# Supplementary material for: Proteomic Differences between Male and Female Anterior Cruciate Ligament and Patellar Tendon
Source: PLoS One. 2014 May 12;9(5):e96526. doi: 10.1371/journal.pone.0096526 (PMC4018326; doi:10.1371/journal.pone.0096526)
Supplement: Table S1 — Peptide-level quantitative data for each anterior cruciate ligament (ACL) sample, along with identification scores for each search engine, peptide mass, charge, and retention time. (XLSX) [file pone.0096526.s002.xlsx]

## Sheet: ACL peptide_S1
Monoisotopic m/z	Charge State	Retention Time (min)	Modified Peptide Sequence	Max Mascot Peptide Score	Max Plgs Peptide Score	PeptideProphet Probability	2DLC Fraction	Primary Protein Name	Protein Description	Peptides to Match	Max Protein Score	Max Plgs Protein Score	ProteinTeller Probability	Shared Proteins	Intensity [ID05379 (female-ACL)]	Intensity [ID05380 (female-ACL)]	Intensity [ID05381 (female-ACL)]	Intensity [ID05382 (male-ACL)]	Intensity [ID05383 (male-ACL)]	Intensity [ID05384 (male-ACL)]	Intensity [ID05384_2 (male-ACL)]
567.974, 850.46075, 851.4567	2, 3	47.443	AVFVDLEPTVIDEVR	37.77, 55.37	6.143400192260742, 6.4394001960754395	0.99, 1.0	5, 7	TBA1B_HUMAN	Tubulin alpha-1B chain OS=Homo sapiens GN=TUBA1B PE=1 SV=1	1	55	222.39840698242188, 306.66339111328125	0.97	P68363|TBA1B_HUMAN;Q9BQE3|TBA1C_HUMAN;Q71U36|TBA1A_HUMAN	181908	104889	107493	280363	117411	124606	89899
615.829	2	32.583	LGVP[113.0477]GLP[113.0477]GYP[113.0477]GR	33.58, 44.38	5.0229	1	7, 8	CO5A1_HUMAN	Collagen alpha-1(V) chain OS=Homo sapiens GN=COL5A1 PE=1 SV=3	1	65, 66	11.3305	0.98		5.98264e+06	4.13412e+06	5198864	4.86476e+06	5627870	4147956	4422621
366.88538, 366.88596, 549.8246	2, 3	18.253	LYSVHRPVK	21.76, 22.62, 24.17		0.9, 0.93, 0.96	5, 6	MFAP5_HUMAN	Microfibrillar-associated protein 5 OS=Homo sapiens GN=MFAP5 PE=2 SV=1	1			0.93	Q13361|MFAP5_HUMAN	53102.4	24427.6	67253.4	58957.2	38136.8	51245.7	22239.4
308.16428, 308.16525	2	14.307	GPSAQR	16.75, 17.15, 20.15		0.89, 0.91, 0.92	1, 2, 3	ZSCA1_HUMAN	Zinc finger and SCAN domain-containing protein 1 OS=Homo sapiens GN=ZSCAN1 PE=2 SV=2	1			0.55	Q8NBB4|ZSCA1_HUMAN	540346	345112	513677	350566	353189	728702	805331
334.17993, 334.18002, 334.18033, 334.18112	2	32.432	P[113.0477]PAGGPR	13.56, 14.15, 19.43, 21.47		0.8, 0.93, 0.97	4, 5, 6, 8	F1891_HUMAN	Protein FAM189A1 OS=Homo sapiens GN=FAM189A1 PE=2 SV=4	1			0.63		8.36161e+06	6.42043e+06	6.64442e+06	6.00425e+06	8.04026e+06	5.45937e+06	4.85177e+06
797.396	3	47.422	DVASLSSQLQDTQELLQEETR	80.17	3.5939	1	5	MYH11_HUMAN	Myosin-11 OS=Homo sapiens GN=MYH11 PE=1 SV=3	1	99	7.4554	0.94	P35749|MYH11_HUMAN	48633	30473.6	44753.6	45922.4	5464.52	6664.03	7523.34
821.889	2	40.604	DPVQEAWAEDVDLR	54.22		1	1	KPYM_HUMAN	Pyruvate kinase isozymes M1/M2 OS=Homo sapiens GN=PKM2 PE=1 SV=4	1	54		0.81	P14618|KPYM_HUMAN	22942.6	16177.6	18147.9	235.681	28645.6	20359.1	22983.9
815.433	2	54.078	SLADELALVDVLEDK	50		1	4	LDHB_HUMAN	L-lactate dehydrogenase B chain OS=Homo sapiens GN=LDHB PE=1 SV=2	1	50		0.67	P07195|LDHB_HUMAN	5032.2	10083.2	13115.8	12615.4	4903.28	4316.21	1237.14
829.431	2	53.884	DLADELALVDVIEDK	46.54		1	3	LDHA_HUMAN	L-lactate dehydrogenase A chain OS=Homo sapiens GN=LDHA PE=1 SV=2	1	47		0.67	P00338|LDHA_HUMAN	14607.7	12940.1	13835.2	24316.8	24569.7	15204.4	15195.7
717.33	2	40.856	YQDGVYWAEFR	46.02		1	6	ANGL2_HUMAN	Angiopoietin-related protein 2 OS=Homo sapiens GN=ANGPTL2 PE=2 SV=1	1	46		0.67	Q8NI99|ANGL6_HUMAN;Q9UKU9|ANGL2_HUMAN	31172.6	25436.2	36594.8	25684.3	25981.3	27022.1	28810
552.796	2	46.193	IGFPWSEIR	45.94		1	8	EZRI_HUMAN	Ezrin OS=Homo sapiens GN=EZR PE=1 SV=4	1	46		0.67	P26038|MOES_HUMAN;P35241|RADI_HUMAN;P15311|EZRI_HUMAN	69414.2	39951.6	64934.5	34835.8	95030.7	56351.3	58424.6
608.367	2	48.772	ITLLSALVETR	44.72		0.98	8	AACT_HUMAN	Alpha-1-antichymotrypsin OS=Homo sapiens GN=SERPINA3 PE=1 SV=2	1	45		0.64	P01011|AACT_HUMAN	75103	74743.9	35146	23076.5	72973.8	21538.2	23362.7
559.782	2	35.903	GDEELDSLIK	41.35		0.99	1	H2AZ_HUMAN	Histone H2A.Z OS=Homo sapiens GN=H2AFZ PE=1 SV=2	1	41		0.65	P0C0S5|H2AZ_HUMAN;Q71UI9|H2AV_HUMAN	15535	7183.67	17229.1	19481.9	10569.1	12275.3	11440.4
482.28	2	38.239	FLGLEVTGK	41.24		1	8	MMP10_HUMAN	Stromelysin-2 OS=Homo sapiens GN=MMP10 PE=1 SV=1	1	41		0.67	P08254|MMP3_HUMAN;P09238|MMP10_HUMAN	66909.8	76381.8	40948.9	15987.5	51324.1	20132.3	24090.3
894.466	2	38.19	TITLEVEPSDTIENVK	37.88	6.3962	1	3	UBC_HUMAN	Polyubiquitin-B OS=Homo sapiens GN=UBB PE=1 SV=1	1	38	557.926	0.68	P0CG48|UBC_HUMAN;P0CG47|UBB_HUMAN;P62987|RL40_HUMAN;P62979|RS27A_HUMAN	53358.4	82237.3	73813.7	66981.3	106698	76075.3	63468.8
871.907	2	48.577	EQLGEFYEALDC[160.0307]LR	37.42	5.2891	0.99	6	A1AG1_HUMAN	Alpha-1-acid glycoprotein 1 OS=Homo sapiens GN=ORM1 PE=1 SV=1	1	37	116.41	0.66		83662.4	115693	72576.1	36981.4	151041	50023.4	51213.4
486.791	2	25.026	LLVTPTSGGK	36.2		0.99	6	COEA1_HUMAN	Collagen alpha-1(XIV) chain OS=Homo sapiens GN=COL14A1 PE=1 SV=3	1	36		0.66	Q05707|COEA1_HUMAN	3916.51	4972.29	7380.71	35641	6237.64	6182.77	1839.33
528.754	2	34.124	EFSEQ[129.0426]FIR	35.92		0.99	2	COLA1_HUMAN	Collagen alpha-1(XXI) chain OS=Homo sapiens GN=COL21A1 PE=2 SV=1	1	42		0.66		49038.9	54410	36525.2	42798.7	16991	54981.2	50101.2
662.862	2	44.298	EGPFGTLVYTIK	35.75		0.99	8	TIMP3_HUMAN	Metalloproteinase inhibitor 3 OS=Homo sapiens GN=TIMP3 PE=1 SV=2	1	36		0.78	P35625|TIMP3_HUMAN	74116.4	159955	114825	129311	99637.2	151838	155441
712.359	2	32.998	STSESTAALGC[160.0307]LVK	34.9		0.98	5	IGHG2_HUMAN	Ig gamma-2 chain C region OS=Homo sapiens GN=IGHG2 PE=1 SV=2	1	35		0.94		21128.9	108964	76058.1	125756	141831	98874.9	114137
580.814	2	42.759	EVAFDLEIPK	33.96		0.97	5	ITIH1_HUMAN	Inter-alpha-trypsin inhibitor heavy chain H1 OS=Homo sapiens GN=ITIH1 PE=1 SV=3	1	34		0.62	P19827|ITIH1_HUMAN	91147	25073.4	69298.2	51834.7	74371.3	65587.7	67462.7
415.771	2	27.915	IVTSLGLK	33.95		0.96	7	ETUD1_HUMAN	Elongation factor Tu GTP-binding domain-containing protein 1 OS=Homo sapiens GN=EFTUD1 PE=1 SV=2	1	34		0.61	Q7Z2Z2|ETUD1_HUMAN	26072	8052.55	17475.6	15306.1	10433.5	15084.5	8166.61
414.752	2	29.463	LLGLWAR	33.94		0.79	8	ABCBA_HUMAN	ATP-binding cassette sub-family B member 10, mitochondrial OS=Homo sapiens GN=ABCB10 PE=1 SV=2	1	33		0.4	Q9NRK6|ABCBA_HUMAN	4588.2	17808.5	13497.5	4471.59	13207.5	24410.1	16441.4
506.745	2	27.2	FYNIGDQR	33.27		0.96	6	TARSH_HUMAN	Target of Nesh-SH3 OS=Homo sapiens GN=ABI3BP PE=1 SV=1	1	33		0.95	Q7Z7G0|TARSH_HUMAN	8928.69	21534.3	22178.4	7158.23	11913.4	34379	18234.9
590.308	3	50.548	GLGTDEDTIIDIITHR	33.11		0.98	6	ANXA6_HUMAN	Annexin A6 OS=Homo sapiens GN=ANXA6 PE=1 SV=3	1	48		0.75	P08133|ANXA6_HUMAN	46245.6	21108	48960.4	71312.6	47841.6	32278.1	20785
362.709	2	22.211	GLEHLR	31.94	4.7369	0.99	4	GBRP_HUMAN	Gamma-aminobutyric acid receptor subunit pi OS=Homo sapiens GN=GABRP PE=1 SV=1	1	32	53.4709	0.66	O00591|GBRP_HUMAN	112040	73664.4	75374.1	104646	95308	64009.3	56165.6
703.704	3	43.04	LVEWIIVQC[160.0307]GPDVGRPDR	31.56		0.97	8	TAGL_HUMAN	Transgelin OS=Homo sapiens GN=TAGLN PE=1 SV=4	1	32		0.62		134248	130736	231661	132696	32142.3	23091.9	22875.7
622.333	2	34.444	IQLVEEELDR	29.32		0.87	1	TPM2_HUMAN	Tropomyosin beta chain OS=Homo sapiens GN=TPM2 PE=1 SV=1	1	29		0.48	P09493|TPM1_HUMAN;P07951|TPM2_HUMAN;P67936|TPM4_HUMAN;P06753|TPM3_HUMAN	27028.5	7082.59	12020.3	57618.7	22675.4	25143.2	16660.7
800.944	2	53.049	SDQVN[115.0269]GVLVLSLLDK	27.72		0.94	7	PTRF_HUMAN	Polymerase I and transcript release factor OS=Homo sapiens GN=PTRF PE=1 SV=1	1			0.58		26172.9	27658.2	37914.1	69757	18987.3	23815.5	23317
665.329	3	19.663	DGAP[113.0477]GRP[113.0477]GAP[113.0477]GSP[113.0477]GLP[113.0477]GQIGR	26.18		0.94	2	COGA1_HUMAN	Collagen alpha-1(XVI) chain OS=Homo sapiens GN=COL16A1 PE=1 SV=2	1	29		0.92		221421	200479	180507	172296	210969	293230	284142
763.034	3	42.332	EHGDPLIEELNPGDALEPEGR	25.28		0.95	1	CRAC1_HUMAN	Cartilage acidic protein 1 OS=Homo sapiens GN=CRTAC1 PE=1 SV=2	1			0.59	Q9NQ79|CRAC1_HUMAN	21121.6	8706.68	25828.1	22502.1	20632.3	23646.5	24001.7
398.738	2	24.099	LGP[113.0477]LQPR	24.26		0.97	4	DRD3_HUMAN	D(3) dopamine receptor OS=Homo sapiens GN=DRD3 PE=1 SV=2	1			0.63		151954	167139	154226	125332	153713	205247	219599
788.727	3	47.132	LLQDEFPGIPSPLDAAVEC[160.0307]HR	22.76	4.3238	0.84	8	HEMO_HUMAN	Hemopexin OS=Homo sapiens GN=HPX PE=1 SV=2	1		30.9516	0.45		51093.1	87365.5	68907.8	100219	124870	84611.8	86415.7
577.791	2	37.76	FEDENFILK	22.43		0.9	3	PPIA_HUMAN	Peptidyl-prolyl cis-trans isomerase A OS=Homo sapiens GN=PPIA PE=1 SV=2	1			0.75	P62937|PPIA_HUMAN	18063.9	26206.5	30443.3	35937.9	23753.6	21822.8	7647.39
431.744	2	29.685	KP[113.0477]EGLFR	21.92		0.92	5	MTU1_HUMAN	Mitochondrial tRNA-specific 2-thiouridylase 1 OS=Homo sapiens GN=TRMU PE=1 SV=2	1			0.55		56612.2	27596.5	28169.2	73430.8	66256.1	38893.2	41345.6
516.783	2	35.884	LSDLSEQLK	21.53		0.81	3	AKAP9_HUMAN	A-kinase anchor protein 9 OS=Homo sapiens GN=AKAP9 PE=1 SV=3	1			0.41	Q99996|AKAP9_HUMAN	29170.9	28173.8	20320.1	3793.89	15539.7	17714.6	15638.8
408.241	2	24.461	QLIGTQR	20.39		0.82	4	MACF4_HUMAN	Microtubule-actin cross-linking factor 1, isoform 4 OS=Homo sapiens GN=MACF1 PE=1 SV=1	1			0.43	Q96PK2|MACF4_HUMAN	108364	125373	128153	93098	92496.7	182246	191929
342.178	2	28.178	P[113.0477]GGPSPR	20.16	2.7568	0.9	5	ATS7_HUMAN	A disintegrin and metalloproteinase with thrombospondin motifs 7 OS=Homo sapiens GN=ADAMTS7 PE=1 SV=2	1		3.6958	0.52		1.30295e+06	927206	1.01645e+06	1.34854e+06	1.34876e+06	592227	185091
511.294	2	27.666	LPGLELSHR	18.92		0.88	6	MADCA_HUMAN	Mucosal addressin cell adhesion molecule 1 OS=Homo sapiens GN=MADCAM1 PE=1 SV=2	1			0.5	Q13477|MADCA_HUMAN	1.03872e+06	741994	1016729	806849	1.13503e+06	719620	339874
663.918	2	49.984	STVLTIPEIIIK	18.67		0.96	8	F13A_HUMAN	Coagulation factor XIII A chain OS=Homo sapiens GN=F13A1 PE=1 SV=4	1			0.61	P00488|F13A_HUMAN	25499.8	36662.9	39108.7	40604.5	30358.6	19698.8	20795.7
479.743	2	31.903	GP[113.0477]AIGGQ[129.0426]WR	18.03		0.85	5	LONM_HUMAN	Lon protease homolog, mitochondrial OS=Homo sapiens GN=LONP1 PE=1 SV=2	1			0.46		123191	75348.8	187887	151828	22154.1	184729	219620
517.284	3	42.893	EFTRPEEIIFLR	17.69		0.84	7	FBLN1_HUMAN	Fibulin-1 OS=Homo sapiens GN=FBLN1 PE=1 SV=4	1			0.45	P23142|FBLN1_HUMAN	108770	122430	93132.5	90083.6	167445	47834.5	43050
361.204	2	24.044	FGLGATR	16.83		0.83	6	D19L3_HUMAN	Protein dpy-19 homolog 3 OS=Homo sapiens GN=DPY19L3 PE=2 SV=1	1			0.44	Q6ZPD9|D19L3_HUMAN	33797.3	15529.2	14044.6	23080	33414.4	20681.1	13804.3
539.83	2	43.229	SVSIGYLLVK	16.57	4.6236	0.94	8	CO4A2_HUMAN	Collagen alpha-2(IV) chain OS=Homo sapiens GN=COL4A2 PE=1 SV=4	1		16.1568	0.91	P08572|CO4A2_HUMAN	74657.2	91714.5	125091	135149	44191.7	75018	81328.7
420.733	2	15.721	QGP[113.0477]AGLGPK	16.4		0.86	1	CC88B_HUMAN	Coiled-coil domain-containing protein 88B OS=Homo sapiens GN=CCDC88B PE=2 SV=1	1			0.47		228089	1.37329e+06	66672.4	652009	715897	652557	1.28711e+06
505.816	2	38.339	LGLLGLP[113.0477]AP[113.0477]K	14.25		0.92	8	CDC5L_HUMAN	Cell division cycle 5-like protein OS=Homo sapiens GN=CDC5L PE=1 SV=2	1			0.55		118580	48518.2	117017	164622	105004	95073.5	108421
1068.88	3	67.933	ADEVAAAPEQIAADIPEVVVSLAWDESLAPK	11.18	5.5217	0.96	7	DEF3_HUMAN	Neutrophil defensin 3 OS=Homo sapiens GN=DEFA3 PE=1 SV=1	1		331.092	0.6	P59665|DEF1_HUMAN;P59666|DEF3_HUMAN	18039.2	118993	0	2899.37	13123.4	4568.31	7163.75
724.7181, 1086.5765	2, 3	38.502	NIPVNEKETLAYFIYMVK	7.05	5.838099956512451, 5.865900039672852	0.99, 1.0	7, 8	SP30L_HUMAN	Histone deacetylase complex subunit SAP30L OS=Homo sapiens GN=SAP30L PE=1 SV=1	1		260.3027038574219, 268.76348876953125	0.98	Q9HAJ7|SP30L_HUMAN	26560000	19070000	15290000	19950000	25380000	22400000	20400000
727.431	1	38.167	LPGELAK		6.4068	1	8	H2B1A_HUMAN	Histone H2B type 1-K OS=Homo sapiens GN=HIST1H2BK PE=1 SV=3	1		834.019	0.68	Q96A08|H2B1A_HUMAN;O60814|H2B1K_HUMAN;Q16778|H2B2E_HUMAN;P62807|H2B1C_HUMAN;P57053|H2BFS_HUMAN;Q93079|H2B1H_HUMAN;P06899|H2B1J_HUMAN;Q99879|H2B1M_HUMAN;P58876|H2B1D_HUMAN;P23527|H2B1O_HUMAN;P33778|H2B1B_HUMAN;Q8N257|H2B3B_HUMAN;Q99880|H2B1L_HUMAN;Q5QNW6|H2B2F_HUMAN;Q99877|H2B1N_HUMAN	10704.6	3745.54	16088.5	16755.4	7005.47	9032.44	12367.5
651.931	5	33.955	SKPPPQITWLLGNSMEVSGGTLHEFETDGK		5.4179	0.79	8	CRTAM_HUMAN	Cytotoxic and regulatory T-cell molecule OS=Homo sapiens GN=CRTAM PE=1 SV=2	1		147.968	0.39	O95727|CRTAM_HUMAN	157576	177721	240865	199944	197392	201923	226719
1109.53	3	52.574	QAAGWLC[160.0307]RETGAAPGSAQAGPPETAHAADPQPR		5.4126	0.87	8	YP021_HUMAN	Putative uncharacterized protein MGC34800 OS=Homo sapiens PE=2 SV=1	1		222.094	0.48		531531	538997	479742	318092	425813	436025	460783
1042.5	3	31.657	STSGYPLQEVVDDEVLGPSAPGVDPSPPC[160.0307]R		5.3694	0.96	6	SPDL1_HUMAN	Putative speedy protein-like protein LOC442572 OS=Homo sapiens PE=5 SV=4	1		132.174	0.61		819759	638208	851234	582696	1.57241e+06	520537	386112
850.403	3	29.41	APSTDEATWAAVAAC[160.0307]TKEIDTQGR		5.3648	0.81	3	CJ062_HUMAN	Uncharacterized protein C10orf62 OS=Homo sapiens GN=C10orf62 PE=1 SV=1	1		157.887	0.42		5176049	5070815	8548250	7.31922e+06	6.98074e+06	3.40142e+06	612856
802.382	3	49.266	IDFEDVIAEPEGTHSFDGIWK		5.1929	0.99	7	CAV1_HUMAN	Caveolin-1 OS=Homo sapiens GN=CAV1 PE=1 SV=4	1		135.626	0.66	Q03135|CAV1_HUMAN	246225	138193	303008	388296	167239	225428	228716
891.395	5	33.527	QNEAEPRPQTC[160.0307]SSFGYAEDPMASQPLPDWGSEVAATGTQDK		5.019	0.79	2	NCKP5_HUMAN	Nck-associated protein 5 OS=Homo sapiens GN=NCKAP5 PE=1 SV=2	1		48.7108	0.39		424755	186448	169032	341485	258192	164108	150378
686.332	3	17.265	LPAEGPEPEADSQEQVHPK		5.016	0.79	7	GAGB1_HUMAN	G antigen family B member 1 OS=Homo sapiens GN=PAGE1 PE=1 SV=2	1		116.198	0.4	O75459|GAGB1_HUMAN	21694.5	20270.7	29011.3	17727.6	28885.3	26630.9	14036.3
701.093	4	27.511	MPNDEAFSKPSTPSEAPHAPGVPPQGR		4.9664	0.84	6	DMRT1_HUMAN	Doublesex- and mab-3-related transcription factor 1 OS=Homo sapiens GN=DMRT1 PE=1 SV=2	1		81.8505	0.45	Q9Y5R6|DMRT1_HUMAN	5964005	4318362	6.7904e+06	5078499	5.18285e+06	5267129	2249760
849.624	5	28.326	KYSVWIGGSILASLSTFQQMWISKQEYDESGP[113.0477]SIVHR		4.9433	0.83	5	ACTG_HUMAN	Actin, cytoplasmic 2 OS=Homo sapiens GN=ACTG1 PE=1 SV=1	1		141.437	0.91		138120	56551.5	111513	127987	135221	73944.8	28463.6
696.339	5	33.638	GIPFASASSSVYYGSYSRPYGSDKPWPSLLDK		4.8141	0.79	2	NKAP_HUMAN	NF-kappa-B-activating protein OS=Homo sapiens GN=NKAP PE=1 SV=1	1		70.8953	0.4	Q8N5F7|NKAP_HUMAN	3470.05	1668.85	1103.74	486.801	5136.24	2576.37	2364.64
400.732	2	23.55	GDLLLNR		4.8113	0.99	5	PSMD6_HUMAN	26S proteasome non-ATPase regulatory subunit 6 OS=Homo sapiens GN=PSMD6 PE=1 SV=1	1		40.2504	0.65	Q15008|PSMD6_HUMAN	2510.24	1816.27	1621.47	1729.57	2508.34	1730.47	1455.49
571.808	2	28.947	EGGPGSSLTLPK		4.7829	0.91	7	PKHH1_HUMAN	Pleckstrin homology domain-containing family H member 1 OS=Homo sapiens GN=PLEKHH1 PE=2 SV=2	1		28.6736	0.53	Q9ULM0|PKHH1_HUMAN	132085	117204	152412	126186	144149	126947	91472.4
743.438	1	27.707	ATSVLPR		4.7302	0.83	5	SPAT7_HUMAN	Spermatogenesis-associated protein 7 OS=Homo sapiens GN=SPATA7 PE=2 SV=3	1		42.8703	0.44	Q9P0W8|SPAT7_HUMAN	50897.7	67351.8	68127.2	59808.1	70581.1	70141	55963.6
395.218	2	31.772	AEVAMLR		4.7054	0.99	6	CCD24_HUMAN	Coiled-coil domain-containing protein 24 OS=Homo sapiens GN=CCDC24 PE=2 SV=1	1		55.8746	0.65	Q8N4L8|CCD24_HUMAN	14544.3	91144.1	75799.2	26735	44564.2	94390.7	119891
672.708	5	14.979	EREESEDELEEANGNNPIDIEVDQNKESK		4.6282	0.92	3	RCOR1_HUMAN	REST corepressor 1 OS=Homo sapiens GN=RCOR1 PE=1 SV=1	1		79.5084	0.55	Q9UKL0|RCOR1_HUMAN	11717.3	5900.67	9482.2	5018.21	7198.67	10323	17744.3
593.28	2	34.548	VSAGGSSFSSGSR		4.6237	0.82	2	K1C24_HUMAN	Keratin, type I cytoskeletal 24 OS=Homo sapiens GN=KRT24 PE=1 SV=1	1		36.8197	0.43	Q2M2I5|K1C24_HUMAN	22879.9	4118.41	3704.53	10947.4	14700.2	4771.38	491.73
1050.53	4	41.047	VAQQC[160.0307]REN[115.0269]IFAIQTLKDFQ[129.0426]YIDRDGKDQ[129.0426]GINVREK		4.6207	0.85	7	EPN2_HUMAN	Epsin-2 OS=Homo sapiens GN=EPN2 PE=1 SV=3	1		75.7893	0.83		690486	352827	428644	580988	517424	334420	407090
860.846	5	68.068	VSSSLEPVVPQEPSSVVGLGPRPQWSPQPVFSGGDASGLGRR		4.5887	0.82	8	CEP68_HUMAN	Centrosomal protein of 68 kDa OS=Homo sapiens GN=CEP68 PE=1 SV=2	1		46.3901	0.42	Q76N32|CEP68_HUMAN	32524.9	32410	86496.4	68026.8	4707.09	24613.6	35587.2
455.74	2	22.155	QTP[113.0477]APGPAR		4.5844	0.95	4	CEBPD_HUMAN	CCAAT/enhancer-binding protein delta OS=Homo sapiens GN=CEBPD PE=1 SV=2	1		20.7006	0.59		62200.7	93903	39783	21840.9	80050.8	98779.5	136764
738.02	6	24.348	NSSQLPGLGTEPVLQPHAGAEQNVMFQEGTEPPGQEHTPGTR		4.5802	0.98	4	RN145_HUMAN	RING finger protein 145 OS=Homo sapiens GN=RNF145 PE=2 SV=2	1		50.9987	0.65	Q96MT1|RN145_HUMAN	89039.5	108244	115833	63504.5	111701	121203	102815
663.833	2	23.695	DNITAHNISWR		4.553	0.85	5	S4A7_HUMAN	Sodium bicarbonate cotransporter 3 OS=Homo sapiens GN=SLC4A7 PE=1 SV=2	1		20.8231	0.45	Q9Y6M7|S4A7_HUMAN	104778	36645.4	172229	120615	83855	67275.8	21687.3
540.939	3	26.79	GEPAAAAAPEAGASPVEK		4.5338	0.89	2	MARCS_HUMAN	Myristoylated alanine-rich C-kinase substrate OS=Homo sapiens GN=MARCKS PE=1 SV=4	1		46.2674	0.51	P29966|MARCS_HUMAN	32588.5	16863.1	13035.8	30493	22364.7	14991.9	10898.5
573.941	3	16.2	GQEDSLASAVDAATEQK		4.5162	0.94	1	CCD12_HUMAN	Coiled-coil domain-containing protein 12 OS=Homo sapiens GN=CCDC12 PE=1 SV=1	1		57.9805	0.58	Q8WUD4|CCD12_HUMAN	4.20841e+06	2.16812e+06	4335978	3386722	2.88288e+06	4.31407e+06	4.90639e+06
974.661	6	26.825	WSIVNLLGKEYLMLNSDVEMAEAPASVRDDPRDVSSQWASSVNQMHPGTGQAR		4.4462	0.98	4	ZSA5B_HUMAN	Zinc finger and SCAN domain-containing protein 5B OS=Homo sapiens GN=ZSCAN5B PE=2 SV=1	1		62.4998	0.63	A6NJL1|ZSA5B_HUMAN	271.713	3079.22	2338.79	575.982	1670.49	1056.17	1957.89
606.996	3	42.555	AGYTPIMLAALAAVEAEK		4.3751	0.88	8	KANK1_HUMAN	KN motif and ankyrin repeat domain-containing protein 1 OS=Homo sapiens GN=KANK1 PE=2 SV=3	1		18.2631	0.49	Q14678|KANK1_HUMAN	424682	557266	479545	153479	665642	598118	649908
783.725	6	25.96	NAWLQ[129.0426]HYAVN[115.0269]SADPGVFVLLAC[160.0307]GTMSSTC[160.0307]GQLASYPLALVRTR		4.3431	0.83	5	SCMC2_HUMAN	Calcium-binding mitochondrial carrier protein SCaMC-2 OS=Homo sapiens GN=SLC25A25 PE=1 SV=1	1		23.9547	0.43		297296	361725	501474	205714	406974	384720	193531
1030.83	3	36.9	VTYIPPPPPEDEDSIFAHYQTGINFDK		4.3254	0.82	6	DDX4_HUMAN	Probable ATP-dependent RNA helicase DDX4 OS=Homo sapiens GN=DDX4 PE=2 SV=2	1		28.0864	0.43	Q9NQI0|DDX4_HUMAN	942487	742371	306044	740112	964655	662099	651124
546.878	5	33.686	MTLLITGDSIVSAEAVWDHVTMANR		4.2693	0.83	6	ARHG9_HUMAN	Rho guanine nucleotide exchange factor 9 OS=Homo sapiens GN=ARHGEF9 PE=1 SV=3	1		34.4401	0.43	O43307|ARHG9_HUMAN	73150.8	24180.9	40309.7	245193	188214	26053.6	23859
959.457	6	27.274	SLSQENWTDHVQGLVGQSPWLQEQLSQLLVSHSDPVTAAQC[160.0307]AMELLLPEER		4.2659	0.8	5	MUT7_HUMAN	Probable exonuclease mut-7 homolog OS=Homo sapiens GN=EXD3 PE=1 SV=3	1		34.2967	0.4		6902.33	13632.7	7214.43	6065.46	7583.69	14119.6	13015.3
680.836	5	34.177	EQMLC[160.0307]RAEPQSKP[113.0477]QHIYVPN[115.0269]NYLVP[113.0477]TEK		4.2547	0.89	7	HYLS1_HUMAN	Hydrolethalus syndrome protein 1 OS=Homo sapiens GN=HYLS1 PE=1 SV=1	1		40.6618	0.5		12383.6	15767.3	7315.68	6748.87	7726.3	13051.6	12109.1
992.817	6	33.5	TLISYVVSHEIGHQWFGNLVTMNWWNNIWLNEGFASYFEFEVINYFNPK		4.2506	0.98	7	AMPQ_HUMAN	Aminopeptidase Q OS=Homo sapiens GN=AQPEP PE=1 SV=4	1		29.6884	0.64	Q6Q4G3|AMPQ_HUMAN	6600.45	10469.7	20773.6	15701.4	5166.72	11436.2	13320.3
858.656	2	20.232	GGGPP[113.0477]PC[160.0307]EVASFQELR		4.1657	0.87	3	M3K11_HUMAN	Mitogen-activated protein kinase kinase kinase 11 OS=Homo sapiens GN=MAP3K11 PE=1 SV=1	1		37.7599	0.48		9390.95	18630.9	6783.73	5444.61	17203.9	16162.2	13125.6
783.033	6	17.856	GDSGVLNEQIAAKEKEESEPTC[160.0307]EPSREEEMPVEKDENYDPK		4.1317	0.86	2	ZBT24_HUMAN	Zinc finger and BTB domain-containing protein 24 OS=Homo sapiens GN=ZBTB24 PE=1 SV=2	1		31.4344	0.47		45113.8	62931.2	48775.5	56416.3	44801.9	51729.9	45999
549.259	4	11.621	ADPSDPFESPVM[147.0354]AGGLFAVDR		4.116	0.79	1	GLTL6_HUMAN	Polypeptide N-acetylgalactosaminyltransferase 10 OS=Homo sapiens GN=GALNT10 PE=1 SV=2	1		10.3853	0.4		2.22116e+06	1.60237e+06	2.7422e+06	2.23522e+06	1.69813e+06	1.95542e+06	1.19214e+06
787.386	6	26.119	STLSMLPMMLPGMAAVPQMFGVGGLLSPPMATTC[160.0307]TSTAPASLSSTTK		4.099	0.88	3	CHD6_HUMAN	Chromodomain-helicase-DNA-binding protein 6 OS=Homo sapiens GN=CHD6 PE=1 SV=3	1		16.1716	0.49		107313	274420	168456	78438.5	296138	193937	180343
540.439	2	22.341	NVIAEHEIR		4.0833	0.87	3	ANS1A_HUMAN	Ankyrin repeat and SAM domain-containing protein 1A OS=Homo sapiens GN=ANKS1A PE=1 SV=4	1		22.7729	0.48	Q92625|ANS1A_HUMAN	13265.5	38000.5	11689.4	9644.1	15864.9	33137.9	175808
1086.17	5	26.403	VDHLYTFFVQWSPDVYGKDAKEQGFVVVEKEELNMIDNFFSEPTTK		3.9785	0.82	2	NCOA7_HUMAN	Nuclear receptor coactivator 7 OS=Homo sapiens GN=NCOA7 PE=1 SV=2	1		21.5582	0.43	Q8NI08|NCOA7_HUMAN	1736.04	1102.33	1985.83	3426.46	5735.96	2930.23	3179.08
823.993	5	25.898	DDNESEISELEDSDVENLTGEIVYQPDGSAYIIEDSK		3.8976	0.84	5	ZFHX4_HUMAN	Zinc finger homeobox protein 4 OS=Homo sapiens GN=ZFHX4 PE=1 SV=1	1		15.1734	0.45	Q86UP3|ZFHX4_HUMAN	30763.6	23765.9	35473.8	13964.9	35896.3	27425	21526.7
915.761	6	21.672	WQQNEELEDAGTSHGLSASQVDNC[160.0307]NVSISTSSDDTTTWNSC[160.0307]LPPPVNQGR		3.766	0.88	3	CC067_HUMAN	Uncharacterized protein C3orf67 OS=Homo sapiens GN=C3orf67 PE=2 SV=2	1		23.6471	0.49		8071.07	2034.97	2594.71	1627.12	1233.61	0	893.231
1097.01	6	21.603	LSSPLVPGNPFEEPTC[160.0307]INPFEMDSDSGPEAEEPIEEELLLQQIDNIKAYIFDAKQC[160.0307]GR		3.6951	0.96	2	RBNS5_HUMAN	Rabenosyn-5 OS=Homo sapiens GN=ZFYVE20 PE=1 SV=2	1		32.0016	0.7		17496.4	9212.06	9393.82	5052.97	9355.89	6667.38	6265.09
752.004	6	20.537	DLGQSQDTLGSVELQYNESLVSGEYIDSDC[160.0307]IGNPDEDC[160.0307]ER		3.5601	0.99	3	PZRN4_HUMAN	PDZ domain-containing RING finger protein 4 OS=Homo sapiens GN=PDZRN4 PE=1 SV=3	1		27.4697	0.66		21081.9	11887.2	23122.6	19514	24660	28361.8	28209.6
1100.13	6	40.284	EFYELESLHSVVPQEDIVSSSFIIPESHEIVDLGTMVTSTEEERKLLDADAAYEELMK		3.4163	0.89	8	PCLO_HUMAN	Protein piccolo OS=Homo sapiens GN=PCLO PE=1 SV=3	1		11.6055	0.51	Q9Y6V0|PCLO_HUMAN	36252.1	40532.1	30627.1	39370.2	31130.4	23365.7	27484.7
1345.62	6	31.361	ELESNGSGKDNEFGLGLDSPQNEIAQNGNNDQSITEC[160.0307]SIATTAEFSHDTDATEIDSLDGYDLQDEDDGLTESDSK		3.3739	0.83	4	ANK3_HUMAN	Ankyrin-3 OS=Homo sapiens GN=ANK3 PE=1 SV=3	1		8.9918	0.43		30188.3	50976.2	65724.5	56248.2	37470.3	53529.4	48417.3
1282.94	6	36.35	ISLPIGYGAHIQFLNFSTEANHDFLEIQNGPYHTSPMIGQFSGTDLPAALLSTTHETLIHFYSDHSQNR		3.3519	0.97	7	CSMD1_HUMAN	CUB and sushi domain-containing protein 1 OS=Homo sapiens GN=CSMD1 PE=1 SV=2	1		17.683	0.74	Q96PZ7|CSMD1_HUMAN	10920.6	7340.71	7265.1	5847.06	6905.9	4502.79	4408.67
1050.15	6	41.29	TPDFDDLLAAFDIPDMVDPKAAIESGHDDHESHMKQNAHGEDDSHAPSSSDVGVSVIVK		3.3414	0.83	8	ZN532_HUMAN	Zinc finger protein 532 OS=Homo sapiens GN=ZNF532 PE=1 SV=2	1		11.9347	0.44	Q9HCE3|ZN532_HUMAN	7772.55	7322.8	4724.48	20934.9	9030.23	5569.76	8217.14
512.7602, 512.76135	2	30.404	FISLGEAC[160.0307]K	52.78, 53.1	4.3339	1	8	CO3_HUMAN	Complement C3 OS=Homo sapiens GN=C3 PE=1 SV=2	2	53, 62	26.6557	0.97		85522.8	91198.6	69857.2	42309.6	157896	97187.5	72960.1
767.0296, 1150.0398	2, 3	53.469	NTEISFILGQEFDEVTADDR	39.76, 43.55		0.99	5	FABP4_HUMAN	Fatty acid-binding protein, adipocyte OS=Homo sapiens GN=FABP4 PE=1 SV=3	2	63		0.99	P15090|FABP4_HUMAN	49429.6	84506.7	141215	69325.6	10212.4	42563.2	47638.1
647.2897, 654.2867, 654.2888, 980.9255	2, 3	32.729	EAALSYGFYGC[160.0307]HC[160.0307]GVGGR	34.41, 6.43	4.844200134277344, 6.065899848937988, 6.445000171661377	0.99, 1.0	2, 7, 8	PA2GA_HUMAN	Phospholipase A2, membrane associated OS=Homo sapiens GN=PLA2G2A PE=1 SV=2	2	54	381.435791015625, 771.4409790039062	0.99		617555	1843669	1.05478e+06	991830	1.39078e+06	863241	844397
650.66974, 650.66986	3	47.932	LQQELDDLLVDLDHQR	20.43, 47.08		0.88, 1.0	5, 6	MYH9_HUMAN	Myosin-9 OS=Homo sapiens GN=MYH9 PE=1 SV=4	2	88		0.97	P35579|MYH9_HUMAN	48774.5	35725.7	54409.1	90545.5	27004.1	42508.5	43567.3
737.7217, 737.723, 1106.08	2, 3	61.288	ATLVC[160.0307]LISDFYPGAVTVAWK	13.37, 26.19	5.621799945831299, 6.106900215148926	0.87, 1.0	1, 8	LAC1_HUMAN	Ig lambda-1 chain C regions OS=Homo sapiens GN=IGLC1 PE=1 SV=1	2	64	312.6943054199219, 491.2511901855469	0.98		87252.7	716198	423499	584014	292947	464494	498997
539.803	2	34.319	IVFTPTIC[160.0307]K	71.77		1	8	LTBP2_HUMAN	Latent-transforming growth factor beta-binding protein 2 OS=Homo sapiens GN=LTBP2 PE=1 SV=2	2	126		0.94		169582	111950	104601	169435	301914	336509	389546
799.877	2	41.059	IYFC[160.0307]QIPC[160.0307]LN[115.0269]GGR	65.47		0.8	8	LTBP2_HUMAN	Latent-transforming growth factor beta-binding protein 2 OS=Homo sapiens GN=LTBP2 PE=1 SV=2	2	126		0.94		149217	410859	198457	166243	490610	408295	396924
504.772	2	33.256	YEIN[115.0269]SLIR	54.78		1	4	CSPG2_HUMAN	Versican core protein OS=Homo sapiens GN=VCAN PE=1 SV=3	2	55		0.94		114738	62715.8	74404.8	38662.9	71984	62166.8	63107.4
809.728	3	50.97	NTEISFILGQEFDEVTADDRK	53.95		0.99	6	FABP4_HUMAN	Fatty acid-binding protein, adipocyte OS=Homo sapiens GN=FABP4 PE=1 SV=3	2	54		0.99	P15090|FABP4_HUMAN	94117.1	173636	291978	137045	32549.1	96429.1	96286.8
771.411	2	29.603	VLSLAQEQVGGSPEK	53.26	2.8912	0.98	6	CO4B_HUMAN	Complement C4-B OS=Homo sapiens GN=C4B PE=1 SV=1	2	53	2.5874	0.93	P0C0L4|CO4A_HUMAN;P0C0L5|CO4B_HUMAN	28689.9	50445.1	75343.9	57763.3	101972	47943.5	27169.4
657.862	2	40.007	LATVGELQAAWR	44.57		0.89	8	CSPG2_HUMAN	Versican core protein OS=Homo sapiens GN=VCAN PE=1 SV=3	2	51		0.94	P13611|CSPG2_HUMAN	49716.8	49662.7	46537.9	56191.8	75434.2	55873.8	52915.2
841.9	2	53.414	DSPVLIDFFEDTER	43.03	5.4787	1	5	HRG_HUMAN	Histidine-rich glycoprotein OS=Homo sapiens GN=HRG PE=1 SV=1	2	81	99.014	0.98	P04196|HRG_HUMAN	13242.1	53075.1	18721.2	16295.9	31960.6	32199.8	35011
447.744	2	17.892	GLP[113.0477]GPQGPR	42.65		1	2	CO5A2_HUMAN	Collagen alpha-2(V) chain OS=Homo sapiens GN=COL5A2 PE=1 SV=3	2	214		1		214530	241168	313955	153013	186205	347899	390584
687.38	2	47.54	DTADGILTDVILK	42.35		1	6	SRPX_HUMAN	Sushi repeat-containing protein SRPX OS=Homo sapiens GN=SRPX PE=2 SV=1	2	42		0.86	P78539|SRPX_HUMAN	18709.2	32595.3	10842.6	15884.1	2850.93	17285.1	17261.7
872.435	2	42.579	YAASSYLSLTPEQWK	40.04	5.2261	1	8	LAC1_HUMAN	Ig lambda-1 chain C regions OS=Homo sapiens GN=IGLC1 PE=1 SV=1	2	64	312.694	0.98	A0M8Q6|LAC7_HUMAN;P0CF74|LAC6_HUMAN;P0CG04|LAC1_HUMAN;P0CG06|LAC3_HUMAN;P0CG05|LAC2_HUMAN	66483.8	247335	188481	204563	256400	231688	205060
912.948	2	50.246	ADLFYDVEALDLESPK	38.25	4.7652	0.98	5	HRG_HUMAN	Histidine-rich glycoprotein OS=Homo sapiens GN=HRG PE=1 SV=1	2	81	99.014	0.98	P04196|HRG_HUMAN	21409	58689	27969.5	14689.3	37496.8	37212.7	39809.9
865.926	2	32.896	SELEEQLTPVAEETR	37.83	4.8224	0.99	1	APOE_HUMAN	Apolipoprotein E OS=Homo sapiens GN=APOE PE=1 SV=1	2	38	57.8003	0.94	P02649|APOE_HUMAN	47878.1	68472.8	21039.3	13078.1	50191.7	103873	107009
394.743	2	26.653	KLPFQR	35.79		0.99	6	H31T_HUMAN	Histone H3.1 OS=Homo sapiens GN=HIST1H3A PE=1 SV=2	2	36		0.99	Q6NXT2|H3C_HUMAN;P68431|H31_HUMAN;Q71DI3|H32_HUMAN;P84243|H33_HUMAN;Q16695|H31T_HUMAN	38582.1	19541	37896.5	30001	19627.2	22787.8	11474.6
593.346	2	37.609	EVVLLVATEGR	34.89	6.3227	1	4	PGCA_HUMAN	Aggrecan core protein OS=Homo sapiens GN=ACAN PE=1 SV=2	2	35	97.8533	0.98	P16112|PGCA_HUMAN	96576.2	36392.2	243623	12318.2	45313.5	88745.9	2172.47
831.731	3	50.105	DFSALESQLQDTQELLQEENR	34.29		0.99	6	MYH9_HUMAN	Myosin-9 OS=Homo sapiens GN=MYH9 PE=1 SV=4	2	88		0.97	P35579|MYH9_HUMAN	24498.3	20305.8	28608.9	47207.9	8255.42	19769.9	23747.5
841.418	2	36.619	VDVDVPDVNIEGPDAK	29.58		0.95	3	AHNK_HUMAN	Neuroblast differentiation-associated protein AHNAK OS=Homo sapiens GN=AHNAK PE=1 SV=2	2	39		0.93	Q09666|AHNK_HUMAN	7091.18	12952.9	7703.91	29044.2	12790.7	16379.3	15654.8
630.348	2	38.99	VIPLFTPQC[160.0307]GK	29.2	4.514	0.82	8	ADH1B_HUMAN	Alcohol dehydrogenase 1B OS=Homo sapiens GN=ADH1B PE=1 SV=2	2	29	37.8644	0.69		51269.1	112906	102688	31256.1	8885.75	9165.41	8337
828.437	3	52.914	VTASDPLDTLGSEGALSPGGVASLLR	28.61	4.8706	0.78	8	CO4B_HUMAN	Complement C4-B OS=Homo sapiens GN=C4B PE=1 SV=1	2	30	42.1824	0.93	P0C0L4|CO4A_HUMAN;P0C0L5|CO4B_HUMAN	56054.5	87280.5	101104	74885.4	235248	75033.1	113604
735.913	2	43.279	LSLEIEQLELQR	27.19		0.97	7	C4BPA_HUMAN	C4b-binding protein alpha chain OS=Homo sapiens GN=C4BPA PE=1 SV=2	2			0.93	P04003|C4BPA_HUMAN	31434.2	136278	22372.3	8318.81	28389.9	46614.4	46286
653.666	3	51.084	GHYTEGAELVDSVLDVVR	25.62	4.6488	0.95	7	TBB2B_HUMAN	Tubulin beta-2B chain OS=Homo sapiens GN=TUBB2B PE=1 SV=1	2		59.3611	0.96	Q13885|TBB2A_HUMAN;P07437|TBB5_HUMAN;P68371|TBB2C_HUMAN;Q9BVA1|TBB2B_HUMAN;Q13509|TBB3_HUMAN	104401	75187.6	92628.2	199751	75061.4	95250.5	91462.4
344.8708, 516.80176	2, 3	22.596	YRPGTVALR	24.84	6.5483	0.98, 1.0	4, 5	H31T_HUMAN	Histone H3.1 OS=Homo sapiens GN=HIST1H3A PE=1 SV=2	2		485.422	0.99	Q6NXT2|H3C_HUMAN;P68431|H31_HUMAN;Q71DI3|H32_HUMAN;P84243|H33_HUMAN;Q16695|H31T_HUMAN	31752.2	27661.1	68597.1	28897	25888.1	66072	62958.7
706.7035, 706.7047	3	32.092	LGPLGAP[113.0477]GEDGRP[113.0477]GPP[113.0477]GSIGIR	24.69	5.027599811553955, 5.172599792480469	1	1, 7	CO5A2_HUMAN	Collagen alpha-2(V) chain OS=Homo sapiens GN=COL5A2 PE=1 SV=3	2		4.836299896240234, 9.220000267028809	1		7076991	5.19297e+06	6798756	5904814	7460346	5.4753e+06	5.80242e+06
595.815	2	45.214	DFDFVPPVVR	23.84		0.9	7	CO3_HUMAN	Complement C3 OS=Homo sapiens GN=C3 PE=1 SV=2	2	40		0.97	P01024|CO3_HUMAN	16305.5	9223.05	22491.7	21041.4	42357.2	20112.9	19808.3
634.331	2	31.811	AEGPEVDVNLPK	22.87		0.92	2	AHNK_HUMAN	Neuroblast differentiation-associated protein AHNAK OS=Homo sapiens GN=AHNAK PE=1 SV=2	2	50		0.93	Q09666|AHNK_HUMAN	36441.6	33245.7	18193.6	69462.1	25139.3	37046.2	35796.1
329.184	2	24.821	FLSYK	21.04	6.8518	0.93	7	PA2GA_HUMAN	Phospholipase A2, membrane associated OS=Homo sapiens GN=PLA2G2A PE=1 SV=2	2	54	771.441	0.99	P14555|PA2GA_HUMAN;Q9NS91|RAD18_HUMAN	154259	240609	188516	136098	290760	222523	72269.1
535.832	2	33.061	LLIVSTPTAR	18.87		0.84	8	SRPX_HUMAN	Sushi repeat-containing protein SRPX OS=Homo sapiens GN=SRPX PE=2 SV=1	2			0.86	P78539|SRPX_HUMAN	26495	40915.8	18720.4	34556.2	8821.93	20772.7	21884.1
819.469	2	59.569	VFAIPPSFASIFLTK	4.43	4.8577	1	8	IGHM_HUMAN	Ig mu chain C region OS=Homo sapiens GN=IGHM PE=1 SV=3	2		61.4408	0.96	P04220|MUCB_HUMAN;P01871|IGHM_HUMAN	3481.01	54367.9	192701	61968.2	15134.7	38536.1	28157.4
545.7858, 545.7877	2	14.068	GLGAGTESSRR	3.92	5.13700008392334, 5.260700225830078	0.97, 0.98	1	SREC_HUMAN	Endothelial cells scavenger receptor OS=Homo sapiens GN=SCARF1 PE=1 SV=3	2		42.622398376464844, 55.142601013183594	0.95	Q14162|SREC_HUMAN	8757755	3881795	6.53044e+06	5713085	4.66496e+06	9835496	11150000
460.73325, 460.73413	2	13.904	GAGTESSRR		4.445799827575684, 4.791800022125244	0.85, 0.98	3, 4	SREC_HUMAN	Endothelial cells scavenger receptor OS=Homo sapiens GN=SCARF1 PE=1 SV=3	2		42.622398376464844, 55.142601013183594	0.95	Q14162|SREC_HUMAN	17406.2	5216.62	7614.83	8796.9	4831.95	8793.99	14518.2
625.323	2	28.398	LIC[160.0307]QATGFSPR		5.7272	1	8	IGHM_HUMAN	Ig mu chain C region OS=Homo sapiens GN=IGHM PE=1 SV=3	2		122.519	0.96		113.519	29394.5	116850	29752.7	12568.9	12842.5	3954.44
750.021	3	28.003	VPSEIDAAFQDADGYAYFLR		5.178	0.93	6	MMP11_HUMAN	Stromelysin-3 OS=Homo sapiens GN=MMP11 PE=1 SV=2	2		92.819	0.92	P24347|MMP11_HUMAN	167349	105874	213899	182589	160597	162084	77750.3
769.032	3	26.847	GVPSEIDAAFQDADGYAYFLR		5.0949	0.86	5	MMP11_HUMAN	Stromelysin-3 OS=Homo sapiens GN=MMP11 PE=1 SV=2	2		83.2766	0.92	P24347|MMP11_HUMAN	90183.9	50555.2	82067.7	73181	103669	41277.6	21977.9
964.454	3	31.816	GLPPAHDPWEPKPDWAHTGSHSSEAGK		5.0645	0.86	3	NHRF2_HUMAN	Na(+)/H(+) exchange regulatory cofactor NHE-RF2 OS=Homo sapiens GN=SLC9A3R2 PE=1 SV=2	2		96.4126	0.7	Q15599|NHRF2_HUMAN	86078.6	113512	13899.7	384778	386812	5382.79	5644.24
1152.54	3	51.191	IEDLP[113.0477]TSESTVHAQEQSPSATASNVATSHSTEK		4.9289	0.8	7	PDPN_HUMAN	Podoplanin OS=Homo sapiens GN=PDPN PE=1 SV=3	2		165.36	0.66		487900	423507	427069	336392	410215	288857	271538
519.285	3	36.393	KPFSIEDVEVAPPK		4.9085	0.89	5	ADH1B_HUMAN	Alcohol dehydrogenase 1B OS=Homo sapiens GN=ADH1B PE=1 SV=2	2		54.9891	0.69	P00325|ADH1B_HUMAN	44670.7	75909.6	86144.3	35718	4812.67	6663.19	4672.48
1121.52	5	34.069	VSALLFVLGSASLWVLAEGASTGQPEDDTETTGLEGGVAMPGAEDDVVTPGTSEDR		4.8982	0.85	5	PDPN_HUMAN	Podoplanin OS=Homo sapiens GN=PDPN PE=1 SV=3	2		165.36	0.66	Q86YL7|PDPN_HUMAN	38028.9	13888.8	29825.9	53947.4	30037.1	22416.4	21060.2
625.341	2	38.424	EDVYVVGTVLR		4.8379	0.9	5	C4BPA_HUMAN	C4b-binding protein alpha chain OS=Homo sapiens GN=C4BPA PE=1 SV=2	2		42.879	0.93	P04003|C4BPA_HUMAN	14698.8	66949.5	12548.1	9171.58	22057.7	29133.6	30396.1
446.247	2	28.112	GIVFHYR		4.6979	0.99	7	PGCA_HUMAN	Aggrecan core protein OS=Homo sapiens GN=ACAN PE=1 SV=2	2		20.9769	0.98	P16112|PGCA_HUMAN	8895.78	4215.66	31775.5	43.798	4251.58	26618.8	15117.7
706.67	6	24.459	VTPTEEHVEGPLPSPVTN[115.0269]GTSPAQLN[115.0269]GGSAC[160.0307]SSRSDLPGSDK		4.5524	0.86	3	NHRF2_HUMAN	Na(+)/H(+) exchange regulatory cofactor NHE-RF2 OS=Homo sapiens GN=SLC9A3R2 PE=1 SV=2	2		96.4126	0.7		1819.55	1127.27	2240.45	2422.47	1807.9	1700.83	1502.37
516.604	2	24.462	LQAEAFQAR		4.4893	0.92	2	APOE_HUMAN	Apolipoprotein E OS=Homo sapiens GN=APOE PE=1 SV=1	2		31.605	0.94	P02649|APOE_HUMAN	149801	34384.4	57678.7	68173.5	66524.9	58.398	5579.26
836.178	5	26.512	EFQEEMAALKENLLEDDKEP[113.0477]C[160.0307]C[160.0307]LPQWSVPKDTC[160.0307]R		4.2978	0.86	6	PMFBP_HUMAN	Polyamine-modulated factor 1-binding protein 1 OS=Homo sapiens GN=PMFBP1 PE=2 SV=1	2		40.2186	0.94		44838	26097.4	36731.6	16299.7	44523.2	40548.8	11521.3
839.898	5	24.295	EFQEEM[147.0354]AALKENLLEDDKEPC[160.0307]C[160.0307]LP[113.0477]QWSVPKDTC[160.0307]R		4.2821	0.9	2	PMFBP_HUMAN	Polyamine-modulated factor 1-binding protein 1 OS=Homo sapiens GN=PMFBP1 PE=2 SV=1	2		40.2186	0.94		61199.6	92589.9	61322.6	41444.9	65390.8	110.077	45009.1
1028.22	6	33.236	AFLHWYTGEGMDEMEFTEAESNMNDLVSEYQQYQDATADEQGEFEEEEGEDEA		4.0731	0.95	6	TBB2B_HUMAN	Tubulin beta-2B chain OS=Homo sapiens GN=TUBB2B PE=1 SV=1	2		56.7046	0.96	Q13885|TBB2A_HUMAN;Q9BVA1|TBB2B_HUMAN	177850	375327	249691	195535	259272	160097	157062
728.8519, 728.8523	2	42.22	AIEDYIN[115.0269]EFSVR	19.09, 34.81		0.78, 0.99	4, 5	CO9_HUMAN	Complement component C9 OS=Homo sapiens GN=C9 PE=1 SV=2	3	35		0.99		149751	196095	111561	11346.7	40855.7	24960.7	24609.1
744.6926, 1116.534	2, 3	48.133	SGEGDTGC[160.0307]GELVWVGEPLTLR	1.87, 12.06	4.915800094604492, 5.422599792480469	0.9, 0.97	6	MYOC_HUMAN	Myocilin OS=Homo sapiens GN=MYOC PE=1 SV=2	3		108.64800262451172, 72.77940368652344	0.99		8954.03	46042.7	29058.6	242879	93182.2	128188	67435.2
889.436	2	49.346	GLGTDEDSLIEIIC[160.0307]SR	97.01	5.1607	1	6	ANXA2_HUMAN	Annexin A2 OS=Homo sapiens GN=ANXA2 PE=1 SV=2	3	97	89.3887	1		79565.1	56889.1	116063	164246	98136.8	88604.1	93539.5
917.957	2	37.533	VFSN[115.0269]GADLSGVTEEAPLK	89.49		1	5	A1AT_HUMAN	Alpha-1-antitrypsin OS=Homo sapiens GN=SERPINA1 PE=1 SV=3	3	89		0.99		194332	180648	127901	166003	295881	160320	168548
555.807	2	34.262	LSITGTYDLK	66.07		1	6	A1AT_HUMAN	Alpha-1-antitrypsin OS=Homo sapiens GN=SERPINA1 PE=1 SV=3	3	66		0.99	P01009|A1AT_HUMAN	109959	63194.2	56758.2	93932.9	137103	32867.9	24013.5
590.816	2	31.267	ISGLIYEETR	59.74		1	5	H4_HUMAN	Histone H4 OS=Homo sapiens GN=HIST1H4A PE=1 SV=2	3	60		1	P62805|H4_HUMAN	345775	121037	371564	388979	33594.8	254590	278671
900.435	2	46.227	SGTASVVC[160.0307]LLN[115.0269]N[115.0269]FYPR	52.35		1	7	IGKC_HUMAN	Ig kappa chain C region OS=Homo sapiens GN=IGKC PE=1 SV=1	3	52		0.99		19889.1	135763	137559	127878	173503	140676	132672
492.278	2	28.02	LAPLAEDVR	48.84		0.98	2	APOA4_HUMAN	Apolipoprotein A-IV OS=Homo sapiens GN=APOA4 PE=1 SV=3	3	49		0.99	P06727|APOA4_HUMAN	40485.2	34598.2	16303.1	24515.3	115467	40519.9	13116.8
625.9794, 625.981	3	26.853	VYAC[160.0307]EVTHQGLSSPVTK	47.34	5.360000133514404, 5.492199897766113	1	5, 8	IGKC_HUMAN	Ig kappa chain C region OS=Homo sapiens GN=IGKC PE=1 SV=1	3	47	191.6757049560547, 223.1833953857422	0.99		90455.2	508265	570978	569825	913594	197516	60505.9
495.293	2	39.285	VFLENVIR	44.2	6.277	1	8	H4_HUMAN	Histone H4 OS=Homo sapiens GN=HIST1H4A PE=1 SV=2	3	62	383.357	1	P62805|H4_HUMAN	487749	187074	499248	694663	317887	368360	418562
604.321	2	37.724	SITLFVQEDR	41.43	4.2567	1	6	TSP1_HUMAN	Thrombospondin-1 OS=Homo sapiens GN=THBS1 PE=1 SV=2	3	41	12.7263	0.98	P07996|TSP1_HUMAN	158440	75185.3	117724	38502.3	117458	110556	74568.3
621.877	2	43.525	LSPIYNLVPVK	40.1	5.3731	1	8	CO9_HUMAN	Complement component C9 OS=Homo sapiens GN=C9 PE=1 SV=2	3	40	68.1596	0.99	P02748|CO9_HUMAN	152674	226567	109155	35013.5	53899.5	38765.6	40888.4
655.338	2	37.147	ELETAYSN[115.0269]LLR	36.74		0.99	4	MYOC_HUMAN	Myocilin OS=Homo sapiens GN=MYOC PE=1 SV=2	3	37		0.99		2890.88	21024.9	10598.3	54551	22584.1	48293.3	51202.4
728.36	2	43.071	AIEDYINEFSVR	33.87		0.99	7	CO9_HUMAN	Complement component C9 OS=Homo sapiens GN=C9 PE=1 SV=2	3	34		0.99	P02748|CO9_HUMAN	65523.6	96264.6	43642.8	9347.9	23390.1	14415	13079.2
973.519	2	47.674	TVAAPSVFIFPPSDEQLK	33.83		0.99	8	IGKC_HUMAN	Ig kappa chain C region OS=Homo sapiens GN=IGKC PE=1 SV=1	3	34		0.99	P01834|IGKC_HUMAN	61144.3	616276	409763	530399	586720	407148	361024
587.335	2	43.505	NLFETPILAR	32.48	5.4109	0.99	8	MFGM_HUMAN	Lactadherin OS=Homo sapiens GN=MFGE8 PE=1 SV=2	3	55	205.498	1	Q08431|MFGM_HUMAN	117710	80584.7	97291.1	50601.8	97752.5	80769.5	91125.2
643.323	3	39.945	SLAELGGHLDQQVEEFR	31.89	5.5279	1	5	APOA4_HUMAN	Apolipoprotein A-IV OS=Homo sapiens GN=APOA4 PE=1 SV=3	3	54	125.538	0.99	P06727|APOA4_HUMAN	73503.2	204912	60933.6	73092.8	567928	218540	227037
495.311	2	50.4	GFLLLASLR	31.31	3.2584	1	8	TSP1_HUMAN	Thrombospondin-1 OS=Homo sapiens GN=THBS1 PE=1 SV=2	3	33	3.7343	0.98	P07996|TSP1_HUMAN	74280.7	41327.2	79986.1	26551.4	26903.3	79336.4	81294
550.999	3	56.789	SALSGHLETVILGLLK	29.39	4.8088	1	8	ANXA2_HUMAN	Annexin A2 OS=Homo sapiens GN=ANXA2 PE=1 SV=2	3	41	100.421	1	A6NMY6|AXA2L_HUMAN;P07355|ANXA2_HUMAN	136775	108960	235322	418635	53842.1	176342	184684
508.312	2	37.575	SVLGQLGITK	28.67	4.4381	0.98	8	A1AT_HUMAN	Alpha-1-antitrypsin OS=Homo sapiens GN=SERPINA1 PE=1 SV=3	3	29	25.6129	0.99	P01009|A1AT_HUMAN	149686	144211	87236.1	118146	193447	93217.2	106212
860.45	3	49.204	IEDANLIPPVPDDKFQDLVDAVR	26.48		0.88	7	TSP1_HUMAN	Thrombospondin-1 OS=Homo sapiens GN=THBS1 PE=1 SV=2	3			0.98	P07996|TSP1_HUMAN	403840	169990	328511	116501	313405	289163	289241
589.33	3	50.261	VTFLGLQHWVPELAR	22.69	5.9628	1	8	MFGM_HUMAN	Lactadherin OS=Homo sapiens GN=MFGE8 PE=1 SV=2	3	55	205.498	1	Q08431|MFGM_HUMAN	456159	250849	488264	126308	355771	356368	409345
771.928	2	49.208	GVDEVTIVNILTNR	12	5.2476	0.98	8	ANXA2_HUMAN	Annexin A2 OS=Homo sapiens GN=ANXA2 PE=1 SV=2	3	41	100.421	1	P07355|ANXA2_HUMAN	80263.1	63795.8	114081	178341	94661.6	99704.7	86428.7
442.59018, 663.36774	2, 3	26.258	DNIQGITKPAIR		5.755899906158447, 6.587699890136719	1	4	H4_HUMAN	Histone H4 OS=Homo sapiens GN=HIST1H4A PE=1 SV=2	3		264.6000061035156, 671.4757080078125	1	P62805|H4_HUMAN	294409	110972	341937	360549	237167	225958	201547
925.058	5	56.035	EFVGNWNKNAVHVNLFETPVEAQYVRLYPTSC[160.0307]HTAC[160.0307]TLR		4.7769	0.96	8	MFGM_HUMAN	Lactadherin OS=Homo sapiens GN=MFGE8 PE=1 SV=2	3		205.498	1		1651.41	1372.6	529.285	881.816	1565.12	830.628	995.246
412.561	3	20.299	LLPHANEVSQK		4.6649	1	5	APOA4_HUMAN	Apolipoprotein A-IV OS=Homo sapiens GN=APOA4 PE=1 SV=3	3		125.538	0.99	P06727|APOA4_HUMAN	7091.9	32904.1	7161.36	5411.75	34366.3	20252	9591.08
654.843	2	37.832	ELETAYSNLLR		4.5521	0.84	6	MYOC_HUMAN	Myocilin OS=Homo sapiens GN=MYOC PE=1 SV=2	3		108.648	0.99	Q99972|MYOC_HUMAN	18029.5	65700.5	35066.4	171241	73084.4	116518	115617
550.9913, 825.98193	2, 3	48.1	GLPNVVTSAISLPNIR	18.15, 35.78	5.2761	0.95, 1.0	8	PRG4_HUMAN	Proteoglycan 4 OS=Homo sapiens GN=PRG4 PE=1 SV=2	4	145	95.6311	1	Q92954|PRG4_HUMAN	145919	178826	231337	184611	248032	272166	301577
694.388	2	51.448	GVDEATIIDILTK	59.45	5.3366	1	7	ANXA1_HUMAN	Annexin A1 OS=Homo sapiens GN=ANXA1 PE=1 SV=2	4	76	100.313	1	P04083|ANXA1_HUMAN	142614	94452.2	136345	117667	158745	127615	114519
631.802	2	29.865	TPAQFDADELR	52.11		0.98	1	ANXA1_HUMAN	Annexin A1 OS=Homo sapiens GN=ANXA1 PE=1 SV=2	4	70		1	P04083|ANXA1_HUMAN	87592.3	68027.4	80253.7	79537.3	92811.3	90052.5	83133.5
884.899	2	34.189	DNENVVNEYSSELEK	44.07	4.7429	1	1	FIBB_HUMAN	Fibrinogen beta chain OS=Homo sapiens GN=FGB PE=1 SV=2	4	44	65.4564	1	P02675|FIBB_HUMAN	50687.7	112994	5140.8	8800.06	35969.1	50128.4	50472.1
795.946	2	52.445	GFGGLTGQIVAALSTAK	40.94	5.4	1	8	PRG4_HUMAN	Proteoglycan 4 OS=Homo sapiens GN=PRG4 PE=1 SV=2	4	145	95.6311	1	Q92954|PRG4_HUMAN	128317	175159	218949	162686	133914	254961	262213
620.265	2	35.157	EDGGGWWYNR	34.34		0.99	5	FIBB_HUMAN	Fibrinogen beta chain OS=Homo sapiens GN=FGB PE=1 SV=2	4	47		1	P02675|FIBB_HUMAN	74276.8	168780	24463.8	14026.2	42122.9	147648	140376
733.692	3	54.345	AGAFDDLTELTYLYLDHNK	24.88	5.2459	0.98	8	CHAD_HUMAN	Chondroadherin OS=Homo sapiens GN=CHAD PE=2 SV=2	4		140.604	1	O15335|CHAD_HUMAN	36988.8	47603.4	68349.4	56280.8	414385	76296.1	78699.4
568.301	3	52.82	GLGTDEDTLIEILASR	18.92		0.86	7	ANXA1_HUMAN	Annexin A1 OS=Homo sapiens GN=ANXA1 PE=1 SV=2	4	76		1	P04083|ANXA1_HUMAN	58554.1	32636.7	45986.4	49765	54427.2	26371.6	41766.5
378.742	2	27.631	LLNLQR	18.26		0.79	7	CHAD_HUMAN	Chondroadherin OS=Homo sapiens GN=CHAD PE=2 SV=2	4			1	O15335|CHAD_HUMAN	6195.96	5581.94	9019.22	4782.44	44331.8	6357.74	3851.48
394.22	3	18.725	AIGPSQTHTIR	13.48	4.9021	0.99	3	PRG4_HUMAN	Proteoglycan 4 OS=Homo sapiens GN=PRG4 PE=1 SV=2	4		26.5497	1	Q92954|PRG4_HUMAN	3150.86	3545.77	11052.1	7863.94	3931.43	66457	51261.7
535.991	3	58.809	ALTGHLEEVVLALLK	11.12		0.9	8	ANXA1_HUMAN	Annexin A1 OS=Homo sapiens GN=ANXA1 PE=1 SV=2	4			1	P04083|ANXA1_HUMAN	116984	65977.9	94363.3	85230.5	80527.1	88861.2	95189.7
966.017	2	55.018	ITEVWGIPSPIDTVFTR	7.36	5.4387	0.99	8	PRG4_HUMAN	Proteoglycan 4 OS=Homo sapiens GN=PRG4 PE=1 SV=2	4	145	95.6311	1	Q92954|PRG4_HUMAN	184326	274295	390304	241940	411454	541431	445450
916.465	3	54.761	WLYLSEN[115.0269]ALSSLQPGALDDVENLAK		5.2239	0.93	8	CHAD_HUMAN	Chondroadherin OS=Homo sapiens GN=CHAD PE=2 SV=2	4		140.604	1		16575.3	18720.5	26955.8	21190.9	114537	23577.8	27979.4
678.364	2	42.912	FSDGAFLGVTTLK		5.21	0.98	8	CHAD_HUMAN	Chondroadherin OS=Homo sapiens GN=CHAD PE=2 SV=2	4		140.604	1	O15335|CHAD_HUMAN	26053.3	30200.6	44863.6	31900.7	156540	37713.5	39079.9
422.749	2	32.493	SILENLR		4.9752	1	6	FIBB_HUMAN	Fibrinogen beta chain OS=Homo sapiens GN=FGB PE=1 SV=2	4		45.1962	1	P02675|FIBB_HUMAN	36163.3	75000	9455.44	9074.61	16326.3	40900.2	44843.5
474.726	2	20.15	EC[160.0307]EEIIR		4.6989	0.82	1	FIBB_HUMAN	Fibrinogen beta chain OS=Homo sapiens GN=FGB PE=1 SV=2	4		65.4564	1		45149.8	116378	10173.7	8718.32	16737.2	54893.9	57787.6
425.76605, 425.76654	2	27.913	HLQLAIR	28.99, 36.97	5.588	0.99, 1.0	6, 7	H2A2A_HUMAN	Histone H2A type 2-A OS=Homo sapiens GN=HIST2H2AA3 PE=1 SV=3	5	37, 66	262.315	1	P20671|H2A1D_HUMAN;Q99878|H2A1J_HUMAN;P04908|H2A1B_HUMAN;Q6FI13|H2A2A_HUMAN;Q9BTM1|H2AJ_HUMAN;P0C0S5|H2AZ_HUMAN;P16104|H2AX_HUMAN;Q7L7L0|H2A3_HUMAN;P0C0S8|H2A1_HUMAN;Q71UI9|H2AV_HUMAN;Q96KK5|H2A1H_HUMAN;Q93077|H2A1C_HUMAN;Q16777|H2A2C_HUMAN;Q96QV6|H2A1A_HUMAN	69253.9	62811.4	109492	70433.8	46088.2	75379.2	43696.5
644.3947, 966.0853	2, 3	53.01	VTIAQGGVLPNIQAVLLPK	11.99, 30.97	6.9608001708984375, 7.169000148773193	1	8	H2A2A_HUMAN	Histone H2A type 2-A OS=Homo sapiens GN=HIST2H2AA3 PE=1 SV=3	5	76	1164.612060546875, 1505.9859619140625	1	P20671|H2A1D_HUMAN;Q99878|H2A1J_HUMAN;P04908|H2A1B_HUMAN;Q6FI13|H2A2A_HUMAN;Q9BTM1|H2AJ_HUMAN;Q8IUE6|H2A2B_HUMAN;P16104|H2AX_HUMAN;Q7L7L0|H2A3_HUMAN;P0C0S8|H2A1_HUMAN;Q96KK5|H2A1H_HUMAN;Q93077|H2A1C_HUMAN;Q16777|H2A2C_HUMAN;Q96QV6|H2A1A_HUMAN	840807	373090	943194	1068507	384411	527613	664927
750.883	2	35.71	DAGEGGLSLAIEGPSK	68.73		1	3	FLNA_HUMAN	Filamin-A OS=Homo sapiens GN=FLNA PE=1 SV=4	5	107		1	P21333|FLNA_HUMAN	21567.9	24278.4	38175.7	41304	7309.35	7764.44	7166.69
514.756	2	33.885	YFESVLDR	59.12	5.0474	1	6	DERM_HUMAN	Dermatopontin OS=Homo sapiens GN=DPT PE=2 SV=2	5	59	87.9824	1	Q07507|DERM_HUMAN	181838	242557	235315	377923	152495	244751	245104
501.304	2	32.036	VLTEIIASR	53.39	5.5591	1	8	ANXA5_HUMAN	Annexin A5 OS=Homo sapiens GN=ANXA5 PE=1 SV=2	5	69	153.376	1	P08758|ANXA5_HUMAN	134635	69196.9	110089	106084	159128	89016	86303.7
553.796	2	44.188	SEIDLFNIR	49.64		1	7	ANXA5_HUMAN	Annexin A5 OS=Homo sapiens GN=ANXA5 PE=1 SV=2	5	50		1	P08758|ANXA5_HUMAN	128616	69964.2	108109	86531.9	153161	102652	95140.6
544.279	2	38.688	M[147.0354]FLSFPTTK	48.96		1	8	HBA_HUMAN	Hemoglobin subunit alpha OS=Homo sapiens GN=HBA1 PE=1 SV=2	5	65		1		42845.1	190061	44090.4	696832	25496	61958.5	73518
889.503	2	42.41	VPGVGLP[113.0477]GVYPGGVLPGAR	48.38	5.6355	0.99	8	ELN_HUMAN	Elastin OS=Homo sapiens GN=ELN PE=1 SV=2	5	71	419.099	1		125482	160917	126070	210521	70812.5	85879.5	79964.3
978.849	3	69.463	VGAGAPVYMAAVLEYLTAEILELAGN[115.0269]AAR	44.63	6.1551	1	8	H2A2A_HUMAN	Histone H2A type 2-A OS=Homo sapiens GN=HIST2H2AA3 PE=1 SV=3	5	76	1454.63	1		6497.14	812.207	21645.3	14070.1	108.977	8290.85	4628.8
955.464	2	41.532	EGPYSISVLYGDEEVPR	38.88		0.99	4	FLNA_HUMAN	Filamin-A OS=Homo sapiens GN=FLNA PE=1 SV=4	5	40		1	P21333|FLNA_HUMAN	33734.7	25997.3	39551.1	38388	9388.22	9339.12	6754
536.281	2	42.408	MFLSFPTTK	38.39	7.0918	1	8	HBA_HUMAN	Hemoglobin subunit alpha OS=Homo sapiens GN=HBA1 PE=1 SV=2	5	65	1816.89	1	P69905|HBA_HUMAN	99168.1	468759	299741	1.5798e+06	68056.4	393295	428547
575.804	2	37.334	EN[115.0269]GVYLIDVK	38.24		1	3	FLNA_HUMAN	Filamin-A OS=Homo sapiens GN=FLNA PE=1 SV=4	5	107		1		19191.6	18382	28964	30166.9	9001.16	7722.59	5817.48
472.7688, 472.77032	2	34.659	AGLQFPVGR	37.18	5.8309	0.99, 1.0	7, 8	H2A2A_HUMAN	Histone H2A type 2-A OS=Homo sapiens GN=HIST2H2AA3 PE=1 SV=3	5	66	262.315	1	P20671|H2A1D_HUMAN;Q99878|H2A1J_HUMAN;P04908|H2A1B_HUMAN;Q6FI13|H2A2A_HUMAN;Q9BTM1|H2AJ_HUMAN;P0C0S5|H2AZ_HUMAN;Q8IUE6|H2A2B_HUMAN;P16104|H2AX_HUMAN;Q7L7L0|H2A3_HUMAN;P0C0S8|H2A1_HUMAN;Q71UI9|H2AV_HUMAN;Q96KK5|H2A1H_HUMAN;Q93077|H2A1C_HUMAN;Q16777|H2A2C_HUMAN;Q96QV6|H2A1A_HUMAN	238881	96720.4	320468	341901	154668	183478	194852
570.29	2	24.257	GATTTFSAVER	34.22	4.3241	0.98	2	DERM_HUMAN	Dermatopontin OS=Homo sapiens GN=DPT PE=2 SV=2	5	34	55.4901	1	Q07507|DERM_HUMAN	274651	302677	241929	243822	139189	36252.9	267400
852.954	2	54.566	GLGTDEESILTLLTSR	33.24	5.426	0.99	8	ANXA5_HUMAN	Annexin A5 OS=Homo sapiens GN=ANXA5 PE=1 SV=2	5	69	153.376	1	P08758|ANXA5_HUMAN	77190.4	38806.5	66405.9	69064	81660.1	70777.8	62950.5
593.017	3	40.419	FPGVGVLPGVPTGAGVKPK	22.18	5.4389	0.97	8	ELN_HUMAN	Elastin OS=Homo sapiens GN=ELN PE=1 SV=2	5	71	553.943	1	P15502|ELN_HUMAN	102350	117569	82506.3	130167	58207	53793	56525.2
459.229	4	35.955	TYFPHFDLSHGSAQVK	22.14	7.321	0.98	8	HBA_HUMAN	Hemoglobin subunit alpha OS=Homo sapiens GN=HBA1 PE=1 SV=2	5	65	1816.89	1	P69905|HBA_HUMAN	268481	1.06734e+06	696564	4.33591e+06	123800	973829	1.05859e+06
363.675	2	24.736	FIMC[160.0307]R	21.78		0.92	7	DERM_HUMAN	Dermatopontin OS=Homo sapiens GN=DPT PE=2 SV=2	5			1		17792.1	20714.1	34184.6	18573.7	15319.7	35658.1	10315
886.757	3	51.474	DPDAGIDEAQVEQDAQALFQAGELK	21.56		0.85	3	ANXA5_HUMAN	Annexin A5 OS=Homo sapiens GN=ANXA5 PE=1 SV=2	5			1	P08758|ANXA5_HUMAN	29579.2	17494.1	22489.2	44002.6	35822.6	25662.1	23469.5
689.77	2	36.678	MTEYDC[160.0307]EFANV	6.1	4.5462	0.8	2	DERM_HUMAN	Dermatopontin OS=Homo sapiens GN=DPT PE=2 SV=2	5		55.4901	1		39480.4	106082	120852	89987.9	44891.7	67403.4	87516.2
626.86	2	39.549	FLASVSTVLTSK		6.2731	1	8	HBA_HUMAN	Hemoglobin subunit alpha OS=Homo sapiens GN=HBA1 PE=1 SV=2	5		1816.89	1	P69905|HBA_HUMAN	2861.89	38056.2	17589.5	227996	4580.73	7791.43	8065.06
1005.57	3	54.043	YGAAVPGVLGGLGALGGVGIPGGVVGAGPAAAAAAAK		5.967	0.99	8	ELN_HUMAN	Elastin OS=Homo sapiens GN=ELN PE=1 SV=2	5		553.943	1	P15502|ELN_HUMAN	141123	142289	148421	119677	109660	113008	100916
966.588	2	56.213	VTIAQGGVLPN[115.0269]IQAVLLPK		5.5279	1	8	H2A2A_HUMAN	Histone H2A type 2-A OS=Homo sapiens GN=HIST2H2AA3 PE=1 SV=3	5		1505.99	1		14825.1	4137.72	25925.2	24663	8612.24	16851.4	12402.8
477.774	2	43.04	FITIFGTR		5.468	0.81	8	ANXA5_HUMAN	Annexin A5 OS=Homo sapiens GN=ANXA5 PE=1 SV=2	5		86.9177	1	P08758|ANXA5_HUMAN	92750.1	45346.5	77804.8	63255.3	104386	68188.4	77066.9
1052.26	3	56.086	AAQFGLVGAAGLGGLGVGGLGVPGVGGLGGIPPAAAAK		5.3283	0.93	8	ELN_HUMAN	Elastin OS=Homo sapiens GN=ELN PE=1 SV=2	5		553.943	1	P15502|ELN_HUMAN	35164.2	55504.7	47508.3	53010.7	19842.9	31649.3	26012.9
600.301	5	46.38	VADALTNAVAHVDDMPN[115.0269]ALSALSDLHAHK		5.223	0.83	8	HBA_HUMAN	Hemoglobin subunit alpha OS=Homo sapiens GN=HBA1 PE=1 SV=2	5		1222.86	1		5886.18	46119.1	42697.6	235112	686.364	35189.2	50630.6
913.515	3	40.854	AGAGLGGVPGVGGLGVSAGAVVPQPGAGVKPGK		4.9996	0.8	8	ELN_HUMAN	Elastin OS=Homo sapiens GN=ELN PE=1 SV=2	5		419.099	1	P15502|ELN_HUMAN	11184.1	15196.3	10198.3	15132.7	6914.71	8363.42	7337.02
613.887	2	54.421	LIALLEVLSQK		4.9736	0.98	8	FLNA_HUMAN	Filamin-A OS=Homo sapiens GN=FLNA PE=1 SV=4	5		38.0702	1	P21333|FLNA_HUMAN;O75369|FLNB_HUMAN;Q14315|FLNC_HUMAN	48304.8	37016.5	59463.8	76774.5	15382.1	22425.3	20673.7
624.751	2	34.818	EWQFYC[160.0307]C[160.0307]R		4.9188	0.91	6	DERM_HUMAN	Dermatopontin OS=Homo sapiens GN=DPT PE=2 SV=2	5		87.9824	1		57930.6	111324	123985	140048	63649.8	119885	119891
428.587	3	32.736	VTVLFAGQHIAK		4.7043	0.82	8	FLNA_HUMAN	Filamin-A OS=Homo sapiens GN=FLNA PE=1 SV=4	5		38.0702	1	P21333|FLNA_HUMAN	24426.9	17214.1	33878.3	37183.7	9717.82	8275.99	6038.82
557.2785, 835.41187	2, 3	46.073	SIAQYWLGC[160.0307]PAPGHL	37.47, 70.13	6.2399	0.99, 1.0	8	VTNC_HUMAN	Vitronectin OS=Homo sapiens GN=VTN PE=1 SV=1	6	78	265.898	1		707398	278289	709083	218261	593347	420881	419421
563.828	2	36.339	LEGDTLIIPR	64.96	3.4525	1	5	PGBM_HUMAN	Basement membrane-specific heparan sulfate proteoglycan core protein OS=Homo sapiens GN=HSPG2 PE=1 SV=3	6	65	4.688	1	P98160|PGBM_HUMAN	53095.7	42699.6	66027.4	49415.4	58560.1	48902.5	48930.3
711.8305, 711.83093	2	34.619	FEDGVLDPDYPR	63.33	6.2704	1	2	VTNC_HUMAN	Vitronectin OS=Homo sapiens GN=VTN PE=1 SV=1	6	63	216.307	1	P04004|VTNC_HUMAN	1.24676e+06	811844	813534	285013	693815	684519	659518
948.444	2	45.959	ASTPN[115.0269]GYDN[115.0269]GIIWATWK	60.21	3.6093	1	7	FIBG_HUMAN	Fibrinogen gamma chain OS=Homo sapiens GN=FGG PE=1 SV=3	6	67	6.0285	1		132525	239277	31989.2	21970.3	80973.9	178709	167051
880.955	2	39.948	GLEPGQEYNVLLTAEK	54.76	4.2035	0.97	5	TENA_HUMAN	Tenascin OS=Homo sapiens GN=TNC PE=1 SV=2	6	55	12.479	1	P24821|TENA_HUMAN	94798.7	61883.1	36383.1	99262.3	132239	99773.5	99781
467.275	2	35.874	VFAILENK	51.89		1	8	TENA_HUMAN	Tenascin OS=Homo sapiens GN=TNC PE=1 SV=2	6	78		1	P24821|TENA_HUMAN	31540.8	22618.4	13870.3	43902.8	37540.7	28115.9	31558
585.361	2	45.085	ILLAELEQLK	49.97	4.6744	1	8	VIME_HUMAN	Vimentin OS=Homo sapiens GN=VIM PE=1 SV=4	6	74	55.0161	1	P08670|VIME_HUMAN	184518	154054	156824	543464	178988	224696	250294
511.954	3	42.285	KVESLQEEIAFLK	48.86		0.88	6	VIME_HUMAN	Vimentin OS=Homo sapiens GN=VIM PE=1 SV=4	6	48		1	P08670|VIME_HUMAN	109342	83923.1	74115.9	173846	90349.9	105517	110656
597.313	2	38.922	SPAYTLVWTR	47.06		0.89	8	PGBM_HUMAN	Basement membrane-specific heparan sulfate proteoglycan core protein OS=Homo sapiens GN=HSPG2 PE=1 SV=3	6	102		1	P98160|PGBM_HUMAN	53363.9	47667.1	57396.2	62345.1	68519.6	52164.4	50361.9
559.76	2	31.043	VELEDWN[115.0269]GR	45.63		1	1	FIBG_HUMAN	Fibrinogen gamma chain OS=Homo sapiens GN=FGG PE=1 SV=3	6	46		1		171006	348395	34408.6	27350.1	83631.5	207629	197935
604.303	3	45.973	EVSEAVVDTLESEYLK	43.45		0.99	3	PGBM_HUMAN	Basement membrane-specific heparan sulfate proteoglycan core protein OS=Homo sapiens GN=HSPG2 PE=1 SV=3	6	43		1	P98160|PGBM_HUMAN	45255.3	21927.5	39427.2	64854.6	33709.3	23465.8	14770.7
848.423	3	48.678	TVSGNTVEYALTDLEPATEYTLR	42.97		1	6	TENA_HUMAN	Tenascin OS=Homo sapiens GN=TNC PE=1 SV=2	6	64		1	P24821|TENA_HUMAN	126326	67421.3	33794	125241	154645	79733	82107.5
785.95	2	53.12	ISLPLPNFSSLNLR	39.99	4.5311	0.98	8	VIME_HUMAN	Vimentin OS=Homo sapiens GN=VIM PE=1 SV=4	6	74	55.0161	1	P08670|VIME_HUMAN	136571	173896	83119.4	400609	103976	144796	167979
655.304	2	32.95	NLQEAEEWYK	37.5		0.95	2	VIME_HUMAN	Vimentin OS=Homo sapiens GN=VIM PE=1 SV=4	6	38		1	P08670|VIME_HUMAN;P41219|PERI_HUMAN	56831.3	68028.2	37570.9	135322	41649.1	64684.3	67315.4
823.913	2	50.67	DVWGIEGPIDAAFTR	36.56	6.4765	1	7	VTNC_HUMAN	Vitronectin OS=Homo sapiens GN=VTN PE=1 SV=1	6	37	306.612	1	P04004|VTNC_HUMAN	1.63739e+06	1.02962e+06	1.29434e+06	463358	1.07234e+06	1.00828e+06	979679
652.775	2	25.376	GQYC[160.0307]YELDEK	35.16		0.98	1	VTNC_HUMAN	Vitronectin OS=Homo sapiens GN=VTN PE=1 SV=1	6	35		1		197577	150832	175174	34289.7	118648	110205	102650
792.07	3	39.624	IESSSPTVVEGQTLDLNC[160.0307]VVAR	35.05		0.99	6	PGBM_HUMAN	Basement membrane-specific heparan sulfate proteoglycan core protein OS=Homo sapiens GN=HSPG2 PE=1 SV=3	6	35		1		29398.1	26373.4	31236.5	30983.1	32338.6	15712.3	17930.8
489.775	2	38.061	YLPFVPSR	33.72	5.3481	1	8	FMOD_HUMAN	Fibromodulin OS=Homo sapiens GN=FMOD PE=1 SV=2	6	81	107.026	1	Q06828|FMOD_HUMAN	307685	95729.7	308840	231419	265315	200354	198001
561.3	2	33.441	EYQDLLNVK	32.28	5.2125	1	4	VIME_HUMAN	Vimentin OS=Homo sapiens GN=VIM PE=1 SV=4	6	47	61.6044	1	P14136|GFAP_HUMAN;P17661|DESM_HUMAN;Q16352|AINX_HUMAN;P08670|VIME_HUMAN;P12036|NFH_HUMAN;P07196|NFL_HUMAN;P07197|NFM_HUMAN	87734	81734.7	67708.6	170232	79480.5	93515.1	98138.5
627.787	2	31.424	LGDLYEEEMR	31.09		0.98	1	VIME_HUMAN	Vimentin OS=Homo sapiens GN=VIM PE=1 SV=4	6	31		1	P08670|VIME_HUMAN	12960.6	25464.2	26628.3	60773.4	12398.2	33218.8	35327.2
652.351	3	40.911	IPPVNTNLENLYLQGNR	30.13	4.8255	0.98	8	FMOD_HUMAN	Fibromodulin OS=Homo sapiens GN=FMOD PE=1 SV=2	6	81	107.026	1	Q06828|FMOD_HUMAN	279088	90285.8	249232	232496	228944	130738	151094
736.352	3	42.761	EGFGHLSPTGTTEFWLGNEK	30.1	5.6599	0.99	8	FIBG_HUMAN	Fibrinogen gamma chain OS=Homo sapiens GN=FGG PE=1 SV=3	6	57	231.917	1	P02679|FIBG_HUMAN	88161.7	401805	45192.9	30141.2	98623.6	218363	221825
700.912	2	44.504	IPGDQVVSVVFIK	27.96	3.4387	0.98	8	PGBM_HUMAN	Basement membrane-specific heparan sulfate proteoglycan core protein OS=Homo sapiens GN=HSPG2 PE=1 SV=3	6	102	7.0457	1	P98160|PGBM_HUMAN	51603.3	41647.5	78136.4	89816.5	45667.3	39888.3	38840.7
806.367	3	48.814	FGSYC[160.0307]PTTC[160.0307]GIADFLSTYQTK	27.32		0.95	8	FIBG_HUMAN	Fibrinogen gamma chain OS=Homo sapiens GN=FGG PE=1 SV=3	6	57		1		136470	286120	35317	29582.3	79073.5	121791	163033
825.135	3	69.287	AELLQVLQSLEAVLIQTVYNTK	27.09	3.6705	0.96	8	PGBM_HUMAN	Basement membrane-specific heparan sulfate proteoglycan core protein OS=Homo sapiens GN=HSPG2 PE=1 SV=3	6	102	9.1709	1	P98160|PGBM_HUMAN	24709.5	10654.9	56231.2	54899	6588.54	18068	15655.1
710.027	3	48.19	WQPAIATVDSYVISYTGEK	26.07		0.92	8	TENA_HUMAN	Tenascin OS=Homo sapiens GN=TNC PE=1 SV=2	6	78		1	P24821|TENA_HUMAN	76739.9	47813.5	27824	78478	101518	69600.3	75179.9
831.096	3	56.322	VPGDQTSTIIQELEPGVEYFIR	24.03	5.1157	0.89	7	TENA_HUMAN	Tenascin OS=Homo sapiens GN=TNC PE=1 SV=2	6		43.1404	1	P24821|TENA_HUMAN	138476	176742	50575.6	126402	373371	131503	146914
561.658	3	39.986	IHLISTQSAIPYALR	23.89	5.9994	1	8	FIBG_HUMAN	Fibrinogen gamma chain OS=Homo sapiens GN=FGG PE=1 SV=3	6	31	231.917	1	P02679|FIBG_HUMAN	249016	366759	55816.4	46668.4	120726	237187	253008
519.632	3	47.105	SLILLDLSYNHLR	17.05	5.3165	1	8	FMOD_HUMAN	Fibromodulin OS=Homo sapiens GN=FMOD PE=1 SV=2	6	81	107.026	1	Q06828|FMOD_HUMAN	294428	80049.8	302489	259048	169951	160543	165658
858.74	3	59.296	MDWLVPATC[160.0307]EPIQSVFFFSGDK	0.66	5.5462	0.98	8	VTNC_HUMAN	Vitronectin OS=Homo sapiens GN=VTN PE=1 SV=1	6	35	265.898	1		78603.7	64421.4	97359.4	72838.3	75527.3	83615.7	99772.4
758.465	1	47.238	LASLIEI		6.1219	1	8	FMOD_HUMAN	Fibromodulin OS=Homo sapiens GN=FMOD PE=1 SV=2	6		181.656	1	Q06828|FMOD_HUMAN	1334.31	289.773	1669.31	657.625	1590.48	1109.37	1195.94
532.808	2	39.983	IHLISTQSAI		5.664	1	8	FIBG_HUMAN	Fibrinogen gamma chain OS=Homo sapiens GN=FGG PE=1 SV=3	6		231.917	1	P02679|FIBG_HUMAN	42357.6	66948.6	7779.02	8663.78	18317.2	30126	40044.4
519.961	3	47.524	SLILLDLSYN[115.0269]HLR		5.3323	0.98	8	FMOD_HUMAN	Fibromodulin OS=Homo sapiens GN=FMOD PE=1 SV=2	6		107.026	1		172204	60188.2	235065	160614	118570	130311	146028
678.886	2	47.12	ILLDLSYNHLR		5.171	1	8	FMOD_HUMAN	Fibromodulin OS=Homo sapiens GN=FMOD PE=1 SV=2	6		107.026	1	Q06828|FMOD_HUMAN	36473.5	10197.5	35595.7	28819.6	18250	19089.6	24324.6
600.498	5	45.539	RVDTVDPPYP[113.0477]RSIAQ[129.0426]YWLGC[160.0307]P[113.0477]APGHL		5.0426	0.89	7	VTNC_HUMAN	Vitronectin OS=Homo sapiens GN=VTN PE=1 SV=1	6		245.108	1		8403	43341.2	54156.8	253810	1638.09	54953.1	64136.9
691.035	6	34.388	C[160.0307]VDGQC[160.0307]IC[160.0307]HEGFTGLDC[160.0307]GQHSC[160.0307]PSDC[160.0307]NNLGQC[160.0307]VSGR		3.732	0.98	6	TENA_HUMAN	Tenascin OS=Homo sapiens GN=TNC PE=1 SV=2	6		17.0313	1		94900.6	26709.5	65774.5	34862.1	57930.5	38168.5	56672
511.27, 511.27026	2	38.19	ETLLQDFR	53.14, 53.75	6.0272	1	3, 4	AMBP_HUMAN	Protein AMBP OS=Homo sapiens GN=AMBP PE=1 SV=1	7	53, 54	164.018	1	P02760|AMBP_HUMAN	682421	3.13089e+06	435305	352824	680763	791295	877831
758.8613, 758.8615, 758.86273, 758.86304	2	22.179	GAQGP[113.0477]P[113.0477]GATGFP[113.0477]GAAGR	26.13, 34.96, 36.93, 46.51	3.974	0.95, 0.99, 1.0	2, 3, 4, 5	CO2A1_HUMAN	Collagen alpha-1(II) chain OS=Homo sapiens GN=COL2A1 PE=1 SV=3	7	117, 135, 176, 220	51.0588	1		26220000	29470000	20320000	21140000	27500000	21030000	34880000
653.357	2	38.674	VTAGISFAIPSDK	60.06	5.3145	1	8	HTRA1_HUMAN	Serine protease HTRA1 OS=Homo sapiens GN=HTRA1 PE=1 SV=1	7	152	186.204	1	Q92743|HTRA1_HUMAN	132844	148555	102591	139347	285536	197563	240352
960.481	2	38.582	GEC[160.0307]VPGEQEPEPILIPR	57.54	8.0279	1	2	AMBP_HUMAN	Protein AMBP OS=Homo sapiens GN=AMBP PE=1 SV=1	7	103	2272.97	1		478154	2.98938e+06	324842	212144	471524	384925	431702
599.804	2	41.514	YN[115.0269]FIADVVEK	47.98		1	3	HTRA1_HUMAN	Serine protease HTRA1 OS=Homo sapiens GN=HTRA1 PE=1 SV=1	7	48		1		25251.6	22442.1	15916.2	24155.3	34282	35623.8	41913.9
511.762	2	38.956	ETLLQ[129.0426]DFR	45.45	7.1107	1	2	AMBP_HUMAN	Protein AMBP OS=Homo sapiens GN=AMBP PE=1 SV=1	7	103	2272.97	1		41505.1	169636	26623.8	23068.6	39891.9	54095.4	55143.7
440.803	2	43.622	LPVLLLGR	41.49	5.6938	1	8	HTRA1_HUMAN	Serine protease HTRA1 OS=Homo sapiens GN=HTRA1 PE=1 SV=1	7	152	186.204	1	Q92743|HTRA1_HUMAN	78669.4	62979.2	45103.9	63656.5	137610	112795	131862
599.309	2	40.689	YNFIADVVEK	35.85		0.91	6	HTRA1_HUMAN	Serine protease HTRA1 OS=Homo sapiens GN=HTRA1 PE=1 SV=1	7	36		1	Q92743|HTRA1_HUMAN	32896.8	32123	20678.8	40930.8	51301.5	40927.3	41618.8
759.354	2	23.426	GAQ[129.0426]GP[113.0477]P[113.0477]GATGFP[113.0477]GAAGR	30.79		0.98	2	CO2A1_HUMAN	Collagen alpha-1(II) chain OS=Homo sapiens GN=COL2A1 PE=1 SV=3	7	176		1		1.24353e+06	772926	660045	612693	766904	884462	938675
455.607	3	42.787	IAPAVVHIELFR	27.48	5.9212	1	8	HTRA1_HUMAN	Serine protease HTRA1 OS=Homo sapiens GN=HTRA1 PE=1 SV=1	7	152	186.204	1	Q92743|HTRA1_HUMAN	102029	94708.8	92196.8	86157.9	80845.6	176617	180510
463.247	2	14.998	GIQGPQGP[113.0477]R	24.45		0.96	1	CO2A1_HUMAN	Collagen alpha-1(II) chain OS=Homo sapiens GN=COL2A1 PE=1 SV=3	7	98		1		894524	4.11537e+06	988121	2.32361e+06	2.41986e+06	2.08124e+06	2.80351e+06
443.28253, 443.28305	3	28.36	LHRPPVIVLQR	23.47	4.758399963378906, 4.893899917602539	0.8, 0.99	1, 8	HTRA1_HUMAN	Serine protease HTRA1 OS=Homo sapiens GN=HTRA1 PE=1 SV=1	7	152	121.40519714355469, 135.89500427246094	1	Q92743|HTRA1_HUMAN	35712.4	52510.8	49605.8	29979.5	82765.8	78607	35525.2
1003.01	2	45.959	VVAQGVGIPEDSIFTMADR	18.3	6.4194	1	7	AMBP_HUMAN	Protein AMBP OS=Homo sapiens GN=AMBP PE=1 SV=1	7		389.872	1	P02760|AMBP_HUMAN	134433	822610	182243	81860.9	154930	321950	267861
589.344, 590.8467	2	42.819	PAVVHIELFR		4.77400016784668, 5.136300086975098	0.99	2, 8	HTRA1_HUMAN	Serine protease HTRA1 OS=Homo sapiens GN=HTRA1 PE=1 SV=1	7		121.40519714355469, 135.89500427246094	1	Q92743|HTRA1_HUMAN	148046	141673	126677	135350	111723	71740	167030
467.79	2	38.571	PEPILIPR		7.286	1	2	AMBP_HUMAN	Protein AMBP OS=Homo sapiens GN=AMBP PE=1 SV=1	7		2272.97	1	P02760|AMBP_HUMAN	9131.23	26323.1	2942.26	4040.59	8483.34	2245.27	1174.78
960.976	2	39.34	GEC[160.0307]VPGEQ[129.0426]EPEPILIPR		6.8998	1	2	AMBP_HUMAN	Protein AMBP OS=Homo sapiens GN=AMBP PE=1 SV=1	7		2272.97	1		45112.3	460273	65396.3	33502.8	61686.7	43364.3	71013.1
795.397	3	46.853	MTVSTLVLGEGATEAEISMTSTR		5.1195	0.87	7	AMBP_HUMAN	Protein AMBP OS=Homo sapiens GN=AMBP PE=1 SV=1	7		389.872	1	P02760|AMBP_HUMAN	12694.3	71300.1	17072.7	6860.45	17554.5	18833.2	22699
902.436	3	34.945	GFTGLQGLP[113.0477]GPPGPSGDQGASGP[113.0477]AGPSGPR		4.9119	0.81	7	CO2A1_HUMAN	Collagen alpha-1(II) chain OS=Homo sapiens GN=COL2A1 PE=1 SV=3	7		22.6878	1		1.03437e+06	432418	1.84225e+06	147607	144675	1.01028e+06	1.09595e+06
803.906	2	27.358	GLTGPIGPP[113.0477]GPAGAN[115.0269]GEK		4.5265	0.98	5	CO2A1_HUMAN	Collagen alpha-1(II) chain OS=Homo sapiens GN=COL2A1 PE=1 SV=3	7		6.7165	1		1611.36	1317.58	2593.03	1220.04	1779.01	1647.59	2387.62
703.834	2	22.984	GEP[113.0477]GGVGPIGP[113.0477]PGER		4.3913	0.97	2	CO2A1_HUMAN	Collagen alpha-1(II) chain OS=Homo sapiens GN=COL2A1 PE=1 SV=3	7		8.3112	1		143359	110908	114904	84793.5	71649.4	105737	88587.3
1003.17	3	32.725	GPPGPAGAPGPQGFQGNPGEPGEPGVSGPMGPR		3.9086	0.81	6	CO2A1_HUMAN	Collagen alpha-1(II) chain OS=Homo sapiens GN=COL2A1 PE=1 SV=3	7		46.7746	1	P02458|CO2A1_HUMAN	482836	457519	303138	431292	546905	588477	762888
578.80414, 578.8048	2	34.443	VGEYSLYIGR	60.43, 66.37	6.1732	1	6, 7	SAMP_HUMAN	Serum amyloid P-component OS=Homo sapiens GN=APCS PE=1 SV=2	8	60, 66	258.489	1	P02743|SAMP_HUMAN	795778	889187	640312	530866	1.7151e+06	859832	915480
697.348	2	24.729	IVLGQEQDSYGGK	88.17		0.85	3	SAMP_HUMAN	Serum amyloid P-component OS=Homo sapiens GN=APCS PE=1 SV=2	8	88		1	P02743|SAMP_HUMAN	228361	355858	250994	210407	544698	349322	368171
1050.04	2	54.259	LLPETPSDPFAIWQITDR	63.15	3.9667	0.98	8	COCA1_HUMAN	Collagen alpha-1(XII) chain OS=Homo sapiens GN=COL12A1 PE=1 SV=2	8	182	19.7619	1	Q99715|COCA1_HUMAN	53624.3	62001.7	35917.8	79478.4	108423	65226.4	47513.6
896.442	2	41.17	SYELPDGQVITIGN[115.0269]ER	55.9		1	4	ACTH_HUMAN	Actin, gamma-enteric smooth muscle OS=Homo sapiens GN=ACTG2 PE=1 SV=1	8	91		1		139769	111348	188492	281916	116245	142081	144693
639.834	2	41.6	N[115.0269]SDVEIFAVGVK	54.86		1	4	COCA1_HUMAN	Collagen alpha-1(XII) chain OS=Homo sapiens GN=COL12A1 PE=1 SV=2	8	94		1		18118.5	14012	8109.38	10941	27625.9	12237.4	12657.5
497.267	2	31.337	DNELLVYK	54.68	6.4421	1	2	SAMP_HUMAN	Serum amyloid P-component OS=Homo sapiens GN=APCS PE=1 SV=2	8	55	315.088	1	P02743|SAMP_HUMAN	280555	317963	182787	127967	455113	275149	251810
497.759	2	32.061	DN[115.0269]ELLVYK	50.51		1	1	SAMP_HUMAN	Serum amyloid P-component OS=Homo sapiens GN=APCS PE=1 SV=2	8	51		1		131154	170299	108966	90235.6	292900	183264	191991
570.346	2	39.941	ALALGALQNIR	48.79	4.0737	0.96	8	COCA1_HUMAN	Collagen alpha-1(XII) chain OS=Homo sapiens GN=COL12A1 PE=1 SV=2	8	182	19.7619	1	Q99715|COCA1_HUMAN	105644	83527.7	65913.1	130874	150656	77109	79191.6
703.84	2	36.878	AYSLFSYNTQGR	48.24	6.0159	1	8	SAMP_HUMAN	Serum amyloid P-component OS=Homo sapiens GN=APCS PE=1 SV=2	8	89	680.611	1	P02743|SAMP_HUMAN	322570	464384	269821	214234	748752	365704	354186
558.819	2	40.998	IVEVFDIGPK	47.3		1	8	COCA1_HUMAN	Collagen alpha-1(XII) chain OS=Homo sapiens GN=COL12A1 PE=1 SV=2	8	182		1	Q99715|COCA1_HUMAN	34959.9	32504.7	14014.4	59253.7	54230.6	23874.5	25563.8
652.687	3	35.263	VAPEEHPTLLTEAPLNPK	44.06	5.3433	1	5	ACTH_HUMAN	Actin, gamma-enteric smooth muscle OS=Homo sapiens GN=ACTG2 PE=1 SV=1	8	62	196.048	1	P63267|ACTH_HUMAN;P62736|ACTA_HUMAN;P68032|ACTC_HUMAN;P68133|ACTS_HUMAN	509788	202647	741508	560099	78089	88756.6	87733.4
895.949	2	40.44	SYELPDGQVITIGNER	42.02	6.0842	1	5	ACTH_HUMAN	Actin, gamma-enteric smooth muscle OS=Homo sapiens GN=ACTG2 PE=1 SV=1	8	66	366.247	1	A5A3E0|POTEF_HUMAN;Q562R1|ACTBL_HUMAN;P62736|ACTA_HUMAN;P63261|ACTG_HUMAN;P63267|ACTH_HUMAN;P60709|ACTB_HUMAN;Q9BYX7|ACTBM_HUMAN;P68032|ACTC_HUMAN;Q6S8J3|POTEE_HUMAN;P68133|ACTS_HUMAN	143112	130197	189611	322373	101953	111015	109418
479.289	2	29.04	VLVVVTDGR	41.4		0.99	6	COCA1_HUMAN	Collagen alpha-1(XII) chain OS=Homo sapiens GN=COL12A1 PE=1 SV=2	8	58		1	Q99715|COCA1_HUMAN	50203	46520.8	32417.2	58170.2	103711	34234.7	16706.7
382.727	2	36.059	VFVFPR	40.41	5.9266	1	8	SAMP_HUMAN	Serum amyloid P-component OS=Homo sapiens GN=APCS PE=1 SV=2	8	89	1089.45	1	P02743|SAMP_HUMAN	205873	197709	183762	145820	467119	257124	245500
729.863	2	39.187	IYIDC[160.0307]YEIIEK	30.27	4.1395	0.93	5	COCA1_HUMAN	Collagen alpha-1(XII) chain OS=Homo sapiens GN=COL12A1 PE=1 SV=2	8	31	13.7686	1		69023.9	63651.6	42467.8	86869.5	110584	49405	52924.6
499.747	2	39.548	DLTDYLMK	25.9	4.965	1	6	ACTH_HUMAN	Actin, gamma-enteric smooth muscle OS=Homo sapiens GN=ACTG2 PE=1 SV=1	8		54.7609	1	P63267|ACTH_HUMAN;Q562R1|ACTBL_HUMAN;P60709|ACTB_HUMAN;P62736|ACTA_HUMAN;P68032|ACTC_HUMAN;P68133|ACTS_HUMAN;P63261|ACTG_HUMAN	86973	66142.5	175227	171079	47109.5	57665.7	18875.3
400.24	3	33.667	AVFPSIVGRPR	20.61	5.8008	1	8	ACTH_HUMAN	Actin, gamma-enteric smooth muscle OS=Homo sapiens GN=ACTG2 PE=1 SV=1	8	44	223.948	1	A5A3E0|POTEF_HUMAN;P62736|ACTA_HUMAN;P63261|ACTG_HUMAN;P63267|ACTH_HUMAN;P60709|ACTB_HUMAN;P0CG38|POTEI_HUMAN;Q9BYX7|ACTBM_HUMAN;P68032|ACTC_HUMAN;Q6S8J3|POTEE_HUMAN;P68133|ACTS_HUMAN	108732	65544.8	157890	185297	96247.3	97896.9	69550.6
511.297	3	44.555	LKDEGVELFAIGIK	20.58		0.89	7	COCA1_HUMAN	Collagen alpha-1(XII) chain OS=Homo sapiens GN=COL12A1 PE=1 SV=2	8	55		1	Q99715|COCA1_HUMAN	32573.6	25769.2	21435.2	41913.4	56804	19459.4	19190.8
643.898	2	54.05	GYVIIKPLVWV		7.2412	1	8	SAMP_HUMAN	Serum amyloid P-component OS=Homo sapiens GN=APCS PE=1 SV=2	8		1089.45	1	P02743|SAMP_HUMAN	636538	801899	645872	459122	1.28281e+06	847807	857520
585.358	2	54.06	GYVIIKPLVW		5.8147	1	8	SAMP_HUMAN	Serum amyloid P-component OS=Homo sapiens GN=APCS PE=1 SV=2	8		573.654	1	P02743|SAMP_HUMAN	18277.1	23553.4	17119.2	11327.7	33385.2	20945.9	24484.4
441.27	2	33.786	PSIVGRPR		5.6739	1	1	ACTH_HUMAN	Actin, gamma-enteric smooth muscle OS=Homo sapiens GN=ACTG2 PE=1 SV=1	8		223.948	1	A5A3E0|POTEF_HUMAN;P62736|ACTA_HUMAN;P63261|ACTG_HUMAN;P63267|ACTH_HUMAN;P60709|ACTB_HUMAN;P0CG38|POTEI_HUMAN;Q9BYX7|ACTBM_HUMAN;P68032|ACTC_HUMAN;Q6S8J3|POTEE_HUMAN;P68133|ACTS_HUMAN	516.914	1007.04	468.462	781.379	545.402	604.497	327.482
814.712	5	26.353	YSVWIGGSILASLSTFQ[129.0426]Q[129.0426]MWISKPEYDEAGP[113.0477]SIVHR		5.1123	0.78	2	ACTH_HUMAN	Actin, gamma-enteric smooth muscle OS=Homo sapiens GN=ACTG2 PE=1 SV=1	8		127.881	1		126313	43817.2	124736	287972	109977	121439	18430.1
1021.93	2	42.793	C[160.0307]EEETTALVC[160.0307]DNGSGLC[160.0307]K		4.8125	0.89	5	ACTH_HUMAN	Actin, gamma-enteric smooth muscle OS=Homo sapiens GN=ACTG2 PE=1 SV=1	8		127.881	1		29087.8	16654	31295.7	21412.1	37807.4	29312	24956.6
747.057	3	43.532	TVGLLPPQNIHISDEWYTR		4.5221	0.94	8	COCA1_HUMAN	Collagen alpha-1(XII) chain OS=Homo sapiens GN=COL12A1 PE=1 SV=2	8		19.7619	1	Q99715|COCA1_HUMAN	44000.1	41837.8	30875.3	62061.1	88762.8	33491.3	33151
573.33777, 573.3381, 573.3383	2	42.156	VFLVGNVEIR	34, 65.24	4.130499839782715, 5.42140007019043, 5.805699825286865	0.99, 1.0	1, 2, 8	CILP2_HUMAN	Cartilage intermediate layer protein 2 OS=Homo sapiens GN=CILP2 PE=2 SV=2	10	146, 39	10.94279956817627, 142.97450256347656, 170.88380432128906	1	Q8IUL8|CILP2_HUMAN	566944	433336	614718	358375	702710	501420	505093
626.9688, 939.9481, 939.949, 939.94995	2, 3	42.094	IDVC[160.0307]PENAEVTLTDFR	32.13, 38.05, 57.92	6.43149995803833, 6.529799938201904	0.97, 0.98, 1.0	4, 5	TSP4_HUMAN	Thrombospondin-4 OS=Homo sapiens GN=THBS4 PE=1 SV=2	10	133	251.36399841308594, 282.1054992675781	1		804374	545456	1.1132e+06	1.3985e+06	1624332	1.3047e+06	1.12139e+06
627.2972, 940.4405, 940.4414	2, 3	42.189	IDVC[160.0307]PEN[115.0269]AEVTLTDFR	23.68, 62.3, 72.63	5.994500160217285, 6.646299839019775	0.8, 0.91, 0.94	3	TSP4_HUMAN	Thrombospondin-4 OS=Homo sapiens GN=THBS4 PE=1 SV=2	10	185	315.7408142089844, 318.8428955078125	1		735366	575465	1.25434e+06	1.4557e+06	1.76506e+06	1.57339e+06	1.10551e+06
704.35376, 704.3542	2	47.723	GDELADSALEIFK	18.71, 38.38	4.877299785614014, 5.115300178527832	0.95, 0.99	5, 6	BGH3_HUMAN	Transforming growth factor-beta-induced protein ig-h3 OS=Homo sapiens GN=TGFBI PE=1 SV=1	10	38, 81	37.879398345947266, 49.8202018737793	1	Q15582|BGH3_HUMAN	124730	59783.3	100391	157546	62033.3	80050.2	89036.2
713.68054, 713.6817, 713.6821	3	36.716	TPEVTC[160.0307]VVVDVSHEDPEVK	12.14, 27.52	6.267000198364258, 6.960700035095215, 7.894499778747559	1	2, 3, 4	IGHG1_HUMAN	Ig gamma-1 chain C region OS=Homo sapiens GN=IGHG1 PE=1 SV=1	10		2127.283935546875, 326.310791015625, 725.2297973632812	1		267737	1.89271e+06	1.15324e+06	1743482	2.25754e+06	1.19119e+06	1.12113e+06
678.381	2	39.928	LLESPATALGDIR	68.49	5.7689	1	7	CILP2_HUMAN	Cartilage intermediate layer protein 2 OS=Homo sapiens GN=CILP2 PE=2 SV=2	10	172	88.2278	1	Q8IUL8|CILP2_HUMAN	572022	292353	600604	364330	743240	488965	502627
573.831	2	41.425	VFLVGN[115.0269]VEIR	65.72		1	7	CILP2_HUMAN	Cartilage intermediate layer protein 2 OS=Homo sapiens GN=CILP2 PE=2 SV=2	10	172		1		127025	53318.9	95714.3	64781.7	109311	49905.8	48111.5
513.305	2	27.741	AVAEPGIQLK	62.74	6.8819	0.82	3	TSP4_HUMAN	Thrombospondin-4 OS=Homo sapiens GN=THBS4 PE=1 SV=2	10	185	318.843	1	P35443|TSP4_HUMAN;P49747|COMP_HUMAN	873529	665665	2.26585e+06	1.8919e+06	2236415	2436246	2386415
527.278	3	31.202	YLYHGQTLETLGGK	61.51	4.6852	0.99	7	BGH3_HUMAN	Transforming growth factor-beta-induced protein ig-h3 OS=Homo sapiens GN=TGFBI PE=1 SV=1	10	110	52.4468	1	Q15582|BGH3_HUMAN	433900	217614	410425	516864	345534	301392	250288
990.928	2	34.38	DVDIDSYPDEELPC[160.0307]SAR	59.52	6.2548	1	1	TSP4_HUMAN	Thrombospondin-4 OS=Homo sapiens GN=THBS4 PE=1 SV=2	10	70	182.437	1		50714.7	68656.7	181964	116112	345657	121452	130245
851.41	2	42.209	EGVYTVFAPTN[115.0269]EAFR	49.42		1	6	BGH3_HUMAN	Transforming growth factor-beta-induced protein ig-h3 OS=Homo sapiens GN=TGFBI PE=1 SV=1	10	81		1		145329	70230	137968	59711.3	102404	126727	127856
593.828	2	36.339	GPSVFPLAPSSK	46.67	5.4101	1	7	IGHG1_HUMAN	Ig gamma-1 chain C region OS=Homo sapiens GN=IGHG1 PE=1 SV=1	10	47	226.82	1	P01857|IGHG1_HUMAN	40122.1	302075	248978	383973	393150	202226	205064
443.243	3	30.736	SPYQLVLQHSR	46.49	4.8972	1	7	BGH3_HUMAN	Transforming growth factor-beta-induced protein ig-h3 OS=Homo sapiens GN=TGFBI PE=1 SV=1	10	110	52.4468	1	Q15582|BGH3_HUMAN	186875	79195.1	157319	213030	142518	141945	110145
603.669	3	50.596	VVSVLTVLHQDWLN[115.0269]GK	40.7	5.3089	0.96	8	IGHG1_HUMAN	Ig gamma-1 chain C region OS=Homo sapiens GN=IGHG1 PE=1 SV=1	10	67	215.796	1		163674	997263	793188	951114	1.09057e+06	677044	809375
985.515	3	57.828	FTPSEQVEGVVVTLVNLEPAPGFSANPR	33.72	5.9536	1	8	CILP2_HUMAN	Cartilage intermediate layer protein 2 OS=Homo sapiens GN=CILP2 PE=2 SV=2	10	146	170.884	1	Q8IUL8|CILP2_HUMAN	509445	330556	551891	333083	659928	494586	457846
576.958	3	35.668	VEADKYEYNVVPFR	32.83		0.89	6	CILP2_HUMAN	Cartilage intermediate layer protein 2 OS=Homo sapiens GN=CILP2 PE=2 SV=2	10	58		1	Q8IUL8|CILP2_HUMAN	902093	309736	897980	568960	1.24363e+06	660217	694146
658.8953, 658.8968	2	52.424	LTLLAPLN[115.0269]SVFK	32.15	6.1709	0.99, 1.0	8	BGH3_HUMAN	Transforming growth factor-beta-induced protein ig-h3 OS=Homo sapiens GN=TGFBI PE=1 SV=1	10	165	141.174	1		680158	313921	588068	830134	415826	487763	574320
577.287	3	36.928	VEADKYEYN[115.0269]VVPFR	30.31	4.2152	0.96	5	CILP2_HUMAN	Cartilage intermediate layer protein 2 OS=Homo sapiens GN=CILP2 PE=2 SV=2	10	86	66.6003	1		61934.2	20188.9	66048.9	32481.7	83882.3	60421.8	62643.6
661.343	2	32.035	STSGGTAALGC[160.0307]LVK	29.94		0.95	5	IGHG1_HUMAN	Ig gamma-1 chain C region OS=Homo sapiens GN=IGHG1 PE=1 SV=1	10	30		1		16119.5	319696	218176	340898	101431	185620	194904
804.42926, 804.4296	3	63.676	DILATN[115.0269]GVIHYIDELLIPDSAK	26.63	5.176000118255615, 5.2967000007629395	0.91, 1.0	8	BGH3_HUMAN	Transforming growth factor-beta-induced protein ig-h3 OS=Homo sapiens GN=TGFBI PE=1 SV=1	10	165	110.86869812011719, 141.17359924316406	1		1.71077e+06	808668	1.32909e+06	1.61364e+06	1.03771e+06	1.09058e+06	1.20921e+06
937.467	2	45.588	TTPPVLDSDGSFFLYSK	26.41	5.0501	0.95	8	IGHG1_HUMAN	Ig gamma-1 chain C region OS=Homo sapiens GN=IGHG1 PE=1 SV=1	10	67	219.008	1	P01857|IGHG1_HUMAN	50165.4	442979	320655	337467	593795	335305	345304
711.872	4	47.746	THTC[160.0307]PPC[160.0307]PAPELLGGPSVFLFPPKPK	25.44	5.7716	0.92	8	IGHG1_HUMAN	Ig gamma-1 chain C region OS=Homo sapiens GN=IGHG1 PE=1 SV=1	10	53	219.008	1		141349	1.04972e+06	942052	1.18243e+06	1.19113e+06	746965	795597
437.216	2	25.844	FYYGPAR	24.85		0.91	6	CILP2_HUMAN	Cartilage intermediate layer protein 2 OS=Homo sapiens GN=CILP2 PE=2 SV=2	10	58		1	Q8IUL8|CILP2_HUMAN	5037.36	13718.4	21765.5	1333.01	11946.3	41756.3	14652.5
581.3195, 581.321	2	35.268	NQVSLTC[160.0307]LVK	23.97	4.529600143432617, 6.144000053405762	0.98, 1.0	6, 7	IGHG1_HUMAN	Ig gamma-1 chain C region OS=Homo sapiens GN=IGHG1 PE=1 SV=1	10	41	226.82009887695312, 58.92770004272461	1		54441.9	346108	201848	389606	445355	196158	209287
853.408	3	61.992	EGTPASWTGDLLAWWPNPQEFR	14.33	5.2771	1	8	CILP2_HUMAN	Cartilage intermediate layer protein 2 OS=Homo sapiens GN=CILP2 PE=2 SV=2	10	135	142.975	1	Q8IUL8|CILP2_HUMAN	513696	274525	564218	258254	713082	345667	413998
750.906	2	49.44	VLTPPMGTVMDVLK	9.41	5.1558	0.98	8	BGH3_HUMAN	Transforming growth factor-beta-induced protein ig-h3 OS=Homo sapiens GN=TGFBI PE=1 SV=1	10	165	141.174	1	Q15582|BGH3_HUMAN	120491	88921.4	263798	293023	28858.9	136876	148281
658.403	2	53.641	LTLLAPLNSVFK	6.44	4.7223	0.79	8	BGH3_HUMAN	Transforming growth factor-beta-induced protein ig-h3 OS=Homo sapiens GN=TGFBI PE=1 SV=1	10	165	141.174	1	Q15582|BGH3_HUMAN	94007.7	57186.9	71978.3	105701	53845	39942.9	47773.5
421.47885, 567.3128	3, 4	34.986	WFLQHRPQVGYIR	5.84	5.177800178527832, 7.383399963378906	0.98, 1.0	8	TSP4_HUMAN	Thrombospondin-4 OS=Homo sapiens GN=THBS4 PE=1 SV=2	10	89	1031.88	1	P35443|TSP4_HUMAN;P49747|COMP_HUMAN	1.52123e+06	1.08641e+06	2.30778e+06	1.20119e+06	2.12373e+06	1.94642e+06	2.10911e+06
505.285	3	34.986	FLQHRPQVGYIR		6.6998	1	8	TSP4_HUMAN	Thrombospondin-4 OS=Homo sapiens GN=THBS4 PE=1 SV=2	10		826.094	1	P35443|TSP4_HUMAN;P49747|COMP_HUMAN	127637	87221.5	203180	104220	191577	169840	200120
855.498	1	27.725	AEPGIQLK		6.658	1	3	TSP4_HUMAN	Thrombospondin-4 OS=Homo sapiens GN=THBS4 PE=1 SV=2	10		217.215	1	P35443|TSP4_HUMAN;P49747|COMP_HUMAN	7451.97	2943.67	32946.4	20639.9	36820.7	33802.1	34326.7
1033.19	3	61.257	GC[160.0307]PAALPLSNLYETLGVVGSTTTQLYTDR		5.5975	1	1	BGH3_HUMAN	Transforming growth factor-beta-induced protein ig-h3 OS=Homo sapiens GN=TGFBI PE=1 SV=1	10		141.174	1		8113.12	15283.7	6561.34	13212.5	7932.18	12343.9	7888.5
567.643	3	35.75	WFLQHRPQ[129.0426]VGYIR		5.5114	0.99	8	TSP4_HUMAN	Thrombospondin-4 OS=Homo sapiens GN=THBS4 PE=1 SV=2	10		464.634	1		241478	157355	398645	222317	365433	349981	387390
452.247	3	27.374	EPPAGRPSLFQR		5.2905	0.98	5	CILP2_HUMAN	Cartilage intermediate layer protein 2 OS=Homo sapiens GN=CILP2 PE=2 SV=2	10		66.6003	1	Q8IUL8|CILP2_HUMAN	65923.6	39769.8	84050.8	28302.7	131059	67960.3	35580.1
603.669	3	51.281	VVSVLTVLHQ[129.0426]DWLNGK		5.2682	0.97	8	IGHG1_HUMAN	Ig gamma-1 chain C region OS=Homo sapiens GN=IGHG1 PE=1 SV=1	10		219.008	1		134627	696068	514018	654671	814553	509065	626053
839.9	2	29.756	FNWYVDGVEVHN[115.0269]AK		5.1781	0.98	2	IGHG1_HUMAN	Ig gamma-1 chain C region OS=Homo sapiens GN=IGHG1 PE=1 SV=1	10		725.23	1		90892.8	77101.9	86333.3	55122.7	69732.1	73811.6	44802.7
895.5	3	66.257	LNPGALLPVLTDPALNDLYVISTFK		4.9529	0.78	8	TSP4_HUMAN	Thrombospondin-4 OS=Homo sapiens GN=THBS4 PE=1 SV=2	10		179.176	1	P35443|TSP4_HUMAN	11824.8	13201.5	31193.5	34400.6	59024.1	19347.2	23298.1
805.927	2	50.647	SVLTVLHQDWLN[115.0269]GK		4.9151	0.98	8	IGHG1_HUMAN	Ig gamma-1 chain C region OS=Homo sapiens GN=IGHG1 PE=1 SV=1	10		215.796	1		9638.02	31155.5	23069.6	41135.4	46526.7	26893.2	33447.8
756.73	3	61.582	NDGKVHLVVFN[115.0269]N[115.0269]LQ[129.0426]LADGRR		4.9066	0.9	8	TSP4_HUMAN	Thrombospondin-4 OS=Homo sapiens GN=THBS4 PE=1 SV=2	10		124.125	1		2344.14	26294.9	8781.82	32356.9	19154.3	11337.5	14127.9
850.918	2	42.244	EGVYTVFAPTNEAFR		4.4279	0.89	7	BGH3_HUMAN	Transforming growth factor-beta-induced protein ig-h3 OS=Homo sapiens GN=TGFBI PE=1 SV=1	10		52.4468	1	Q15582|BGH3_HUMAN	282324	131310	265308	298039	228930	223945	207415
564.815	2	27.388	PAGRPSLFQR		4.3665	0.78	5	CILP2_HUMAN	Cartilage intermediate layer protein 2 OS=Homo sapiens GN=CILP2 PE=2 SV=2	10		66.6003	1	Q8IUL8|CILP2_HUMAN	50746	24015.6	45459	18712.5	70969.8	31896	42423.7
700.892	2	50.051	AAAITSDILEALGR	83.96	6.1763	1	8	POSTN_HUMAN	Periostin OS=Homo sapiens GN=POSTN PE=1 SV=2	12	124	264.937	1	Q15063|POSTN_HUMAN	114889	309393	63401	479335	151498	216443	212551
538.263, 806.89734	2, 3	34.941	LLDNWDSVTSTFSK	75.47	5.945199966430664, 7.73199987411499	1	1, 8	APOA1_HUMAN	Apolipoprotein A-I OS=Homo sapiens GN=APOA1 PE=1 SV=1	12	85	1391.2490234375, 1870.991943359375	1	P02647|APOA1_HUMAN	124731	3.07739e+06	83307.9	112458	117467	290718	299503
700.8373, 700.8394, 700.8396	2	37.275	DYVSQFEGSALGK	49.22	5.333000183105469, 5.702099800109863, 7.4670000076293945	0.99, 1.0	4, 5, 8	APOA1_HUMAN	Apolipoprotein A-I OS=Homo sapiens GN=APOA1 PE=1 SV=1	12	55	102.37930297851562, 1391.2490234375, 168.68850708007812	1	P02647|APOA1_HUMAN	60924.4	4.17554e+06	46438.2	58373.2	55986.4	282050	295149
807.391	2	45.768	LLDN[115.0269]WDSVTSTFSK	47.87	3.8062	1	8	APOA1_HUMAN	Apolipoprotein A-I OS=Homo sapiens GN=APOA1 PE=1 SV=1	12	85	14.5198	1		6050.6	415571	8744.07	10837.2	2743.53	34985.5	43215.1
617.83685, 618.34863	2	45.685	DLATVYVDVLK	44.21	5.554900169372559, 6.5971999168396	0.97, 1.0	6, 7	APOA1_HUMAN	Apolipoprotein A-I OS=Homo sapiens GN=APOA1 PE=1 SV=1	12	44	121.5896987915039, 422.3841857910156	1	P02647|APOA1_HUMAN	24029.4	1.34947e+06	25499.2	36741.8	42936.2	163152	166778
608.625	3	42.082	DGHFTLFAPTNEAFEK	38.29	4.6132	0.99	6	POSTN_HUMAN	Periostin OS=Homo sapiens GN=POSTN PE=1 SV=2	12	38	28.0249	1	Q15063|POSTN_HUMAN	71105.2	176362	35882.8	25391.4	89974.5	117378	117923
588.985	3	39.285	EGETITEVIHGEPIIK	26.88		0.97	3	POSTN_HUMAN	Periostin OS=Homo sapiens GN=POSTN PE=1 SV=2	12			1	Q15063|POSTN_HUMAN	17575.9	49978.3	3810.8	28085	27940.1	619.48	215.471
792.762	3	58.964	DIVTN[115.0269]N[115.0269]GVIHLIDQVLIPDSAK	23.88		0.94	7	POSTN_HUMAN	Periostin OS=Homo sapiens GN=POSTN PE=1 SV=2	12			1		31197.3	64067	13226.5	106170	34737.4	28790.3	32045.8
966.46216, 966.9713	2	46.761	EQLGPVTQEFWDNLEK	23.45	6.0346	0.84, 1.0	5, 6	APOA1_HUMAN	Apolipoprotein A-I OS=Homo sapiens GN=APOA1 PE=1 SV=1	12		1391.25	1	P02647|APOA1_HUMAN	22903.3	257143	23535.6	21502.8	20287.9	83965.4	87598.1
608.954	3	41.97	DGHFTLFAPTN[115.0269]EAFEK	20.9		0.91	4	POSTN_HUMAN	Periostin OS=Homo sapiens GN=POSTN PE=1 SV=2	12	35		1		20637.1	44301.8	9329.28	88479.9	25156.6	43550.4	23623.3
792.433	3	59.1	DIVTNN[115.0269]GVIHLIDQVLIPDSAK	19.32	5.6454	0.8	8	POSTN_HUMAN	Periostin OS=Homo sapiens GN=POSTN PE=1 SV=2	12	115	264.937	1		103874	272053	48129.1	380899	131137	174520	178897
342.198	2	24.576	VFVYR	19.22		0.89	6	POSTN_HUMAN	Periostin OS=Homo sapiens GN=POSTN PE=1 SV=2	12	81		1	Q15582|BGH3_HUMAN;Q15063|POSTN_HUMAN	34217.9	23365.2	39078.6	41012.6	42249.5	30313.9	6052.86
862.096	3	60.062	VLTQIGTSIQDFIEAEDDLSSFR	11.8	5.9747	1	8	POSTN_HUMAN	Periostin OS=Homo sapiens GN=POSTN PE=1 SV=2	12	124	264.937	1	Q15063|POSTN_HUMAN	199204	447129	86596.2	706918	215114	260733	321465
866.123	3	46.629	GC[160.0307]PAVLPIDHVYGTLGIVGATTTQR	11.46	5.4863	0.98	8	POSTN_HUMAN	Periostin OS=Homo sapiens GN=POSTN PE=1 SV=2	12	124	264.937	1		102991	279138	63723	392185	149359	183216	197364
488.289	3	40.834	VKDLATVYVDVLK	9.2	6.6443	1	8	APOA1_HUMAN	Apolipoprotein A-I OS=Homo sapiens GN=APOA1 PE=1 SV=1	12	85	1870.99	1	P02647|APOA1_HUMAN	66470.1	602376	22998.9	69894.8	67604.6	83396.4	92196.5
605.955	3	35.077	DSGRDYVSQFEGSALGK	5.92	6.7954	1	4	APOA1_HUMAN	Apolipoprotein A-I OS=Homo sapiens GN=APOA1 PE=1 SV=1	12	55	1391.25	1	P02647|APOA1_HUMAN	66021	888766	42077.8	51371.9	62158.1	98359.4	96783.7
734.7105, 734.7133	3	44.006	LREQLGPVTQEFWDNLEK	0.08	5.359899997711182, 5.960400104522705	0.86, 0.98	7, 8	APOA1_HUMAN	Apolipoprotein A-I OS=Homo sapiens GN=APOA1 PE=1 SV=1	12	44	1870.991943359375, 422.3841857910156	1	P02647|APOA1_HUMAN	71125.5	613937	43958.6	66650.8	58200.9	136543	152003
615.855	2	50.032	QGLLPVLESFK		6.5207	1	8	APOA1_HUMAN	Apolipoprotein A-I OS=Homo sapiens GN=APOA1 PE=1 SV=1	12		1870.99	1	P02647|APOA1_HUMAN	21808.5	121254	55699.4	56942.2	4710.74	47166.1	50303.1
815.676	4	48.695	VKDLATVYVDVLKDSGRDYVSQFEGSALGK		6.1169	0.92	8	APOA1_HUMAN	Apolipoprotein A-I OS=Homo sapiens GN=APOA1 PE=1 SV=1	12		1870.99	1	P02647|APOA1_HUMAN	14325.4	482609	8087.58	7839	17418.4	31560.2	31600.7
693.862	2	51.405	VSFLSALEEYTK		6.0196	1	8	APOA1_HUMAN	Apolipoprotein A-I OS=Homo sapiens GN=APOA1 PE=1 SV=1	12		1870.99	1	P02647|APOA1_HUMAN	36178.1	181051	84469.1	60177.7	10171.8	80449.6	94372.1
577.665	3	41.924	AAVLTLAVLFLTGSQAR		5.2364	0.97	8	APOA1_HUMAN	Apolipoprotein A-I OS=Homo sapiens GN=APOA1 PE=1 SV=1	12		1870.99	1	P02647|APOA1_HUMAN	203434	97349.7	80479.6	221431	138853	97019.5	124536
364.568	3	31.733	LILQNHILK		5.0403	0.9	8	POSTN_HUMAN	Periostin OS=Homo sapiens GN=POSTN PE=1 SV=2	12		264.937	1	Q15063|POSTN_HUMAN	7589.25	16757.2	4758.5	32088.4	9818.11	12895.2	10868.6
777.923	2	59.427	FSTFLSLLEAADLK		5.036	0.95	8	POSTN_HUMAN	Periostin OS=Homo sapiens GN=POSTN PE=1 SV=2	12		264.937	1	Q15063|POSTN_HUMAN	8898.55	29476.2	4469.75	73920.3	11736.8	22657.6	20164.7
587.828	2	38.026	GFEPGVTNILK		4.6914	0.91	7	POSTN_HUMAN	Periostin OS=Homo sapiens GN=POSTN PE=1 SV=2	12		34.5189	1	Q15063|POSTN_HUMAN	23303.2	70821.7	13888	107115	34013.5	44335.6	45823.2
905.92163, 905.9218	2	38.476	ISETSLPPDMYEC[160.0307]LR	32.44, 36.49	4.5914	0.98, 0.99	5, 6	LUM_HUMAN	Lumican OS=Homo sapiens GN=LUM PE=1 SV=2	13	119, 71	211.899	1		117315	153905	194642	171293	97825.2	101308	97461.4
513.275	2	40.479	FN[115.0269]ALQYLR	54.35	5.5934	1	8	LUM_HUMAN	Lumican OS=Homo sapiens GN=LUM PE=1 SV=2	13	167	175.208	1		274626	263531	289652	380268	213302	230018	246965
613.3083, 613.30963	2	34.935	ISNIPDEYFK	50.45	5.30210018157959, 5.573400020599365	0.99, 1.0	6, 8	LUM_HUMAN	Lumican OS=Homo sapiens GN=LUM PE=1 SV=2	13	119	100.85679626464844, 211.89889526367188	1	P51884|LUM_HUMAN	324503	360413	382444	736559	279994	285960	311555
979.547	2	58.802	LPSGLPVSLLTLYLDN[115.0269]NK	31.82	5.1161	0.97	8	LUM_HUMAN	Lumican OS=Homo sapiens GN=LUM PE=1 SV=2	13	167	175.208	1		397925	478428	510873	889326	293535	473641	430618
489.287	2	32.596	ILGPLSYSK	28.37	5.6669	1	8	LUM_HUMAN	Lumican OS=Homo sapiens GN=LUM PE=1 SV=2	13	167	175.208	1	P51884|LUM_HUMAN	730639	686356	811762	954333	624411	478580	438366
512.798	2	33.487	SVPMVPPGIK	20.68	5.2183	1	6	LUM_HUMAN	Lumican OS=Homo sapiens GN=LUM PE=1 SV=2	13	119	211.899	1	P51884|LUM_HUMAN	53093.8	74623.8	131606	96120.9	55463.4	68177.1	67152.7
846.092	3	46.922	NIPTVNENLENYYLEVNQLEK	10.73	5.653	1	6	LUM_HUMAN	Lumican OS=Homo sapiens GN=LUM PE=1 SV=2	13	119	211.899	1	P51884|LUM_HUMAN	627849	315719	381341	607340	433339	118060	133809
589.827	2	26.404	LKEDAVSAAFK		5.7398	0.99	4	LUM_HUMAN	Lumican OS=Homo sapiens GN=LUM PE=1 SV=2	13		141.37	1	P51884|LUM_HUMAN	121020	80635.8	155340	172694	111260	67033.1	14018.3
419.747	2	33.555	PMVPPGIK		5.5067	1	7	LUM_HUMAN	Lumican OS=Homo sapiens GN=LUM PE=1 SV=2	13		130.912	1	P51884|LUM_HUMAN	1847.59	4290.53	4821.04	3338.1	1636.47	3374.19	4429.97
512.783	2	40.909	FNALQYLR		5.3375	1	8	LUM_HUMAN	Lumican OS=Homo sapiens GN=LUM PE=1 SV=2	13		175.208	1	P51884|LUM_HUMAN	109155	117341	100592	132822	79157.3	67129.6	66979.8
751.395	1	32.592	GPLSYSK		5.2418	1	8	LUM_HUMAN	Lumican OS=Homo sapiens GN=LUM PE=1 SV=2	13		175.208	1	P51884|LUM_HUMAN	20145.9	25361.5	25573.8	28493.6	17672.9	12079.3	11047.8
590.833	2	36.697	RFNALQYLR		4.815	0.78	8	LUM_HUMAN	Lumican OS=Homo sapiens GN=LUM PE=1 SV=2	13		175.208	1	P51884|LUM_HUMAN	22292	37750.4	29354.2	27698.8	19689.8	24007.6	10437.6
649.344	2	27.312	SLEDLQLTHNK		4.8115	0.95	4	LUM_HUMAN	Lumican OS=Homo sapiens GN=LUM PE=1 SV=2	13		141.37	1	P51884|LUM_HUMAN	127880	103780	120925	112720	99069.4	78513.6	50887.8
450.25497, 456.25912, 683.88324	2, 3	37.647	GSPAINVAVHVFR	53.02, 83.38	6.615099906921387, 7.962100028991699	1	8	TTHY_HUMAN	Transthyretin OS=Homo sapiens GN=TTR PE=1 SV=1	14	204	6562	1	P02766|TTHY_HUMAN	33626.3	39347.6	123000	24490.3	1.49061e+06	53222.7	43195.2
819.05554, 819.0559, 819.056, 1228.0785	2, 3	43.727	TSESGELHGLTTEEEFVEGIYK	39.86, 41.15	5.997399806976318, 8.844599723815918	0.97, 1.0	3, 5, 6	TTHY_HUMAN	Transthyretin OS=Homo sapiens GN=TTR PE=1 SV=1	14	133, 93	10362.599609375, 385.6995849609375	1	P02766|TTHY_HUMAN	117863	96167.9	136627	56008.4	21090000	153177	146204
697.8108, 697.81476, 697.8164	2	35.558	AADDTWEPFASGK	33.11, 60.24	7.0805	0.98, 1.0	3, 4	TTHY_HUMAN	Transthyretin OS=Homo sapiens GN=TTR PE=1 SV=1	14	133	10362.6	1	P02766|TTHY_HUMAN	29359.7	32994.6	41017.7	21536	3.61157e+06	48607.5	44071.7
787.41797, 1180.6223	2, 3	50.829	YTIAALLSPYSYSTTAVVTNPK	27.58, 39.43	7.2076	0.99, 1.0	8	TTHY_HUMAN	Transthyretin OS=Homo sapiens GN=TTR PE=1 SV=1	14	204	6562	1	P02766|TTHY_HUMAN	84547.9	31652	121630	56856.9	3.67661e+06	48035.6	55295.8
830.4323, 1245.1442	2, 3	50.839	YTIAALLSPYSYSTTAVVTNPKE	.58, 23.38	5.425099849700928, 8.277299880981445	0.99, 1.0	8	TTHY_HUMAN	Transthyretin OS=Homo sapiens GN=TTR PE=1 SV=1	14	181, 204	305.7506103515625, 6562.0009765625	1	P02766|TTHY_HUMAN	32983.3	24963.9	119836	25399.7	4.43225e+06	50706.4	54870.7
1029.98	2	45.62	FFESFGDLSTPDAVMGNPK	138.76	6.7291	1	8	HBB_HUMAN	Hemoglobin subunit beta OS=Homo sapiens GN=HBB PE=1 SV=2	14	193	3151.51	1	P68871|HBB_HUMAN	27401.2	242160	160601	949486	14579.3	225604	201774
613.559	4	37.55	ALGISPFHEHAEVVFTANDSGPR	63.55	7.2368	0.98	8	TTHY_HUMAN	Transthyretin OS=Homo sapiens GN=TTR PE=1 SV=1	14	204	6562	1	P02766|TTHY_HUMAN	9520.52	8280.99	20957.4	2512.52	2.3843e+06	9301.3	9407.82
384.224	3	27.913	VVAGVAN[115.0269]ALAHK	56.21	6.4198	1	7	HBB_HUMAN	Hemoglobin subunit beta OS=Homo sapiens GN=HBB PE=1 SV=2	14	103	416.923	1		3430.54	20693.7	10579.6	98475.4	1234.93	18804.8	9190.27
557.303	3	42.761	VLGAFSDGLAHLDNLK	53.99	7.6173	1	8	HBB_HUMAN	Hemoglobin subunit beta OS=Homo sapiens GN=HBB PE=1 SV=2	14	193	3151.51	1	P02042|HBD_HUMAN;P68871|HBB_HUMAN	63607.5	386020	219920	2.096e+06	17084.9	286358	327385
466.76428, 466.7645	2	35.29	SAVTALWGK	46.95	6.4532	1	7, 8	HBB_HUMAN	Hemoglobin subunit beta OS=Homo sapiens GN=HBB PE=1 SV=2	14	103	1164.05	1	P68871|HBB_HUMAN	93421.6	433909	248749	1.76195e+06	41345.5	395188	413603
882.466	3	47.383	RYTIAALLSPYSYSTTAVVTNPKE	23.68	8.1696	1	8	TTHY_HUMAN	Transthyretin OS=Homo sapiens GN=TTR PE=1 SV=1	14	204	6562	1	P02766|TTHY_HUMAN	17586.8	14349.2	342664	12076.2	4.4649e+06	59406	26167
637.867	2	44.189	LLVVYPWTQR		7.794	1	8	HBB_HUMAN	Hemoglobin subunit beta OS=Homo sapiens GN=HBB PE=1 SV=2	14		3151.51	1	P69892|HBG2_HUMAN;P02042|HBD_HUMAN;P68871|HBB_HUMAN;P69891|HBG1_HUMAN;P02100|HBE_HUMAN	293550	1835402	810989	6.10925e+06	176236	1.20502e+06	1.33523e+06
563.33	2	37.634	AINVAVHVFR		7.632	1	8	TTHY_HUMAN	Transthyretin OS=Homo sapiens GN=TTR PE=1 SV=1	14		6562	1	P02766|TTHY_HUMAN	1479.14	978.564	4028.23	1403.94	56062	2456.81	1286.22
761.864	2	32.198	KAADDTWEPFASGK		7.1799	1	3	TTHY_HUMAN	Transthyretin OS=Homo sapiens GN=TTR PE=1 SV=1	14		10362.6	1	P02766|TTHY_HUMAN	1454.72	1266.24	3954.03	6801.43	152127	3282.99	2487.94
839.451	3	47.327	RYTIAALLSPYSYSTTAVVTNPK		7.1464	1	8	TTHY_HUMAN	Transthyretin OS=Homo sapiens GN=TTR PE=1 SV=1	14		6562	1	P02766|TTHY_HUMAN	21439.8	13637.9	347805	17162.7	1.87521e+06	95313.3	46149.9
657.837	2	29.632	VNVDEVGGEALGR		6.9674	1	2	HBB_HUMAN	Hemoglobin subunit beta OS=Homo sapiens GN=HBB PE=1 SV=2	14		905.709	1	P68871|HBB_HUMAN	371137	1.3583e+06	618042	4014108	141073	1.04136e+06	1.0087e+06
602.98	3	37.842	ALGISPFHEHAEVVFTA		6.8168	1	7	TTHY_HUMAN	Transthyretin OS=Homo sapiens GN=TTR PE=1 SV=1	14		6562	1	P02766|TTHY_HUMAN	1385.93	762.376	1429.47	3877.47	114559	1136.98	797.974
785.885	4	49.35	TSESGELHGLTTEEEFVEGIYKVEIDTK		6.7661	0.93	6	TTHY_HUMAN	Transthyretin OS=Homo sapiens GN=TTR PE=1 SV=1	14		385.7	1	P02766|TTHY_HUMAN	5891.98	2456.01	24297.3	4834.58	573496	9181.9	9408.57
600.001	3	40.342	KVLGAFSDGLAHLDNLK		6.7565	1	8	HBB_HUMAN	Hemoglobin subunit beta OS=Homo sapiens GN=HBB PE=1 SV=2	14		3151.51	1	P02042|HBD_HUMAN;P68871|HBB_HUMAN	11143.6	89554.5	32673.6	351674	6019.11	52595.9	45162.8
484.265	3	29.104	VVAGVAN[115.0269]ALAHKYH		6.6648	1	8	HBB_HUMAN	Hemoglobin subunit beta OS=Homo sapiens GN=HBB PE=1 SV=2	14		3151.51	1		4663.07	30007.3	20238	127212	704.59	25462.6	9525.78
593.004	3	51.916	LLGNVLVC[160.0307]VLAHHFGK		6.6599	1	8	HBB_HUMAN	Hemoglobin subunit beta OS=Homo sapiens GN=HBB PE=1 SV=2	14		3151.51	1		10957.8	165036	35889.2	227121	20224.1	28966.3	31795
483.938	3	27.575	VVAGVANALAHKYH		6.5387	1	8	HBB_HUMAN	Hemoglobin subunit beta OS=Homo sapiens GN=HBB PE=1 SV=2	14		3151.51	1	P02042|HBD_HUMAN;P68871|HBB_HUMAN	2595.76	46661.9	22825.7	133811	2255.57	23614.7	6021.24
937.819	3	68.832	EFTPPVQ[129.0426]AAYQ[129.0426]KVVAGVANALAHKYH		6.3618	0.99	8	HBB_HUMAN	Hemoglobin subunit beta OS=Homo sapiens GN=HBB PE=1 SV=2	14		3151.51	1		180800	55198.8	157530	181296	79790.6	93562.6	161909
498.263	3	33.664	GSPAINVAVHVFRK		6.3534	1	5	TTHY_HUMAN	Transthyretin OS=Homo sapiens GN=TTR PE=1 SV=1	14		6562	1	P02766|TTHY_HUMAN	36990.5	11539.6	33929	20142.2	33213.3	34315.1	38214.7
476.765	2	27.913	AGVAN[115.0269]ALAHK		6.2106	1	7	HBB_HUMAN	Hemoglobin subunit beta OS=Homo sapiens GN=HBB PE=1 SV=2	14		416.923	1		2441.67	13029.2	5512.82	64973.9	660.436	6529.23	3456.1
584.307	2	51.914	VC[160.0307]VLAHHFGK		5.8141	1	8	HBB_HUMAN	Hemoglobin subunit beta OS=Homo sapiens GN=HBB PE=1 SV=2	14		3151.51	1		1740.37	13275.5	4385.66	22805.5	1779.87	2486.11	2014.16
1037.98	2	42.111	FFESFGDLSTP[113.0477]DAVMGNPK		5.703	1	8	HBB_HUMAN	Hemoglobin subunit beta OS=Homo sapiens GN=HBB PE=1 SV=2	14		3151.51	1		48725.8	163108	46484.1	218483	33618.7	51347.2	54155.4
408.241	3	37.637	PAINVAVHVFR		5.5507	1	8	TTHY_HUMAN	Transthyretin OS=Homo sapiens GN=TTR PE=1 SV=1	14		305.751	1	P02766|TTHY_HUMAN	20512.1	19289.9	61529.5	11694.1	726064	26106.1	26667.8
1007.48584, 1007.4878	2	57.106	LDFTGNLIEDIEDGTFSK	40.97, 57.09	4.524899959564209, 4.918099880218506	0.99, 1.0	6, 7	MIME_HUMAN	Mimecan OS=Homo sapiens GN=OGN PE=1 SV=1	15	65, 83	44.97589874267578, 70.72869873046875	1	P20774|MIME_HUMAN	180595	99995.4	43990.1	329333	83912.5	215687	213055
531.26605, 531.2671	2	38.087	DFADIPN[115.0269]LR	39.17, 50.58		0.97, 1.0	3	MIME_HUMAN	Mimecan OS=Homo sapiens GN=OGN PE=1 SV=1	15	51		1		73829.8	53022.5	113239	177464	36833	112468	86984.4
724.02716, 724.028, 724.02826	3	51.621	RLDFTGNLIEDIEDGTFSK	26.92, 29.11	5.368500232696533, 5.573500156402588	0.97, 1.0	6, 7, 8	MIME_HUMAN	Mimecan OS=Homo sapiens GN=OGN PE=1 SV=1	15	65, 83	44.97589874267578, 70.72869873046875	1	P20774|MIME_HUMAN	1.14064e+06	529965	1.19638e+06	1.99976e+06	504348	910359	921546
605.01685, 907.02075	2, 3	63.153	LSLLEELSLAENQLLK	20.14, 36.27	5.398600101470947, 6.664700031280518	0.96, 1.0	8	MIME_HUMAN	Mimecan OS=Homo sapiens GN=OGN PE=1 SV=1	15	107	129.77279663085938, 526.5070190429688	1	P20774|MIME_HUMAN	716771	341116	804647	1.63127e+06	219272	677767	729353
1007.98	2	55.068	LDFTGN[115.0269]LIEDIEDGTFSK	44.02		0.99	4	MIME_HUMAN	Mimecan OS=Homo sapiens GN=OGN PE=1 SV=1	15	44		1		20128.6	12279.8	23444.2	45150.2	10755	30983.4	32810.1
530.77515, 530.77545	2	38.129	DFADIPNLR	43.27	6.383299827575684, 6.3927998542785645	1	5, 6	MIME_HUMAN	Mimecan OS=Homo sapiens GN=OGN PE=1 SV=1	15	55	296.8109130859375, 298.0504150390625	1	P20774|MIME_HUMAN	360680	182903	400084	664728	165226	351034	369901
404.235	2	34.353	LTLFN[115.0269]AK	37.87		1	7	MIME_HUMAN	Mimecan OS=Homo sapiens GN=OGN PE=1 SV=1	15	83		1		35805.8	20567.6	57841.1	108502	14981.1	45440.5	48494.2
907.51	2	55.076	LSLLEELSLAEN[115.0269]QLLK	30.74	5.413	0.99	8	MIME_HUMAN	Mimecan OS=Homo sapiens GN=OGN PE=1 SV=1	15	107	526.507	1		35508.7	18954.3	54138	107256	16158.1	64511.8	55334.6
476.767	2	41.386	RLPIGSYF	30.62	6.1211	1	8	MIME_HUMAN	Mimecan OS=Homo sapiens GN=OGN PE=1 SV=1	15	107	526.507	1	P20774|MIME_HUMAN	113635	55536	151216	246832	61029.9	127389	132684
724.356	3	52.558	RLDFTGN[115.0269]LIEDIEDGTFSK	14.81	5.3121	0.95	5	MIME_HUMAN	Mimecan OS=Homo sapiens GN=OGN PE=1 SV=1	15	55	296.811	1		118740	50261.2	136819	229108	43667.5	112532	127055
999.53	3	56.243	LNNLTFLYLDHN[115.0269]ALESVPLNLPESLR		5.901	0.99	8	MIME_HUMAN	Mimecan OS=Homo sapiens GN=OGN PE=1 SV=1	15		526.507	1		18545.8	12137.5	25327.5	45060.4	6095.93	25230.9	19434.1
520.32	2	30.946	LEGNPIVLGK		5.6739	1	5	MIME_HUMAN	Mimecan OS=Homo sapiens GN=OGN PE=1 SV=1	15		298.05	1	P20774|MIME_HUMAN	301014	231021	358058	539638	200580	336873	380268
746.036	3	53.299	VIHLQFNNIASITDDTFC[160.0307]K		5.5351	0.99	8	MIME_HUMAN	Mimecan OS=Homo sapiens GN=OGN PE=1 SV=1	15		526.507	1		17288.5	17269.5	11794	44940.7	16462.3	7597.46	12431
795.74	1	44.396	LPIGSYF		5.491	1	1	MIME_HUMAN	Mimecan OS=Homo sapiens GN=OGN PE=1 SV=1	15		526.507	1	P20774|MIME_HUMAN	13992	12802.8	9580.45	14647.7	15737.4	14467.6	13088.7
787.443	1	41.361	RLPIGSY		5.4445	1	8	MIME_HUMAN	Mimecan OS=Homo sapiens GN=OGN PE=1 SV=1	15		526.507	1	P20774|MIME_HUMAN	12374	7922.78	12951.8	21287.2	5395.48	9516.5	13863.1
644.8228, 644.8237, 644.8244	2	28.196	ELDESLQVAER	54.76, 76.32	7.137899875640869, 7.1433000564575195	1	1, 2	CLUS_HUMAN	Clusterin OS=Homo sapiens GN=CLU PE=1 SV=1	16	137	583.755126953125, 590.455322265625	1	P10909|CLUS_HUMAN	1.21211e+06	1.94108e+06	1490608	325499	1.4779e+06	1.41675e+06	1.35868e+06
559.8014, 559.80164	2	37.903	TLLSN[115.0269]LEEAK	45.38, 55		1	2	CLUS_HUMAN	Clusterin OS=Homo sapiens GN=CLU PE=1 SV=1	16	60		1		413920	410232	266489	57711.5	258845	294730	278800
697.84406, 697.8444	2	49.745	ASSIIDELFQ[129.0426]DR	34.62, 58.72		0.99, 1.0	5, 6	CLUS_HUMAN	Clusterin OS=Homo sapiens GN=CLU PE=1 SV=1	16	35, 59		1		232985	251969	275428	70119.2	292115	266360	287269
625.3318, 937.4973, 937.4985	2, 3	44.968	LFDSDPITVTVPVEVSR	31.98, 61.65, 82.74	6.321199893951416, 7.160299777984619	0.82, 0.99, 1.0	7, 8	CLUS_HUMAN	Clusterin OS=Homo sapiens GN=CLU PE=1 SV=1	16	105, 143	492.331298828125, 908.590576171875	1	P10909|CLUS_HUMAN	1.0919e+06	1.11248e+06	1.17655e+06	432348	1.20651e+06	885792	881256
559.30896, 559.3108	2	36.915	TLLSNLEEAK	27.03, 32.97	4.138400077819824, 5.71619987487793	0.93, 1.0	3, 4	CLUS_HUMAN	Clusterin OS=Homo sapiens GN=CLU PE=1 SV=1	16	78, 81	17.502500534057617, 408.57550048828125	1	P10909|CLUS_HUMAN	209160	467788	382192	129231	437593	372933	424875
697.35236, 697.35736	2	43.186	ASSIIDELFQDR	24.77, 70.01	5.163099765777588, 5.618800163269043, 6.615699768066406	0.97, 1.0	4, 7	CLUS_HUMAN	Clusterin OS=Homo sapiens GN=CLU PE=1 SV=1	16	143, 81	267.99310302734375, 408.57550048828125, 455.04180908203125	1	P10909|CLUS_HUMAN	1.06937e+06	1.15625e+06	1.03114e+06	200267	1.02707e+06	1.34162e+06	1.30654e+06
645.316	2	29.531	ELDESLQ[129.0426]VAER	66.83	5.5913	1	1	CLUS_HUMAN	Clusterin OS=Homo sapiens GN=CLU PE=1 SV=1	16	121	583.755	1		42930.1	89243.5	86121.3	13758	67726.2	81128.9	78644
538.26807, 538.2684	2	28.14	IDSLLEN[115.0269]DR	61.65	6.2343	0.92, 1.0	1	CLUS_HUMAN	Clusterin OS=Homo sapiens GN=CLU PE=1 SV=1	16	137	590.455	1		571092	867956	578736	152610	590014	763010	713625
416.235	3	35.83	TLLSN[115.0269]LEEAKK	45.6	4.4598	1	3	CLUS_HUMAN	Clusterin OS=Homo sapiens GN=CLU PE=1 SV=1	16	78	25.2071	1		67823.4	67915.2	56381.2	10389.9	33675.9	56870.5	50895.6
359.2	3	31.73	RPHFFFPK	35.77		0.99	8	CLUS_HUMAN	Clusterin OS=Homo sapiens GN=CLU PE=1 SV=1	16	105		1	P10909|CLUS_HUMAN	203417	238699	254726	65622.5	268163	259901	148980
772.0609, 772.0647, 772.0675	3	32.949	VTTVASHTSDSDVPSGVTEVVVK	28.99	5.081200122833252, 5.85290002822876, 6.4496002197265625	0.87, 1.0	4, 5, 7	CLUS_HUMAN	Clusterin OS=Homo sapiens GN=CLU PE=1 SV=1	16	81	207.48260498046875, 382.0718078613281, 408.57550048828125	1	P10909|CLUS_HUMAN	1189812	1.83194e+06	1792280	487142	1582531	1.48379e+06	1.46148e+06
454.268	2	21.775	KYNELLK		5.44	0.99	4	CLUS_HUMAN	Clusterin OS=Homo sapiens GN=CLU PE=1 SV=1	16		408.576	1	P10909|CLUS_HUMAN	2423.77	16300.6	4457.55	654.08	6495.32	9097.59	40527.5
836.39	3	21.945	QLEEFLNQSSPFYFWMNGDR		5.294	0.86	1	CLUS_HUMAN	Clusterin OS=Homo sapiens GN=CLU PE=1 SV=1	16		590.455	1	P10909|CLUS_HUMAN	20899.5	22508	8270.01	5793.98	15787.3	8998.7	10578.8
623.357	2	32.217	TLLSNLEEAKK		5.1884	0.98	5	CLUS_HUMAN	Clusterin OS=Homo sapiens GN=CLU PE=1 SV=1	16		267.993	1	P10909|CLUS_HUMAN	1030.96	17838.8	7120.09	568.312	7339.66	26624.1	63051.6
1195.56	3	49.843	LKELPGVC[160.0307]NETMMALWEEC[160.0307]KPC[160.0307]LKQTC[160.0307]MK		5.1508	0.79	7	CLUS_HUMAN	Clusterin OS=Homo sapiens GN=CLU PE=1 SV=1	16		161.602	1		11602.6	23067	16101.8	18799.3	14044.9	19471.2	21181.2
1174.53	5	26.12	SLMPFSPYEPLN[115.0269]FHAMFQPFLEMIHEAQQAMDIHFHSP[113.0477]AFQHP[113.0477]PTEFIR		5.0227	0.82	3	CLUS_HUMAN	Clusterin OS=Homo sapiens GN=CLU PE=1 SV=1	16		408.576	1		3180.65	14046.3	2130.32	3289.89	8023.27	4316.3	3504.64
667.3271, 667.32764	2	33.448	VGVN[115.0269]DFC[160.0307]PTVPK	53.3, 60.36		1	4, 5	ASPN_HUMAN	Asporin OS=Homo sapiens GN=ASPN PE=1 SV=2	17	124, 84		1		489871	538294	623874	965054	432539	569685	620948
540.5881, 546.5947, 819.3875	2, 3	22.839	ESSSHHPGIAEFPSR	31.55, 44.89	4.8871002197265625, 6.936500072479248	0.97, 0.99, 1.0	3	FIBA_HUMAN	Fibrinogen alpha chain OS=Homo sapiens GN=FGA PE=1 SV=2	17	103	393.892	1	P02671|FIBA_HUMAN	459558	4.48342e+06	2879.02	924.739	18998.3	1.11256e+06	1201630
760.871	2	38.991	GLIDEVNQDFTNR	89.52	5.198	1	4	FIBA_HUMAN	Fibrinogen alpha chain OS=Homo sapiens GN=FGA PE=1 SV=2	17	119	53.0343	1	P02671|FIBA_HUMAN	163081	404997	37945.3	31903.5	96339	232051	214137
757.396	2	35.432	ITDIEN[115.0269]GSLANIPR	76.02		0.86	4	ASPN_HUMAN	Asporin OS=Homo sapiens GN=ASPN PE=1 SV=2	17	124		1		216862	234109	195290	268620	123090	259839	279555
776.923	2	48.394	SLYSAISLFNNPVK	59.71	6.67	1	8	ASPN_HUMAN	Asporin OS=Homo sapiens GN=ASPN PE=1 SV=2	17	177	1135.1	1	Q9BXN1|ASPN_HUMAN	193173	312638	301718	601131	149648	276978	269827
664.81	2	37.801	YWEMQPATFR	41.02		1	7	ASPN_HUMAN	Asporin OS=Homo sapiens GN=ASPN PE=1 SV=2	17	41		1	Q9BXN1|ASPN_HUMAN	56370.2	119960	126613	156723	46078.4	108042	110597
472.77	2	36.134	LEVDIDIK	40.79	5.7746	1	3	FIBA_HUMAN	Fibrinogen alpha chain OS=Homo sapiens GN=FGA PE=1 SV=2	17	103	393.892	1	P02671|FIBA_HUMAN	18969.7	59592	7276.65	3385.09	9731.16	28803.1	25594.4
776.728	3	41.76	VVHC[160.0307]SDLGLTSVPTNIPFDTR	35.25	7.1131	1	8	ASPN_HUMAN	Asporin OS=Homo sapiens GN=ASPN PE=1 SV=2	17	177	1135.1	1		1.32312e+06	2181733	1.46099e+06	2587033	985311	1.54386e+06	1.60243e+06
477.288	2	34.535	IPSGLPELK	33.87		1	6	ASPN_HUMAN	Asporin OS=Homo sapiens GN=ASPN PE=1 SV=2	17	34		1	Q9BXN1|ASPN_HUMAN	94917.9	88349.1	91058.9	226364	78958	57814	38091.2
760.9217, 760.92316	2	48.112	GLTSLYGLILN[115.0269]NNK	32.3	5.320499897003174, 5.783100128173828	0.81, 0.93	8	ASPN_HUMAN	Asporin OS=Homo sapiens GN=ASPN PE=1 SV=2	17	177	1052.9649658203125, 1135.0970458984375	1		139631	176718	182346	335373	106237	172996	166495
446.243	3	31.741	ISTVELEDFKR	30.56		0.98	5	ASPN_HUMAN	Asporin OS=Homo sapiens GN=ASPN PE=1 SV=2	17	84		1	Q9BXN1|ASPN_HUMAN	201358	230934	301478	419827	23234.6	269868	284689
982.37	2	44.758	DSDWPFC[160.0307]SDEDWNYK	29.18	4.2735	0.88	4	FIBA_HUMAN	Fibrinogen alpha chain OS=Homo sapiens GN=FGA PE=1 SV=2	17	119	53.0343	1		44015.4	138106	9769.4	8246.34	38425	85868.5	78554.8
660.371	3	42.967	LYLSHNQLSEIPLNLPK	25.82	7.0748	1	8	ASPN_HUMAN	Asporin OS=Homo sapiens GN=ASPN PE=1 SV=2	17	177	1135.1	1	Q9BXN1|ASPN_HUMAN	602660	864246	626332	1.00588e+06	432138	615287	695947
369.561	3	27.194	VQHIQLLQK	17.88	4.2907	0.95	7	FIBA_HUMAN	Fibrinogen alpha chain OS=Homo sapiens GN=FGA PE=1 SV=2	17		22.9284	1	P02671|FIBA_HUMAN	64648.3	97369.3	14490.2	8886.15	10722.2	57926	24964.5
982.868	2	45.021	DSDWPFC[160.0307]SDEDWN[115.0269]YK	17.44		0.98	3	FIBA_HUMAN	Fibrinogen alpha chain OS=Homo sapiens GN=FGA PE=1 SV=2	17	103		1		38945	116451	12037.1	11230.3	33563.5	95220.5	90352.3
574.987	3	45.045	GLPPTLLELHLDYNK	8.48	6.1357	1	8	ASPN_HUMAN	Asporin OS=Homo sapiens GN=ASPN PE=1 SV=2	17	177	1135.1	1	Q9BXN1|ASPN_HUMAN	596258	680723	837562	1.26545e+06	424194	705096	777652
534.5555, 712.4063	3, 4	40.334	RLYLSHNQLSEIPLNLPK	5.34	6.340199947357178, 6.391600131988525	0.91, 1.0	8	ASPN_HUMAN	Asporin OS=Homo sapiens GN=ASPN PE=1 SV=2	17	177	1052.9649658203125, 1135.0970458984375	1	Q9BXN1|ASPN_HUMAN	146647	178806	127678	245217	95086.4	109787	106758
755.69	3	59.869	TFPGFFSPMLGEFVSETESR	0.08	6.2365	1	8	FIBA_HUMAN	Fibrinogen alpha chain OS=Homo sapiens GN=FGA PE=1 SV=2	17		202.552	1	P02671|FIBA_HUMAN	409110	2.25705e+06	15689.8	24178.7	65204.4	516224	706922
559.3106, 559.31104	3	45.355	YLQIIFLHSN[115.0269]SIAR		6.485199928283691, 6.525599956512451	1	1, 8	ASPN_HUMAN	Asporin OS=Homo sapiens GN=ASPN PE=1 SV=2	17		1135.0970458984375, 549.673583984375	1		341397	390822	649119	1.11699e+06	181185	391483	450387
534.8016, 712.7322	3, 4	41.397	RLYLSHN[115.0269]QLSEIPLNLPK		5.752399921417236, 5.83650016784668	0.89, 1.0	8	ASPN_HUMAN	Asporin OS=Homo sapiens GN=ASPN PE=1 SV=2	17		1052.9649658203125, 1135.0970458984375	1		83150.1	94094.1	90343.1	154977	56556.3	76621.8	81075.1
660.699	3	43.638	LYLSHN[115.0269]QLSEIPLNLPK		6.8021	1	8	ASPN_HUMAN	Asporin OS=Homo sapiens GN=ASPN PE=1 SV=2	17		1135.1	1		285263	417150	341810	577813	208833	378701	453691
761.414	2	49.467	GLTSLYGLILN[115.0269]N[115.0269]NK		6.2817	1	8	ASPN_HUMAN	Asporin OS=Homo sapiens GN=ASPN PE=1 SV=2	17		1135.1	1		30152.6	39029.3	45487	93536.6	18174	47783.9	46895.5
551.926	3	21.877	ESSSHHP[113.0477]GIAEFPSR		6.1274	1	3	FIBA_HUMAN	Fibrinogen alpha chain OS=Homo sapiens GN=FGA PE=1 SV=2	17		393.892	1		26288.5	918948	6600.13	3328.92	10924.6	5659.81	5354.04
502.24	2	22.829	ESSSHHPGIA		6.1065	1	3	FIBA_HUMAN	Fibrinogen alpha chain OS=Homo sapiens GN=FGA PE=1 SV=2	17		393.892	1	P02671|FIBA_HUMAN	40518.1	177000	3384.47	3791.28	5656.75	44431.9	47954.3
566.756	2	22.841	ESSSHHPGIAE		6.0814	1	3	FIBA_HUMAN	Fibrinogen alpha chain OS=Homo sapiens GN=FGA PE=1 SV=2	17		393.892	1	P02671|FIBA_HUMAN	115880	802540	3223.4	3299.42	7772.11	196191	188490
570.781	2	23.421	GSESGIFTNTK		6.018	1	2	FIBA_HUMAN	Fibrinogen alpha chain OS=Homo sapiens GN=FGA PE=1 SV=2	17		130.957	1	P02671|FIBA_HUMAN	320740	1.75735e+06	67215.2	96913.4	28931	497249	449194
777.056	3	42.638	VVHC[160.0307]SDLGLTSVPTN[115.0269]IPFDTR		5.9352	1	7	ASPN_HUMAN	Asporin OS=Homo sapiens GN=ASPN PE=1 SV=2	17		1052.96	1		33083.3	38134.6	40017.7	74528.1	21526.3	21902.7	20019.6
574.756	2	21.868	ESSSHHP[113.0477]GIAE		5.9129	1	3	FIBA_HUMAN	Fibrinogen alpha chain OS=Homo sapiens GN=FGA PE=1 SV=2	17		393.892	1		12293.4	211471	5634.12	2894.11	11030.3	8361.93	2550.93
761.022	3	53.502	TFPGFFSPM[147.0354]LGEFVSETESR		5.7519	0.99	8	FIBA_HUMAN	Fibrinogen alpha chain OS=Homo sapiens GN=FGA PE=1 SV=2	17		202.552	1		59871.6	710495	1886.17	1029.65	12351.6	36101.5	52960.9
906.451	5	38.227	IQKDTFKGMN[115.0269]ALHVLEMSAN[115.0269]P[113.0477]LDNNGIEPGAFEGVTVFHIR		5.3167	0.79	3	ASPN_HUMAN	Asporin OS=Homo sapiens GN=ASPN PE=1 SV=2	17		392.147	1		499.369	458.766	303.845	0	967.985	495.608	184.44
543.947	3	48.627	DSHSLTTNIMEILR		4.8763	0.87	8	FIBA_HUMAN	Fibrinogen alpha chain OS=Homo sapiens GN=FGA PE=1 SV=2	17		202.552	1	P02671|FIBA_HUMAN	19988.8	35469.8	4408.24	7296.47	11479.9	32545.1	38883.7
571.274	2	24.197	GSESGIFTN[115.0269]TK		4.7419	0.94	1	FIBA_HUMAN	Fibrinogen alpha chain OS=Homo sapiens GN=FGA PE=1 SV=2	17		10.969	1		134122	1.25954e+06	7599.58	9547.39	12068.2	221003	216005
550.82	2	33.468	RLEVDIDIK		4.6897	0.97	5	FIBA_HUMAN	Fibrinogen alpha chain OS=Homo sapiens GN=FGA PE=1 SV=2	17		53.0343	1	P02671|FIBA_HUMAN	1519.6	6878.86	872.541	688.283	1243.87	2960.28	2482.32
700.552	5	33.68	SRPVRDC[160.0307]DDVLQTHPSGTQ[129.0426]SGIFN[115.0269]IKLPGSSK		3.7371	1	7	FIBA_HUMAN	Fibrinogen alpha chain OS=Homo sapiens GN=FGA PE=1 SV=2	17		22.9284	1		4.79669e+06	4.08659e+06	2.7203e+06	2.19629e+06	3595946	3.10851e+06	3.40218e+06
766.33765, 766.33905	2	41.724	DYDSLAQ[129.0426]PGFFDR	38.63, 44.68	4.4466	0.98, 1.0	3, 4	CO6A2_HUMAN	Collagen alpha-2(VI) chain OS=Homo sapiens GN=COL6A2 PE=1 SV=4	20	83, 91	24.4555	1		116671	74103.9	99085.6	137827	111077	80953.8	78659.3
575.96906, 581.9747, 872.4583	2, 3	47.766	NLEWIAGGTWTPSALK	23.59, 59.19	5.065100193023682, 7.101099967956543	0.94, 0.99, 1.0	8	CO6A2_HUMAN	Collagen alpha-2(VI) chain OS=Homo sapiens GN=COL6A2 PE=1 SV=4	20	166	646.598	1	P12110|CO6A2_HUMAN	1.16878e+06	765898	1107214	1.67021e+06	794453	759713	825908
765.8482, 765.84827	2	40.67	DYDSLAQPGFFDR	20.65, 47.86	6.181300163269043, 6.863999843597412	1	5, 6	CO6A2_HUMAN	Collagen alpha-2(VI) chain OS=Homo sapiens GN=COL6A2 PE=1 SV=4	20	62, 82	141.83749389648438, 306.87469482421875	1	P12110|CO6A2_HUMAN	1.93266e+06	1077937	1.34856e+06	2.00159e+06	1.47234e+06	1.22644e+06	1.23846e+06
771.67773, 771.6793	3	39.695	N[115.0269]DYATMLPDSTEIDQDTINR	17.55, 26.84	5.1544	0.82, 1.0	2, 3	CO6A2_HUMAN	Collagen alpha-2(VI) chain OS=Homo sapiens GN=COL6A2 PE=1 SV=4	20	51, 83	24.4555	1		307391	282962	387766	454523	252335	242947	200138
607.3493, 607.8488	2	32.891	LFAVAPNQNLK	52.37	6.7153000831604, 6.833600044250488	1	6, 8	CO6A2_HUMAN	Collagen alpha-2(VI) chain OS=Homo sapiens GN=COL6A2 PE=1 SV=4	20	166	518.8250122070312, 646.5980834960938	1	P12110|CO6A2_HUMAN	1.16501e+06	703683	855604	1.56446e+06	929252	630023	582067
732.014	3	40.563	YGGLHFSDQVEVFSPPGSDR	44.06	5.0488	0.86	7	CO6A2_HUMAN	Collagen alpha-2(VI) chain OS=Homo sapiens GN=COL6A2 PE=1 SV=4	20	173	83.0733	1	P12110|CO6A2_HUMAN	1595345	1.03816e+06	1.3893e+06	1.27377e+06	1.36534e+06	1.06532e+06	1.07649e+06
578.291	3	44.858	DVTVTAIGIGDMFHEK	39.7	5.1836	0.99	7	CO6A2_HUMAN	Collagen alpha-2(VI) chain OS=Homo sapiens GN=COL6A2 PE=1 SV=4	20	173	110.654	1	P12110|CO6A2_HUMAN	268193	167354	426686	577510	218754	297501	294760
538.8089, 538.80975	2	36.142	VFAVVITDGR	32.7	7.059299945831299, 7.127299785614014	1	1, 8	CO6A2_HUMAN	Collagen alpha-2(VI) chain OS=Homo sapiens GN=COL6A2 PE=1 SV=4	20	166	501.1289978027344, 646.5980834960938	1	P12110|CO6A2_HUMAN	2.67543e+06	1.66259e+06	2.06245e+06	3.12038e+06	1.92403e+06	1.66513e+06	1.90033e+06
578.049	4	35.937	GTVHFAVVITDGHVTGSPC[160.0307]GGIK	27.64	5.7604	0.98	8	CO6A2_HUMAN	Collagen alpha-2(VI) chain OS=Homo sapiens GN=COL6A2 PE=1 SV=4	20	129	646.598	1		391424	360341	396576	636040	327769	296132	298942
872.942	2	50.887	N[115.0269]LEWIAGGTWTPSALK	20.31	5.2879	0.97	8	CO6A2_HUMAN	Collagen alpha-2(VI) chain OS=Homo sapiens GN=COL6A2 PE=1 SV=4	20	166	518.825	1		67760.9	43009.5	48416.1	78129.4	45003.7	45442.4	54335.8
537.807	2	36.117	NFVINVVNR	7.63	6.0031	1	8	CO6A2_HUMAN	Collagen alpha-2(VI) chain OS=Homo sapiens GN=COL6A2 PE=1 SV=4	20	166	501.129	1	P12110|CO6A2_HUMAN	72270.6	338631	153884	77365.3	160784	386937	418655
502.78442, 502.78653	2	19.406	RFVEQVAR		4.496099948883057, 4.812099933624268	0.89, 0.97	3, 4	CO6A2_HUMAN	Collagen alpha-2(VI) chain OS=Homo sapiens GN=COL6A2 PE=1 SV=4	20		23.078800201416016, 24.45549964904785	1	P12110|CO6A2_HUMAN	94571.9	56653.6	91792.2	126058	70220	112213	113797
511.27304, 511.27872	2	30.853	NLQGISSFR		4.112100124359131, 4.717800140380859	0.9, 1.0	5, 6	CO6A2_HUMAN	Collagen alpha-2(VI) chain OS=Homo sapiens GN=COL6A2 PE=1 SV=4	20		12.24590015411377, 26.08169937133789	1	P12110|CO6A2_HUMAN	843508	590531	665604	864783	763811	547763	518205
830.471	1	36.13	AVVITDGR		6.5633	1	8	CO6A2_HUMAN	Collagen alpha-2(VI) chain OS=Homo sapiens GN=COL6A2 PE=1 SV=4	20		487.926	1	P12110|CO6A2_HUMAN	12802	9188.09	10320.3	18937.7	9900.7	6485.57	10553.8
511.767	2	34.58	N[115.0269]LQGISSFR		5.7401	1	5	CO6A2_HUMAN	Collagen alpha-2(VI) chain OS=Homo sapiens GN=COL6A2 PE=1 SV=4	20		306.875	1		138815	66401.4	97973.3	139568	87491.7	87628.2	85085.9
538.3	2	38.812	N[115.0269]FVINVVNR		5.3987	1	7	CO6A2_HUMAN	Collagen alpha-2(VI) chain OS=Homo sapiens GN=COL6A2 PE=1 SV=4	20		110.654	1		238224	141771	196572	310092	184670	170140	174202
448.741	2	28.731	IDSLSSFK		5.0957	1	5	CO6A2_HUMAN	Collagen alpha-2(VI) chain OS=Homo sapiens GN=COL6A2 PE=1 SV=4	20		275.225	1	P12110|CO6A2_HUMAN	2038.83	108902	1969.33	99214.3	66886.6	59319.8	59210.7
670.849	2	31.77	VSC[160.0307]LEIPGPSGPK		5.0145	0.9	5	CO6A2_HUMAN	Collagen alpha-2(VI) chain OS=Homo sapiens GN=COL6A2 PE=1 SV=4	20		306.875	1		65214.9	31666.1	62585.4	67907.9	6352.22	18970.2	8145.43
651.328	2	25.469	DIASTPHELYR		4.7267	1	3	CO6A2_HUMAN	Collagen alpha-2(VI) chain OS=Homo sapiens GN=COL6A2 PE=1 SV=4	20		24.4555	1	P12110|CO6A2_HUMAN	236818	326293	242661	330382	273046	225413	237655
537.27	2	25.482	ASTPHELYR		4.5533	1	3	CO6A2_HUMAN	Collagen alpha-2(VI) chain OS=Homo sapiens GN=COL6A2 PE=1 SV=4	20		24.4555	1	P12110|CO6A2_HUMAN	231765	225174	252139	330489	242599	211494	195772
694.3679, 694.3695	2	32.801	AN[115.0269]GTTVLVGMPAGAK	29.79, 30.91	6.5072	0.82, 1.0	5	ADH1_YEAST	Alcohol dehydrogenase 1 OS=Saccharomyces cerevisiae GN=ADH1 PE=1 SV=4	21	104, 134	534.606	1		621344	590152	603753	528304	581723	591696	631986
626.3378, 626.33997	2	34.005	SISIVGSYVGNR	15.97, 8.73	6.940400123596191, 7.045499801635742	1	7, 8	ADH1_YEAST	Alcohol dehydrogenase 1 OS=Saccharomyces cerevisiae GN=ADH1 PE=1 SV=4	21	69, 96	1023.8300170898438, 1326.5999755859375	1	P00330|ADH1_YEAST;P00331|ADH2_YEAST	1.23214e+06	1.32411e+06	1.25991e+06	1.26948e+06	1260816	1211468	1.28371e+06
724.40607, 724.4077	2	41.668	VVGLSTLPEIYEK	63.9	7.24459981918335, 7.589399814605713	0.94, 1.0	7, 8	ADH1_YEAST	Alcohol dehydrogenase 1 OS=Saccharomyces cerevisiae GN=ADH1 PE=1 SV=4	21	96	1023.8300170898438, 1326.5999755859375	1	P00330|ADH1_YEAST	2.38236e+06	2331727	2.6437e+06	2.38213e+06	2479730	2533566	2.49647e+06
656.8427, 656.843, 656.845	2	45.287	SIGGEVFIDFTK	57.38	5.4415998458862305, 5.558899879455566, 5.990900039672852	1	1, 2, 7	ADH1_YEAST	Alcohol dehydrogenase 1 OS=Saccharomyces cerevisiae GN=ADH1 PE=1 SV=4	21	69	1326.5999755859375, 881.169921875, 899.1798095703125	1	P00330|ADH1_YEAST	454585	498142	587002	416183	606870	578013	549050
540.28723, 540.2876	3	36.62	VLGIDGGEGKEELFR	56.72	6.1142	0.99, 1.0	5, 6	ADH1_YEAST	Alcohol dehydrogenase 1 OS=Saccharomyces cerevisiae GN=ADH1 PE=1 SV=4	21	130	424.552	1	P00330|ADH1_YEAST	706548	712370	716937	731367	764231	736401	817403
418.73	2	23.179	IGDYAGIK	50.63	6.0525	1	3	ADH1_YEAST	Alcohol dehydrogenase 1 OS=Saccharomyces cerevisiae GN=ADH1 PE=1 SV=4	21	98	188.838	1	P00330|ADH1_YEAST;P00331|ADH2_YEAST	246243	374986	315246	263352	302814	361437	432899
507.796	2	32.841	ANELLIN[115.0269]VK	48.89		1	2	ADH1_YEAST	Alcohol dehydrogenase 1 OS=Saccharomyces cerevisiae GN=ADH1 PE=1 SV=4	21	49		1		34366	37216.2	33356.2	27172.5	30627.1	33900.2	6427.11
507.3039, 507.3055	2	34.188	ANELLINVK	47.58	6.44189977645874, 6.6620001792907715	1	5, 8	ADH1_YEAST	Alcohol dehydrogenase 1 OS=Saccharomyces cerevisiae GN=ADH1 PE=1 SV=4	21	134	341.8309020996094, 534.606201171875	1	P00330|ADH1_YEAST	544169	418161	540351	452331	503781	457715	467092
536.3236, 536.3253	2	30.157	EKDIVGAVLK	41.69	6.619900226593018, 6.645400047302246	1	5, 7	ADH1_YEAST	Alcohol dehydrogenase 1 OS=Saccharomyces cerevisiae GN=ADH1 PE=1 SV=4	21	134	524.2971801757812, 534.606201171875	1	P00330|ADH1_YEAST	168543	184981	173563	148415	176576	163892	178048
475.74054, 484.7463, 484.74698, 484.748	2	40.868	EALDFFAR	41.58	4.561600208282471, 6.070199966430664, 6.07420015335083, 6.6296000480651855	0.99, 1.0	1, 4, 6	ADH1_YEAST	Alcohol dehydrogenase 1 OS=Saccharomyces cerevisiae GN=ADH1 PE=1 SV=4	21	130	243.89169311523438, 299.5574951171875, 424.5517883300781	1	P00330|ADH1_YEAST;P00331|ADH2_YEAST	1355480	1.27803e+06	1297818	1.18673e+06	1.35331e+06	1.2621e+06	1.32022e+06
771.719	3	37.446	ATDGGAHGVIN[115.0269]VSVSEAAIEASTR	37.65		0.98	4	ADH1_YEAST	Alcohol dehydrogenase 1 OS=Saccharomyces cerevisiae GN=ADH1 PE=1 SV=4	21	38		1		46015.2	56575	46816.8	39828.9	41810.8	57210.3	56304.4
771.3894, 771.3898, 771.3937	3	37.361	ATDGGAHGVINVSVSEAAIEASTR	33.9	5.657400131225586, 5.859899997711182	0.85, 0.99, 1.0	1, 5, 6	ADH1_YEAST	Alcohol dehydrogenase 1 OS=Saccharomyces cerevisiae GN=ADH1 PE=1 SV=4	21	134	409.5920104980469, 534.606201171875	1	P00330|ADH1_YEAST	717873	755161	789858	711661	755038	735881	772168
407.756	2	35.211	DIVGAVLK	31.94	6.057	1	6	ADH1_YEAST	Alcohol dehydrogenase 1 OS=Saccharomyces cerevisiae GN=ADH1 PE=1 SV=4	21	130	424.552	1	P00330|ADH1_YEAST	183842	162097	210510	196517	211639	203119	211228
673.6952, 673.69574, 673.69586	3	37.75	LPLVGGHEGAGVVVGMGENVK	23.37	5.206099987030029, 5.317500114440918, 5.567699909210205	0.93, 1.0	3, 5, 8	ADH1_YEAST	Alcohol dehydrogenase 1 OS=Saccharomyces cerevisiae GN=ADH1 PE=1 SV=4	21	96	195.8408966064453, 200.07110595703125, 396.8716125488281	1	P00330|ADH1_YEAST;P00331|ADH2_YEAST	369932	479875	392594	314091	459903	401170	462172
626.831	2	34.497	SISIVGSYVGN[115.0269]R	21.73	5.4083	1	6	ADH1_YEAST	Alcohol dehydrogenase 1 OS=Saccharomyces cerevisiae GN=ADH1 PE=1 SV=4	21	118	424.552	1		63738.1	68894.6	71859.3	69606.3	68933.6	70314.8	60683.5
490.746	2	26.893	IFYESHGK		5.7681	1	5	ADH1_YEAST	Alcohol dehydrogenase 1 OS=Saccharomyces cerevisiae GN=ADH1 PE=1 SV=4	21		524.297	1	P00330|ADH1_YEAST	47981.5	94704.2	83670	31252.3	81446	87126.3	61610.5
568.79	2	26.883	GVIFYESHGK		5.6471	1	5	ADH1_YEAST	Alcohol dehydrogenase 1 OS=Saccharomyces cerevisiae GN=ADH1 PE=1 SV=4	21		534.606	1	P00330|ADH1_YEAST	87019.4	170718	124173	59714.5	129470	156972	131822
447.277	2	23.062	DIPVPKPK		5.6265	1	3	ADH1_YEAST	Alcohol dehydrogenase 1 OS=Saccharomyces cerevisiae GN=ADH1 PE=1 SV=4	21		188.838	1	P00330|ADH1_YEAST;P00331|ADH2_YEAST	104339	147332	119551	105441	111337	137396	160820
679.026	3	33.462	LPLVGGHEGAGVVVGM[147.0354]GENVK		5.5975	0.99	8	ADH1_YEAST	Alcohol dehydrogenase 1 OS=Saccharomyces cerevisiae GN=ADH1 PE=1 SV=4	21		1036.52	1		10916.3	15843.9	14069.4	11281.3	10368.1	11289.9	12129.1
723.371	1	23.226	GDYAGIK		5.0451	1	3	ADH1_YEAST	Alcohol dehydrogenase 1 OS=Saccharomyces cerevisiae GN=ADH1 PE=1 SV=4	21		122.559	1	P00330|ADH1_YEAST;P00331|ADH2_YEAST	58229	55472.1	37730.7	37008.7	40811.7	43422.5	50294.7
472.757	2	24.557	VLGIDGGEGK		4.6865	0.93	3	ADH1_YEAST	Alcohol dehydrogenase 1 OS=Saccharomyces cerevisiae GN=ADH1 PE=1 SV=4	21		169.233	1	P00330|ADH1_YEAST	91138.2	152188	136322	123997	124417	144266	142312
656.8779, 656.8781, 656.8789	2	49.518	IQAIELEDLLR	50.82, 71.34	6.303500175476074, 7.083099842071533, 7.289999961853027	1	1, 7, 8	PGS1_HUMAN	Biglycan OS=Homo sapiens GN=BGN PE=1 SV=2	22	155, 171	245.2064971923828, 601.6143188476562, 763.4644775390625	1	P21810|PGS1_HUMAN	2.63616e+06	1.64784e+06	2.30174e+06	3.33096e+06	2.19789e+06	2.23089e+06	2.31464e+06
336.52948, 336.5297, 336.53015, 504.29086, 504.29126	2, 3	22.837	LGLGHNQIR	42.32, 52.03	5.931000232696533, 5.951000213623047, 6.461900234222412, 6.482399940490723, 6.781799793243408	1	4, 5, 6	PGS1_HUMAN	Biglycan OS=Homo sapiens GN=BGN PE=1 SV=2	22	248	196.30560302734375, 284.5736083984375, 378.82379150390625, 459.38238525390625, 463.3122863769531	1	P21810|PGS1_HUMAN	146593	121280	153568	135508	168610	167401	117719
789.9138, 789.9164	2	48.615	MIEN[115.0269]GSLSFLPTLR	25.45, 74.89		0.79, 1.0	8	PGS1_HUMAN	Biglycan OS=Homo sapiens GN=BGN PE=1 SV=2	22	134, 171		1		123887	107964	179030	174386	87661.5	193694	199250
762.7206, 1143.5737	2, 3	46.478	EISPDTTLLDLQNNDISELR	14.88, 62.81	5.6525	0.95, 0.99	5	PGS1_HUMAN	Biglycan OS=Homo sapiens GN=BGN PE=1 SV=2	22	248	463.312	1	P21810|PGS1_HUMAN	103736	90869.2	62967	117698	73547.5	57663.4	54018.3
559.79767, 559.79803, 559.7986	2	27.177	VVQC[160.0307]SDLGLK	12.67, 47.54	5.368199825286865, 6.250500202178955, 6.506899833679199	1	5, 6, 7	PGS1_HUMAN	Biglycan OS=Homo sapiens GN=BGN PE=1 SV=2	22	248, 58	196.30560302734375, 459.38238525390625, 463.3122863769531	1		795687	874920	969140	916430	1.04344e+06	964611	551454
463.272	2	31.222	VPSGLPDLK	54.48	6.118	1	5	PGS1_HUMAN	Biglycan OS=Homo sapiens GN=BGN PE=1 SV=2	22	248	463.312	1	P21810|PGS1_HUMAN	536665	341848	532440	650908	138811	474793	527109
806.075	3	42.571	EISPDTTLLDLQN[115.0269]N[115.0269]DISELRK	51.21	5.8762	0.99	4	PGS1_HUMAN	Biglycan OS=Homo sapiens GN=BGN PE=1 SV=2	22	145	259.688	1		486811	210232	423851	569153	381599	467608	525780
763.8571, 764.3524	2	42.533	VGVN[115.0269]DFC[160.0307]PMGFGVK	47.39	5.110799789428711, 5.480400085449219	0.99, 1.0	7, 8	PGS1_HUMAN	Biglycan OS=Homo sapiens GN=BGN PE=1 SV=2	22	155	364.8951110839844, 575.8438720703125	1		131886	90163.6	251800	290754	123038	194294	187924
677.038	3	50.007	N[115.0269]HLVEIPPN[115.0269]LPSSLVELR	36.2		0.99	7	PGS1_HUMAN	Biglycan OS=Homo sapiens GN=BGN PE=1 SV=2	22	155		1		41066.9	19918.9	32950.8	32379	32288	41421.1	43729.5
528.304	3	42.671	GLQHLYALVLVN[115.0269]NK	29.76	5.9028	1	8	PGS1_HUMAN	Biglycan OS=Homo sapiens GN=BGN PE=1 SV=2	22	171	163.262	1		248822	198824	358857	405653	156671	311459	313937
368.21164, 735.41156	1, 2	31.204	GVFSGLR	29.42	5.321400165557861, 5.468800067901611	1	6	PGS1_HUMAN	Biglycan OS=Homo sapiens GN=BGN PE=1 SV=2	22	58	104.18789672851562, 95.59030151367188	1	P21810|PGS1_HUMAN;O75106|AOC2_HUMAN	92421.9	74800.1	107769	122998	108672	118208	117179
805.418	3	43.192	EISPDTTLLDLQNNDISELRK	18.54	4.9643	0.86	6	PGS1_HUMAN	Biglycan OS=Homo sapiens GN=BGN PE=1 SV=2	22	58	104.188	1	P21810|PGS1_HUMAN	229215	130273	155162	242601	185743	105731	104918
596.63635, 596.6365	3	36.498	DLPETLNELHLDHNK	18.12	5.947700023651123, 6.218699932098389	1	4, 5	PGS1_HUMAN	Biglycan OS=Homo sapiens GN=BGN PE=1 SV=2	22	145	259.6875915527344, 372.4610900878906	1	P21810|PGS1_HUMAN	476778	376472	474631	691203	473459	418475	425137
949.798	3	54.924	AYYNGISLFN[115.0269]NPVPYWEVQPATFR	11.19	5.5663	1	8	PGS1_HUMAN	Biglycan OS=Homo sapiens GN=BGN PE=1 SV=2	22	171	163.262	1		798297	674561	762821	873080	681111	705056	731968
336.85782, 504.78287, 504.78308	2, 3	23.995	LGLGHN[115.0269]QIR		5.563499927520752, 5.7032999992370605, 5.822299957275391	0.99, 1.0	1, 4	PGS1_HUMAN	Biglycan OS=Homo sapiens GN=BGN PE=1 SV=2	22		166.36849975585938, 186.87820434570312, 190.09620666503906	1		45203.4	43106.9	49249.9	45003.7	37663.2	65485.7	69934.9
657.373	2	50.288	IQ[129.0426]AIELEDLLR		6.2792	1	7	PGS1_HUMAN	Biglycan OS=Homo sapiens GN=BGN PE=1 SV=2	22		669.786	1		169565	114755	192134	254295	168738	192855	194760
676.114	3	46.285	NHLVEIPPNLPSSLVELR		5.7172	0.99	8	PGS1_HUMAN	Biglycan OS=Homo sapiens GN=BGN PE=1 SV=2	22		163.262	1	P21810|PGS1_HUMAN	1.64432e+06	481920	618303	547968	1.17822e+06	965281	1.11356e+06
520.599	3	36.519	PETLNELHLDHNK		5.6365	1	4	PGS1_HUMAN	Biglycan OS=Homo sapiens GN=BGN PE=1 SV=2	22		190.096	1	P21810|PGS1_HUMAN	393609	208860	308014	477873	305310	241505	229996
806.076	3	43.359	EISPDTTLLDLQ[129.0426]N[115.0269]NDISELRK		5.4782	0.97	4	PGS1_HUMAN	Biglycan OS=Homo sapiens GN=BGN PE=1 SV=2	22		190.096	1		245760	108827	231949	284885	199446	244692	250413
676.707	3	48.717	N[115.0269]HLVEIPPNLPSSLVELR		5.424	0.91	8	PGS1_HUMAN	Biglycan OS=Homo sapiens GN=BGN PE=1 SV=2	22		163.262	1		599449	338705	449614	545286	456424	546802	638893
842.412	2	37.351	VGVN[115.0269]DFC[160.0307]PMGFGVKR		4.8881	0.92	4	PGS1_HUMAN	Biglycan OS=Homo sapiens GN=BGN PE=1 SV=2	22		259.688	1		13898.8	17969.8	12950.8	10055.8	30058.3	20156.4	18918.2
527.293	2	36.372	LAIQFGNYK		4.672	0.78	8	PGS1_HUMAN	Biglycan OS=Homo sapiens GN=BGN PE=1 SV=2	22		163.262	1	P21810|PGS1_HUMAN	4430.99	7119.35	7595.06	41051.2	15033.1	16072	16607.8
558.32776, 558.3282, 558.32825	2	36.367	VSPGAFTPLVK	41.66, 61.34	6.002200126647949, 6.941800117492676, 7.013000011444092	1	1, 7, 8	PGS2_HUMAN	Decorin OS=Homo sapiens GN=DCN PE=1 SV=1	23	159, 179	227.97520446777344, 676.9146118164062, 763.3289794921875	1	P07585|PGS2_HUMAN	3.6759e+06	3.91478e+06	3.84529e+06	3.31074e+06	3.34925e+06	3.42441e+06	3684363
519.9489, 519.9491, 519.94934	3	29.833	VVQC[160.0307]SDLGLDKVPK	31.71, 38.83	4.894400119781494, 5.234600067138672, 5.537499904632568	0.97, 0.99, 1.0	1, 6, 7	PGS2_HUMAN	Decorin OS=Homo sapiens GN=DCN PE=1 SV=1	23	159, 39	241.52679443359375, 358.24139404296875, 763.3289794921875	1		1.465e+06	1.16739e+06	1581779	856837	1.30055e+06	708032	427474
617.312	2	26.168	VVQC[160.0307]SDLGLDK	64.05	6.4607	1	4	PGS2_HUMAN	Decorin OS=Homo sapiens GN=DCN PE=1 SV=1	23	170	297.491	1		1.06013e+06	1.09788e+06	1.39811e+06	1187312	1.06573e+06	778990	1.11907e+06
663.804	2	28.295	SSGIEN[115.0269]GAFQGMK	50.62		0.84	2	PGS2_HUMAN	Decorin OS=Homo sapiens GN=DCN PE=1 SV=1	23	91		1		181591	189358	343165	155940	145013	169770	173037
625.86	2	40.493	N[115.0269]LHALILVN[115.0269]NK	39.14	6.0713	1	7	PGS2_HUMAN	Decorin OS=Homo sapiens GN=DCN PE=1 SV=1	23	159	358.241	1		100111	96094.4	121679	87698.1	77846.3	98292.9	103112
777.43195, 777.43243	3	53.222	KVTFN[115.0269]GLNQMIVIELGTNPLK	35.58	5.8491997718811035, 6.354800224304199	0.81, 1.0	8	PGS2_HUMAN	Decorin OS=Homo sapiens GN=DCN PE=1 SV=1	23	141	622.6019897460938, 763.3289794921875	1		598205	834518	944689	655065	257134	660924	730562
921.7855, 921.7857	3	54.856	ASYSGVSLFSNPVQYWEIQPSTFR	30.83	6.569900035858154, 6.642099857330322	1	1, 8	PGS2_HUMAN	Decorin OS=Homo sapiens GN=DCN PE=1 SV=1	23	179	622.6019897460938, 763.3289794921875	1	P07585|PGS2_HUMAN	2981511	3.10144e+06	2916558	2.19515e+06	2.39205e+06	2.13056e+06	2.4752e+06
454.254	2	14.834	VPGGLAEHK	30.4		0.99	2	PGS2_HUMAN	Decorin OS=Homo sapiens GN=DCN PE=1 SV=1	23	91		1	P07585|PGS2_HUMAN	25198.9	59386.3	82489.3	35954.6	34667.4	93502.6	121806
760.865	2	43.257	DFEPSLGPVC[160.0307]PFR	29.61	6.1546	1	7	PGS2_HUMAN	Decorin OS=Homo sapiens GN=DCN PE=1 SV=1	23	159	358.241	1		305391	395949	561209	626608	416848	383323	369411
795.414	3	44.196	LGLSFNSISAVDN[115.0269]GSLANTPHLR	24.45		0.89	8	PGS2_HUMAN	Decorin OS=Homo sapiens GN=DCN PE=1 SV=1	23	179		1		178050	239770	175777	126705	207948	170842	185388
777.759	3	55.819	KVTFNGLN[115.0269]Q[129.0426]MIVIELGTNPLK	3.81	5.4632	0.99	8	PGS2_HUMAN	Decorin OS=Homo sapiens GN=DCN PE=1 SV=1	23	179	540.078	1		55435.9	63889.4	77316.2	59569.5	21262.2	69239.3	78906.3
465.27628, 465.2764	2	36.267	PGAFTPLVK		6.518899917602539, 6.7118000984191895	1	7, 8	PGS2_HUMAN	Decorin OS=Homo sapiens GN=DCN PE=1 SV=1	23		533.1677856445312, 540.0775756835938	1	P07585|PGS2_HUMAN	427357	463186	403915	403671	358785	346048	419570
388.24524, 775.48334	1, 2	35.152	NLHALIL		6.418399810791016, 6.47160005569458	1	8	PGS2_HUMAN	Decorin OS=Homo sapiens GN=DCN PE=1 SV=1	23		540.0775756835938, 676.9146118164062	1	P07585|PGS2_HUMAN	56815.6	56881.5	53946	49305.7	38945.4	34888.2	43378.8
416.91956, 624.87695	2, 3	33.632	NLHALILVNNK		5.5071001052856445, 5.975200176239014	1	7, 8	PGS2_HUMAN	Decorin OS=Homo sapiens GN=DCN PE=1 SV=1	23		511.1831970214844, 763.3289794921875	1	P07585|PGS2_HUMAN	39502.3	44082.3	28084.7	26568.6	24276.8	18677.8	19624.1
417.24786, 625.36755, 625.3678, 625.36914	2, 3	35.17	NLHALILVN[115.0269]NK		5.234000205993652, 6.895699977874756, 6.9608001708984375, 7.0746002197265625	0.98, 1.0	1, 7, 8	PGS2_HUMAN	Decorin OS=Homo sapiens GN=DCN PE=1 SV=1	23		255.65589904785156, 622.6019897460938, 676.9146118164062, 763.3289794921875	1		534020	517633	494941	421107	329053	395864	433701
508.793	2	36.185	SPGAFTPLVK		6.2453	1	7	PGS2_HUMAN	Decorin OS=Homo sapiens GN=DCN PE=1 SV=1	23		298.19	1	P07585|PGS2_HUMAN	21703.6	7640.08	12692.5	17992.6	12213	4449.58	4172.15
964.477	3	51.811	KASYSGVSLFSNPVQYWEIQPSTFR		5.9111	0.96	8	PGS2_HUMAN	Decorin OS=Homo sapiens GN=DCN PE=1 SV=1	23		622.602	1	P07585|PGS2_HUMAN	374566	389098	399977	332385	336085	206693	205328
795.74	3	43.628	LGLSFN[115.0269]SISAVDN[115.0269]GSLANTPHLR		5.7897	0.99	8	PGS2_HUMAN	Decorin OS=Homo sapiens GN=DCN PE=1 SV=1	23		622.602	1		408243	840806	625095	396386	613703	695042	794098
777.755	3	50.24	KVTFN[115.0269]GLNQMIVIELGTN[115.0269]PLK		5.4274	0.97	8	PGS2_HUMAN	Decorin OS=Homo sapiens GN=DCN PE=1 SV=1	23		622.602	1		16680.9	37697.1	61828.8	39833.1	10819	33095.1	36385.2
915.817	3	46.083	IADTNITSIPQGLPPSLTELHLDGN[115.0269]K		5.3957	0.97	8	PGS2_HUMAN	Decorin OS=Homo sapiens GN=DCN PE=1 SV=1	23		763.329	1		69392.8	80358.8	72293.1	64002	73917.1	67009.7	75914.1
556.676	5	41.93	ASYSGVSLFSNPVQYWEIQP[113.0477]STFR		5.2049	0.94	7	PGS2_HUMAN	Decorin OS=Homo sapiens GN=DCN PE=1 SV=1	23		138.837	1		13292.3	19674.6	38283.5	62545.6	40975.7	40511.2	40491.6
1052.76	3	36.345	YIQVVYLHN[115.0269]NN[115.0269]ISVVGSSDFC[160.0307]PPGHNTK		5.1945	0.82	6	PGS2_HUMAN	Decorin OS=Homo sapiens GN=DCN PE=1 SV=1	23		241.527	1		707748	245762	252750	216207	528063	204293	170680
777.431	3	54.262	KVTFN[115.0269]GLN[115.0269]QMIVIELGTNPLK		5.1763	0.87	2	PGS2_HUMAN	Decorin OS=Homo sapiens GN=DCN PE=1 SV=1	23		763.329	1		1578.58	2064.26	47.558	1443.29	1094.21	1785.69	1069.12
836.416	2	30.663	VGGEESEVTVGGLEPGR	72.09	3.8649	0.99	1	TENX_HUMAN	Tenascin-X OS=Homo sapiens GN=TNXB PE=1 SV=2	28	71	9.3574	1	P22105|TENX_HUMAN	55830.4	30624.7	70104.1	94896.9	82636.9	84873.6	81874.2
606.359	2	35.289	VGPISAVAITAGR	59.46	5.3025	1	8	TENX_HUMAN	Tenascin-X OS=Homo sapiens GN=TNXB PE=1 SV=2	28	370	220.23	1	P22105|TENX_HUMAN	62432.2	30037.3	86988.9	129453	89275.9	94291.2	106225
567.778	2	32.887	FDSFTVQYK	51.09	4.2154	1	6	TENX_HUMAN	Tenascin-X OS=Homo sapiens GN=TNXB PE=1 SV=2	28	135	8.764	1	P22105|TENX_HUMAN	265053	114318	353936	470547	418882	316313	317063
475.261	2	21.824	AVSYPASVR	46.25	4.7903	1	3	TENX_HUMAN	Tenascin-X OS=Homo sapiens GN=TNXB PE=1 SV=2	28	134	53.0993	1	P22105|TENX_HUMAN	13753.9	14682.3	38290.8	26219.2	44730.3	3366.35	42248.3
543.327	2	47.001	LEILEELVK	45.56	4.5181	1	7	TENX_HUMAN	Tenascin-X OS=Homo sapiens GN=TNXB PE=1 SV=2	28	89	17.7386	1	P22105|TENX_HUMAN	84554.8	43698.3	126669	113672	133958	117894	117495
971.497	2	50.135	VVWTAQPDTFAYFQLR	45.09	4.9475	1	8	TENX_HUMAN	Tenascin-X OS=Homo sapiens GN=TNXB PE=1 SV=2	28	370	220.23	1	P22105|TENX_HUMAN	54379.9	25382.5	104200	96346.4	93990.6	105683	78842.2
462.786	2	30.71	LQGLIPGAR	44.32		1	8	TENX_HUMAN	Tenascin-X OS=Homo sapiens GN=TNXB PE=1 SV=2	28	370		1	P22105|TENX_HUMAN	25303.3	7509.99	33289.4	61644.4	41097	31634.8	25709
828.09	3	32.099	LGPLSAEGTTGLAPAGQTSEESRPR	39.29	3.2948	0.99	6	TENX_HUMAN	Tenascin-X OS=Homo sapiens GN=TNXB PE=1 SV=2	28	135	5.5088	1	Q16473|TENXA_HUMAN;P22105|TENX_HUMAN	133613	53376.3	174933	277418	216384	171342	162407
1040.54	3	52.828	EEPPRPEFLEQPLLGELTVTGVTPDSLR	34.65	3.8384	0.82	7	TENX_HUMAN	Tenascin-X OS=Homo sapiens GN=TNXB PE=1 SV=2	28	89	9.286	1	P22105|TENX_HUMAN	2125.12	77615	279643	325908	300392	262812	254583
663.844	2	30.759	FVVSYVSAGNQR	33.4	3.9709	0.98	8	TENX_HUMAN	Tenascin-X OS=Homo sapiens GN=TNXB PE=1 SV=2	28	220	56.5657	1	P22105|TENX_HUMAN	36675.8	13484.6	50153.6	91671.1	78873.8	51534.1	34532.4
740.719	3	35.22	VGPVSAVGVTAPEEESPDAPLAK	30.53	5.4725	0.98	3	TENX_HUMAN	Tenascin-X OS=Homo sapiens GN=TNXB PE=1 SV=2	28	134	53.0993	1	P22105|TENX_HUMAN	87056	56611.4	195407	271353	204340	144300	139539
512.317	2	50.874	FLLYGLLGK	30.32	5.1839	1	8	TENX_HUMAN	Tenascin-X OS=Homo sapiens GN=TNXB PE=1 SV=2	28	370	220.23	1	P22105|TENX_HUMAN	74791.8	26458.2	83743.2	121993	66875	89946.1	105632
972.973	2	49.475	WTVPEGEFDSFVIQYK	28.45	4.1442	0.94	8	TENX_HUMAN	Tenascin-X OS=Homo sapiens GN=TNXB PE=1 SV=2	28	370	56.5657	1	P22105|TENX_HUMAN	63757.6	24708	99398.3	112100	109306	103953	85004
628.33	2	35.876	EVTIPDLEPSR	28.39	4.8778	0.94	3	TENX_HUMAN	Tenascin-X OS=Homo sapiens GN=TNXB PE=1 SV=2	28	134	53.0993	1	P22105|TENX_HUMAN	40881.3	35387.9	77948	100325	72855.3	86163.4	83118.3
722.396	2	46.658	SGTLYSLTLYGLR	27.33	4.4876	0.91	8	TENX_HUMAN	Tenascin-X OS=Homo sapiens GN=TNXB PE=1 SV=2	28	370	56.5657	1	Q16473|TENXA_HUMAN;P22105|TENX_HUMAN	58637.5	24124.5	75125.4	97847.5	67645.3	73913.4	78878.9
597.852	2	29.176	LQVVPVAANQR	25.75	4.1341	0.99	6	TENX_HUMAN	Tenascin-X OS=Homo sapiens GN=TNXB PE=1 SV=2	28	135	8.764	1	P22105|TENX_HUMAN	38549.6	20378.7	49072.3	50267.7	64249.5	41417.8	25354.7
486.568	3	32.533	N[115.0269]DITLSGLESDHR	24.65		0.97	2	TENX_HUMAN	Tenascin-X OS=Homo sapiens GN=TNXB PE=1 SV=2	28			1		21814.3	10627.7	30400.8	45170.1	28470.1	33130.1	31522.2
404.87	3	25.753	MHLYGLHEGR	22.36		0.91	6	TENX_HUMAN	Tenascin-X OS=Homo sapiens GN=TNXB PE=1 SV=2	28	135		1	P22105|TENX_HUMAN	20739.2	9033.36	40736.7	23062.4	29939.8	35514.8	11985.6
427.206	3	29.537	MNLYGFHGGQR	19.3	4.35	0.91	7	TENX_HUMAN	Tenascin-X OS=Homo sapiens GN=TNXB PE=1 SV=2	28	89	17.7386	1	P22105|TENX_HUMAN	67929.7	26086.2	121715	90768	97916.3	92783	37699.5
502.259	3	39.502	TLC[160.0307]SLHGVFDLSR	17.43	5.0503	0.96	8	TENX_HUMAN	Tenascin-X OS=Homo sapiens GN=TNXB PE=1 SV=2	28	370	220.23	1		116252	65797.4	182682	168239	182230	135693	150655
817.449	3	48.439	VVAVTPTTLELGWLRPQAEVDR	16.73	5.9736	1	8	TENX_HUMAN	Tenascin-X OS=Homo sapiens GN=TNXB PE=1 SV=2	28	370	220.23	1	P22105|TENX_HUMAN	695148	316127	861831	876818	846190	687470	758684
723.403	2	38.964	ILISGLEPSTPYR	12.29	5.9488	1	8	TENX_HUMAN	Tenascin-X OS=Homo sapiens GN=TNXB PE=1 SV=2	28	370	220.23	1	Q16473|TENXA_HUMAN;P22105|TENX_HUMAN	129055	49294.4	157542	232649	174217	157155	174230
513.295	2	42.275	FLLYGLSGR		5.1831	1	8	TENX_HUMAN	Tenascin-X OS=Homo sapiens GN=TNXB PE=1 SV=2	28		220.23	1	P22105|TENX_HUMAN	63223.4	20974.5	73773.8	99200.7	71101.1	71397.5	74870.4
540.827	2	51.359	FLLYGLLGGK		5.055	0.99	8	TENX_HUMAN	Tenascin-X OS=Homo sapiens GN=TNXB PE=1 SV=2	28		220.23	1	P22105|TENX_HUMAN	36725.4	14733.1	62140.6	91473.2	13032.2	47958.7	56082.6
681.851	2	43.535	YLVTLYGFSDGK		4.9881	0.96	8	TENX_HUMAN	Tenascin-X OS=Homo sapiens GN=TNXB PE=1 SV=2	28		220.23	1	P22105|TENX_HUMAN	69380.3	44960.8	90973	137696	93840.6	90305.3	98990.4
452.758	2	29.527	TSDSLLLR		4.9095	0.98	3	TENX_HUMAN	Tenascin-X OS=Homo sapiens GN=TNXB PE=1 SV=2	28		53.0993	1	P22105|TENX_HUMAN	18022.6	15813.8	43631.7	45780.1	42323.7	38927.9	39480.5
726.361	4	31.659	DAQGQPQAVPVAGDENEVTVPGLDPDRK		4.8689	0.85	8	TENX_HUMAN	Tenascin-X OS=Homo sapiens GN=TNXB PE=1 SV=2	28		220.23	1	P22105|TENX_HUMAN	45543	39313.5	100557	45233.2	54276.7	59598.7	66071.5
586.839	2	36.701	FLLYGLHEGK		4.7456	0.9	8	TENX_HUMAN	Tenascin-X OS=Homo sapiens GN=TNXB PE=1 SV=2	28		220.23	1	Q16473|TENXA_HUMAN;P22105|TENX_HUMAN	52487.9	131978	51238	44407.4	71318.1	252673	303269
809.88196, 809.8826	2	37.248	TC[160.0307]VDINEC[160.0307]LLEPR	43.97, 80.11	5.174699783325195, 5.732600212097168	1	3, 4	FBN1_HUMAN	Fibrillin-1 OS=Homo sapiens GN=FBN1 PE=1 SV=2	34	102, 117	30.24370002746582, 58.17179870605469	1		306394	386201	506804	679916	338050	317625	304670
469.74213, 469.74268	2	32.212	LETC[160.0307]FLR	42.49, 42.73		1	5, 6	FBN1_HUMAN	Fibrillin-1 OS=Homo sapiens GN=FBN1 PE=1 SV=2	34	109, 136		1		390239	416809	588179	650997	432228	368779	390566
360.87485, 540.8075, 540.80756, 540.808	2, 3	30.917	GFIYKPDLK	24.45, 33.7	4.250999927520752, 5.679999828338623	0.78, 0.95, 0.98, 1.0	1, 7, 8	FBN1_HUMAN	Fibrillin-1 OS=Homo sapiens GN=FBN1 PE=1 SV=2	34	147	12.447799682617188, 43.29629898071289	1	P35555|FBN1_HUMAN	186137	187025	247084	226518	179439	202992	160788
714.9646, 1071.9417	2, 3	35.417	GTQC[160.0307]EDIDEC[160.0307]EVFPGVC[160.0307]K	22.44, 39.14	5.547100067138672, 5.55019998550415	1	2	FBN1_HUMAN	Fibrillin-1 OS=Homo sapiens GN=FBN1 PE=1 SV=2	34	243	64.53780364990234, 70.05000305175781	1		255800	354193	504366	656953	288068	316774	292493
774.65375, 1161.476	2, 3	39.837	GEGWGDPC[160.0307]ELC[160.0307]PTEPDEAFR	21.37, 79.55	4.729499816894531, 5.725500106811523	0.98, 1.0	2	FBN1_HUMAN	Fibrillin-1 OS=Homo sapiens GN=FBN1 PE=1 SV=2	34	243	26.361000061035156, 70.05000305175781	1		439759	449201	600586	804643	393624	391153	360115
776.853	2	30.729	YEDEEC[160.0307]TLPIAGR	90.24	6.5651	1	1	FBN1_HUMAN	Fibrillin-1 OS=Homo sapiens GN=FBN1 PE=1 SV=2	34	348	139.864	1		666459	661309	797750	864835	596756	604268	631402
792.904	2	34.215	TLPGGNQC[160.0307]IVPIC[160.0307]R	61.77		1	7	FBN1_HUMAN	Fibrillin-1 OS=Homo sapiens GN=FBN1 PE=1 SV=2	34	147		1		56362.3	81195.9	122123	184624	84163.6	73698.5	73796.8
883.854	2	29.91	DINEC[160.0307]ETPGIC[160.0307]MN[115.0269]GR	61		0.81	1	FBN1_HUMAN	Fibrillin-1 OS=Homo sapiens GN=FBN1 PE=1 SV=2	34	348		1		7512.55	5919.6	47359.8	40557.7	11385.2	17743.6	17111.5
722.295	2	30.533	C[160.0307]EC[160.0307]EIGYELDR	58.01	4.3119	0.98	1	FBN1_HUMAN	Fibrillin-1 OS=Homo sapiens GN=FBN1 PE=1 SV=2	34	348	41.7931	1		46602.2	35152.9	39413.5	49488.2	32194.7	23355.6	23626.5
704.314	2	28.336	NTPEYEELC[160.0307]PR	50.64	5.5061	1	1	FBN1_HUMAN	Fibrillin-1 OS=Homo sapiens GN=FBN1 PE=1 SV=2	34	348	139.864	1		611223	409986	558952	627903	420225	372990	384538
473.599	3	33.656	GQC[160.0307]IKPLFGAVTK	45.34	4.6648	1	8	FBN1_HUMAN	Fibrillin-1 OS=Homo sapiens GN=FBN1 PE=1 SV=2	34	77	120.959	1		259681	209198	328209	371327	214458	221705	216755
729.798	2	30.435	GFMTN[115.0269]GADIDEC[160.0307]K	44.77		1	1	FBN1_HUMAN	Fibrillin-1 OS=Homo sapiens GN=FBN1 PE=1 SV=2	34	348		1		80313.7	93942.6	175087	139129	63329.8	90630.4	97132.3
424.73572, 424.7359	2	36.605	GFQLDLR	32.46	4.60890007019043, 4.703100204467773	0.99	6, 7	FBN1_HUMAN	Fibrillin-1 OS=Homo sapiens GN=FBN1 PE=1 SV=2	34	109	12.447799682617188, 17.841699600219727	1	P35555|FBN1_HUMAN	146368	81947.8	149369	217981	101566	101322	102527
646.807	2	34.777	GTC[160.0307]WQTVIDGR	32.19	4.819	0.98	5	FBN1_HUMAN	Fibrillin-1 OS=Homo sapiens GN=FBN1 PE=1 SV=2	34	136	25.2947	1		147171	133425	212170	318690	149222	139502	123592
408.741	2	35.674	GFIPNIR	31.87	4.5755	0.98	7	FBN1_HUMAN	Fibrillin-1 OS=Homo sapiens GN=FBN1 PE=1 SV=2	34	147	43.2963	1	P35555|FBN1_HUMAN;P35556|FBN2_HUMAN	107948	54978.9	100328	94550.9	88758.3	80585.5	77928.4
451.221	3	28.067	SGN[115.0269]C[160.0307]YLDIRPR	29.94	3.9989	0.98	4	FBN1_HUMAN	Fibrillin-1 OS=Homo sapiens GN=FBN1 PE=1 SV=2	34	117	11.6014	1		334529	185085	307091	347636	185409	208302	191715
489.271	2	29.997	TIC[160.0307]IETIK	26.11	3.9196	0.92	4	FBN1_HUMAN	Fibrillin-1 OS=Homo sapiens GN=FBN1 PE=1 SV=2	34	117	12.792	1		277160	190967	294171	367962	208106	197054	203031
697.659	3	41.054	GWGPHC[160.0307]EIC[160.0307]PFQGTVAFK	25.35	5.1537	0.99	8	FBN1_HUMAN	Fibrillin-1 OS=Homo sapiens GN=FBN1 PE=1 SV=2	34	77	48.5363	1		691667	527156	903367	944454	516387	502644	526582
810.37354, 810.37476	2	38.103	TC[160.0307]VDIN[115.0269]EC[160.0307]LLEPR	24.05	5.174699783325195, 5.196000099182129	0.98, 0.99	2	FBN1_HUMAN	Fibrillin-1 OS=Homo sapiens GN=FBN1 PE=1 SV=2	34	243	64.53780364990234, 70.05000305175781	1		229816	222395	316034	450211	223945	217796	190736
1008.39	2	32.198	TN[115.0269]DDQ[129.0426]TMC[160.0307]LDINEC[160.0307]ER	23.25		0.85	1	FBN1_HUMAN	Fibrillin-1 OS=Homo sapiens GN=FBN1 PE=1 SV=2	34	348		1		10473.8	11100.5	21796.5	31451.8	12964.7	12342.8	14658.7
536.927	3	28.802	C[160.0307]IC[160.0307]KPGFQLASDGR	22.66		0.93	6	FBN1_HUMAN	Fibrillin-1 OS=Homo sapiens GN=FBN1 PE=1 SV=2	34	109		1		54187.8	58263.5	66502.9	74852.7	51592.7	31176	8971.22
381.862	3	25.688	MIPSLC[160.0307]THGK	22.02	4.6775	1	7	FBN1_HUMAN	Fibrillin-1 OS=Homo sapiens GN=FBN1 PE=1 SV=2	34	147	43.2963	1		20484.3	15399.6	41123.7	21518.8	19133.9	25629.2	4196.68
735.991	3	33.057	LLVC[160.0307]EDIDEC[160.0307]QN[115.0269]GPVC[160.0307]QR	20.87	5.1593	1	2	FBN1_HUMAN	Fibrillin-1 OS=Homo sapiens GN=FBN1 PE=1 SV=2	34	243	70.05	1		410581	402295	622486	762398	286817	306381	229834
482.885	3	21.951	IGQGHC[160.0307]VSGMGMGR	20.7	4.2362	0.93	5	FBN1_HUMAN	Fibrillin-1 OS=Homo sapiens GN=FBN1 PE=1 SV=2	34	136	25.2947	1		7355.57	9955.93	37194	24710.2	16378.1	20811.3	8855.85
938.401	3	35.695	TC[160.0307]VDVNEC[160.0307]DLNPNIC[160.0307]LSGTC[160.0307]ENTK	17.72	3.998	0.93	4	FBN1_HUMAN	Fibrillin-1 OS=Homo sapiens GN=FBN1 PE=1 SV=2	34	117	12.792	1		121229	130625	160607	181275	119169	102330	113217
704.808	2	30.296	N[115.0269]TPEYEELC[160.0307]PR	14.16	5.2771	1	1	FBN1_HUMAN	Fibrillin-1 OS=Homo sapiens GN=FBN1 PE=1 SV=2	34	348	139.864	1		71369.9	59712.4	91493	120742	61452.4	66836.8	66231.2
617.804	2	32.636	C[160.0307]EIN[115.0269]IN[115.0269]GATLK	13.33	5.3042	0.99	2	FBN1_HUMAN	Fibrillin-1 OS=Homo sapiens GN=FBN1 PE=1 SV=2	34	243	70.05	1		181055	159906	227689	291578	146528	150109	139537
459.231	2	22.019	ISPDLC[160.0307]GR		5.5208	1	3	FBN1_HUMAN	Fibrillin-1 OS=Homo sapiens GN=FBN1 PE=1 SV=2	34		58.1718	1		85373.4	85678	128150	129896	85735.2	17219.9	88767.8
736.323	3	33.732	LLVC[160.0307]EDIDEC[160.0307]Q[129.0426]N[115.0269]GPVC[160.0307]QR		5.1016	0.91	1	FBN1_HUMAN	Fibrillin-1 OS=Homo sapiens GN=FBN1 PE=1 SV=2	34		139.864	1		33264	21308.1	49528.4	83704	38124.3	39057.3	21860.1
498.759	2	18.952	AGYQSTLTR		5.0723	0.99	2	FBN1_HUMAN	Fibrillin-1 OS=Homo sapiens GN=FBN1 PE=1 SV=2	34		70.05	1	P35555|FBN1_HUMAN	174960	120654	149155	176566	93957.5	106469	135869
438.762	2	30.753	IYKPDLK		4.9493	1	8	FBN1_HUMAN	Fibrillin-1 OS=Homo sapiens GN=FBN1 PE=1 SV=2	34		18.6214	1	P35555|FBN1_HUMAN	7990.87	5584.03	8109.95	10215	5979.25	3346.78	4125.34
1050.95	2	18.84	AWGTPC[160.0307]EMC[160.0307]PAVNTSEYK		4.4937	0.83	2	FBN1_HUMAN	Fibrillin-1 OS=Homo sapiens GN=FBN1 PE=1 SV=2	34		69.6573	1		26905.9	43949.5	21702.4	38033.7	26479.2	32346.3	31068
591.312	2	29.254	EITN[115.0269]GKPFFK		4.4623	0.85	5	FBN1_HUMAN	Fibrillin-1 OS=Homo sapiens GN=FBN1 PE=1 SV=2	34		16.2132	1		80494	54699.1	111328	79681.2	77049.5	67691	84346.6
617.356	2	33.661	C[160.0307]IKPLFGAVTK		4.3001	0.89	8	FBN1_HUMAN	Fibrillin-1 OS=Homo sapiens GN=FBN1 PE=1 SV=2	34		48.5363	1		21329.1	17314.3	22822.6	29509	16240.9	14573	18398.6
467.2633, 467.2635, 467.26443, 467.26514	2	26.671	LC[160.0307]TVATLR	39.92, 49.58	5.80620002746582, 6.0802998542785645, 6.11959981918335	1	5, 6, 7	ALBU_HUMAN	Serum albumin OS=Homo sapiens GN=ALB PE=1 SV=2	40	145, 154	155.86929321289062, 271.5127868652344, 395.2304992675781	1		147792	302577	292354	598162	741559	533052	301716
422.75082, 422.7509	2	28.767	IPPGVFSK	37.66, 39.11	4.795599937438965, 6.167799949645996	0.93, 1.0	6, 7	PRELP_HUMAN	Prolargin OS=Homo sapiens GN=PRELP PE=1 SV=1	40	122, 130	204.6562042236328, 80.74169921875	1	P51888|PRELP_HUMAN	1.08002e+06	994577	1.21938e+06	588964	691421	1.53526e+06	834140
517.2934, 775.4357	2, 3	43.172	NLMQLNLAHNILR	34.84, 72.99	7.3182	1	8	PRELP_HUMAN	Prolargin OS=Homo sapiens GN=PRELP PE=1 SV=1	40	380	2031.52	1	P51888|PRELP_HUMAN	820301	916795	1.32898e+06	782915	301734	977416	1065025
677.8463, 677.84717	2	35.771	N[115.0269]Q[129.0426]LEEVPSALPR	30.12, 41.55		0.98, 0.99	1, 2	PRELP_HUMAN	Prolargin OS=Homo sapiens GN=PRELP PE=1 SV=1	40	30, 63		1		219028	88207.4	88304.4	31963.5	249928	299331	319017
554.2953, 554.29553, 554.29626	3	33.75	LSDGVFKPDTFHGLK	23.34, 38.42	4.747499942779541, 6.321599960327148, 7.377900123596191	0.94, 1.0	7, 8	PRELP_HUMAN	Prolargin OS=Homo sapiens GN=PRELP PE=1 SV=1	40	130, 380	2031.5159912109375, 204.6562042236328, 732.8767700195312	1	P51888|PRELP_HUMAN	1.29951e+06	1.40487e+06	1.49088e+06	941193	619623	2206858	2.51624e+06
712.9545, 712.9549, 1068.9271, 1068.9275, 1068.9281	2, 3	40.022	EC[160.0307]YC[160.0307]PPDFPSALYC[160.0307]DSR	22.99, 24.25, 27.08, 29.49	5.068600177764893, 5.416900157928467, 5.441400051116943	0.99, 1.0	6, 8	PRELP_HUMAN	Prolargin OS=Homo sapiens GN=PRELP PE=1 SV=1	40	122	110.88500213623047, 138.85589599609375, 80.74169921875	1		3.03555e+06	2707449	2711117	1.37215e+06	4.24195e+06	3.97637e+06	4.35797e+06
453.30106, 453.30118, 453.30124	2	22.951	KVPVIPPR	21.68, 42.46, 46.93		0.99, 1.0	4, 5	PRELP_HUMAN	Prolargin OS=Homo sapiens GN=PRELP PE=1 SV=1	40	183, 42		1	P51888|PRELP_HUMAN	332391	304137	150839	50489.7	353264	406966	396199
992.4476, 992.4502	3	51.325	SHC[160.0307]IAEVEN[115.0269]DEMPADLPSLAADFVESK	15.49, 37.91	5.33519983291626, 5.6350998878479	0.96, 0.98, 0.99	4, 5	ALBU_HUMAN	Serum albumin OS=Homo sapiens GN=ALB PE=1 SV=2	40	154, 49	219.96180725097656, 271.5127868652344	1		177721	300728	471294	835157	563080	674061	764723
671.822, 671.82336	2	45.737	AVMDDFAAFVEK	70.52	6.4120001792907715, 7.070099830627441	1	6, 7	ALBU_HUMAN	Serum albumin OS=Homo sapiens GN=ALB PE=1 SV=2	40	310	307.43499755859375, 646.915771484375	1	P02768|ALBU_HUMAN	236279	387640	546150	1.02754e+06	745013	816857	856738
575.3115, 575.312	2	31.914	LVNEVTEFAK	67.37	5.972599983215332, 5.977700233459473	1	6, 8	ALBU_HUMAN	Serum albumin OS=Homo sapiens GN=ALB PE=1 SV=2	40	310	578.777587890625, 646.915771484375	1	P02768|ALBU_HUMAN	336538	566505	466866	1.32969e+06	1.35598e+06	794471	801647
575.803	2	30.121	LVN[115.0269]EVTEFAK	65.79		0.99	3	ALBU_HUMAN	Serum albumin OS=Homo sapiens GN=ALB PE=1 SV=2	40	165		1		48750.8	166188	183707	359557	365212	347842	233587
655.366	2	52.666	LPGLVFLYMEK	65.07	7.3794	1	8	PRELP_HUMAN	Prolargin OS=Homo sapiens GN=PRELP PE=1 SV=1	40	380	2031.52	1	P51888|PRELP_HUMAN	2388301	1.46419e+06	2178598	1.0205e+06	1.79503e+06	3.26886e+06	3.80784e+06
679.819	2	39.818	AVM[147.0354]DDFAAFVEK	60.28		1	3	ALBU_HUMAN	Serum albumin OS=Homo sapiens GN=ALB PE=1 SV=2	40	165		1		24881.9	64875	22967.3	61836.5	76894.7	39907.8	22422.1
481.27765, 481.2781, 481.27945	2	34.038	FQN[115.0269]ALLVR	59.88	5.042699813842773, 6.270400047302246, 6.511099815368652	1	6, 7	ALBU_HUMAN	Serum albumin OS=Homo sapiens GN=ALB PE=1 SV=2	40	310	23.812599182128906, 578.777587890625, 646.915771484375	1		228896	332683	340745	858141	886814	709972	760250
500.807	2	35.333	QTALVELVK	58.74	5.7725	1	5	ALBU_HUMAN	Serum albumin OS=Homo sapiens GN=ALB PE=1 SV=2	40	154	271.513	1	P02768|ALBU_HUMAN	47335.9	41456.2	45327.3	124767	128116	91020.6	78502.6
480.785	2	33.088	FQNALLVR	53.03	5.4393	1	7	ALBU_HUMAN	Serum albumin OS=Homo sapiens GN=ALB PE=1 SV=2	40	95	93.9571	1	P02768|ALBU_HUMAN	87908.7	121224	95426.2	312109	304909	177129	183440
541.3148, 547.3214	3	33.088	KVPQVSTPTLVEVSR	52.76	5.186500072479248, 7.029300212860107	1	6	ALBU_HUMAN	Serum albumin OS=Homo sapiens GN=ALB PE=1 SV=2	40	310	578.777587890625, 917.1234741210938	1	P02768|ALBU_HUMAN;P02769|ALBU_BOVIN	712980	868182	827754	2.28476e+06	2.08084e+06	1.32032e+06	1.34621e+06
523.2577, 523.2582	2	31.582	WINLDN[115.0269]NR	49.15	5.874599933624268, 5.8856000900268555	1	1, 6	PRELP_HUMAN	Prolargin OS=Homo sapiens GN=PRELP PE=1 SV=1	40	122	138.85589599609375, 92.11530303955078	1		4303870	1.43415e+06	1.60512e+06	641993	4.03387e+06	3.37437e+06	3.40735e+06
530.30365, 530.9715	3	44.659	LENLLLLDLQHNR	47.39	6.57450008392334, 7.4816999435424805	1	7, 8	PRELP_HUMAN	Prolargin OS=Homo sapiens GN=PRELP PE=1 SV=1	40	380	2031.5159912109375, 765.9793090820312	1	P51888|PRELP_HUMAN	2555697	2892428	3.29649e+06	2.6197e+06	1.4415e+06	3.39137e+06	3.87133e+06
682.37024, 682.3719	3	45.588	VFDEFKPLVEEPQNLIK	46.82	6.657599925994873, 7.220399856567383	1	7, 8	ALBU_HUMAN	Serum albumin OS=Homo sapiens GN=ALB PE=1 SV=2	40	167	599.965576171875, 917.1234741210938	1	P02768|ALBU_HUMAN	949364	1.28558e+06	1.32689e+06	3.29571e+06	3015004	2.40237e+06	2.75286e+06
663.364	2	47.966	LPGLVFLYM[147.0354]EK	43.43	5.9464	1	8	PRELP_HUMAN	Prolargin OS=Homo sapiens GN=PRELP PE=1 SV=1	40	380	790.982	1		511661	349610	189853	202711	351346	459370	512694
637.65	3	37.452	RPC[160.0307]FSALEVDETYVPK	43.1	6.6718	1	6	ALBU_HUMAN	Serum albumin OS=Homo sapiens GN=ALB PE=1 SV=2	40	310	646.916	1		373903	631169	576640	1480904	1216349	998555	993523
532.799	2	45.423	SFPNLAFIR	39.48	6.7826	1	8	PRELP_HUMAN	Prolargin OS=Homo sapiens GN=PRELP PE=1 SV=1	40	380	2031.52	1	P51888|PRELP_HUMAN	1.49237e+06	1.1998e+06	1.4966e+06	1.05384e+06	1120510	1366143	1521481
395.2398, 395.2399	2	23.92	LVTDLTK	38.04	6.5005998611450195, 6.641900062561035	1	5, 7	ALBU_HUMAN	Serum albumin OS=Homo sapiens GN=ALB PE=1 SV=2	40	154	236.0522003173828, 271.5127868652344	1	P02768|ALBU_HUMAN;P02769|ALBU_BOVIN	108285	193381	176472	234461	522538	393698	223458
682.699	3	45.22	VFDEFKPLVEEPQN[115.0269]LIK	35.98	5.1044	1	7	ALBU_HUMAN	Serum albumin OS=Homo sapiens GN=ALB PE=1 SV=2	40	95	93.9571	1		169564	183615	250182	608150	526197	490942	509274
522.766	2	31.388	WINLDNNR	33.88	5.5566	1	7	PRELP_HUMAN	Prolargin OS=Homo sapiens GN=PRELP PE=1 SV=1	40	130	204.656	1	P51888|PRELP_HUMAN	817296	312740	225418	95950.3	688638	446018	359711
830.767	3	59.571	ALVLIAFAQYLQQC[160.0307]PFEDHVK	33.65	6.8067	1	8	ALBU_HUMAN	Serum albumin OS=Homo sapiens GN=ALB PE=1 SV=2	40	167	917.123	1		308776	652384	680419	1.22495e+06	484681	917478	1.01802e+06
464.251	2	30.676	YLYEIAR	32.83	6.3305	1	6	ALBU_HUMAN	Serum albumin OS=Homo sapiens GN=ALB PE=1 SV=2	40	310	646.916	1	P02768|ALBU_HUMAN;P02769|ALBU_BOVIN	115357	205045	187745	465313	476952	344425	253618
677.355	2	34.804	N[115.0269]QLEEVPSALPR	32.76	7.1759	1	2	PRELP_HUMAN	Prolargin OS=Homo sapiens GN=PRELP PE=1 SV=1	40	56	898.266	1		3.48127e+06	1.60595e+06	1.36454e+06	623053	3152754	3.71608e+06	1.09827e+06
489.953	3	39.676	RHPDYSVVLLLR	32.64	6.6454	1	8	ALBU_HUMAN	Serum albumin OS=Homo sapiens GN=ALB PE=1 SV=2	40	156	917.123	1	P02768|ALBU_HUMAN	357952	811629	638195	1.23895e+06	1.02385e+06	1.14418e+06	900273
498.2971, 507.30386	2	39.311	LVAASQAALGL	32.07	4.775400161743164, 6.490900039672852	0.88, 1.0	8	ALBU_HUMAN	Serum albumin OS=Homo sapiens GN=ALB PE=1 SV=2	40	167	917.123	1	P02768|ALBU_HUMAN	108642	189477	226394	657624	505056	366778	442535
451.57822, 676.86346	2, 3	32.571	NQLEEVPSALPR	29.47	7.5421	0.97, 1.0	3	PRELP_HUMAN	Prolargin OS=Homo sapiens GN=PRELP PE=1 SV=1	40	149	1046.23	1	P51888|PRELP_HUMAN	785120	1.82495e+06	1.77392e+06	1011073	1.76341e+06	2.16889e+06	2.08352e+06
882.141	3	52.725	LPGLVFLYMEKN[115.0269]QLEEVPSALPR	27.1	7.0703	1	8	PRELP_HUMAN	Prolargin OS=Homo sapiens GN=PRELP PE=1 SV=1	40	380	2031.52	1		1.06248e+06	231529	505350	61781.7	679762	954660	1080215
509.27036, 509.2734	2	29.961	SLHTLFGDK	25.82	4.441400051116943, 4.7221999168396	0.89, 0.96	7, 8	ALBU_HUMAN	Serum albumin OS=Homo sapiens GN=ALB PE=1 SV=2	40	167	599.965576171875, 93.95709991455078	1	P02768|ALBU_HUMAN	39461.7	51815.5	48264.3	161866	114741	76754	77827.1
581.637	3	54.071	HPYFYAPELLFFAK	24.87	6.6698	1	8	ALBU_HUMAN	Serum albumin OS=Homo sapiens GN=ALB PE=1 SV=2	40	167	917.123	1	P02768|ALBU_HUMAN	109189	136502	140432	342525	330086	323021	325792
820.396	2	53.875	DVFLGM[147.0354]FLYEYAR	22.7		0.91	8	ALBU_HUMAN	Serum albumin OS=Homo sapiens GN=ALB PE=1 SV=2	40	167		1		42291.7	149370	57321.7	104011	77088.7	68925.1	58252.3
531.626	3	47.227	LENLLLLDLQ[129.0426]HN[115.0269]R	22.56	5.2034	0.94	7	PRELP_HUMAN	Prolargin OS=Homo sapiens GN=PRELP PE=1 SV=1	40	129	204.656	1		100657	66789.4	72499.9	12521.7	63046.1	310387	315615
530.597	3	31.287	LEHLYLN[115.0269]N[115.0269]N[115.0269]SIEK	21.37		0.84	2	PRELP_HUMAN	Prolargin OS=Homo sapiens GN=PRELP PE=1 SV=1	40	63		1		107844	84132.1	100110	69158.6	62121.3	98281.6	83263.7
754.341	3	44.38	EFN[115.0269]AETFTFHADIC[160.0307]TLSEK	21.07	5.984	1	6	ALBU_HUMAN	Serum albumin OS=Homo sapiens GN=ALB PE=1 SV=2	40	310	646.916	1		201102	245170	288414	688136	718196	520908	528372
593.676	3	52.884	VLEKLPGLVFLYMEK	19.61	6.9317	1	8	PRELP_HUMAN	Prolargin OS=Homo sapiens GN=PRELP PE=1 SV=1	40	380	2031.52	1	P51888|PRELP_HUMAN	2.30256e+06	1.44132e+06	2.02499e+06	636740	2.01116e+06	2.2506e+06	2.72769e+06
533.623	3	32.633	VPTAIHQLYLDSNK	19.38	6.5194	1	8	PRELP_HUMAN	Prolargin OS=Homo sapiens GN=PRELP PE=1 SV=1	40	380	2031.52	1	P51888|PRELP_HUMAN	233945	222037	272997	477433	220620	258570	256323
522.625	3	38.864	NLM[147.0354]QLNLAHNILR	18.56		0.91	8	PRELP_HUMAN	Prolargin OS=Homo sapiens GN=PRELP PE=1 SV=1	40	380		1		108140	162193	91275.3	109397	55724.9	101504	116604
633.671	3	50.489	RHPYFYAPELLFFAK	17.88	6.6168	1	8	ALBU_HUMAN	Serum albumin OS=Homo sapiens GN=ALB PE=1 SV=2	40	167	917.123	1	P02768|ALBU_HUMAN	309791	585992	545504	1.04931e+06	957598	1.05768e+06	846123
599.009	3	48.466	VLEKLPGLVFLYM[147.0354]EK	9.5	6.1966	1	8	PRELP_HUMAN	Prolargin OS=Homo sapiens GN=PRELP PE=1 SV=1	40	269	2031.52	1		210995	110162	73895.6	45213.6	126874	118449	140574
840.20593, 841.0254	3	39.98	EC[160.0307]YC[160.0307]PPDFPSALYC[160.0307]DSRN[115.0269]LR	8.46	4.680799961090088, 4.8404998779296875	0.96, 1.0	6, 7	PRELP_HUMAN	Prolargin OS=Homo sapiens GN=PRELP PE=1 SV=1	40	122	110.88500213623047, 138.85589599609375	1		1.91427e+06	737257	867810	687534	1.50219e+06	1.21173e+06	1.14054e+06
765.385	3	58.291	LDGN[115.0269]YLKPPIPLDLMMC[160.0307]FR	4.4	5.8472	1	8	PRELP_HUMAN	Prolargin OS=Homo sapiens GN=PRELP PE=1 SV=1	40	380	2031.52	1		140399	191909	280940	106018	103333	193993	185485
765.058	3	56.925	LDGNYLKPPIPLDLMMC[160.0307]FR	4.31	6.566	1	8	PRELP_HUMAN	Prolargin OS=Homo sapiens GN=PRELP PE=1 SV=1	40	380	2031.52	1		231197	339951	408096	180414	163816	240812	215877
441.75595, 882.5048	1, 2	39.301	LVAASQAALG		5.917900085449219, 6.16480016708374	1	8	ALBU_HUMAN	Serum albumin OS=Homo sapiens GN=ALB PE=1 SV=2	40		478.298095703125, 917.1234741210938	1	P02768|ALBU_HUMAN	5672.6	11484.4	11351.2	40197.3	30817.2	20580.8	29002.5
564.8544, 564.85614	2	30.601	KQTALVELVK		5.389800071716309, 5.981299877166748	0.99, 1.0	5, 6	ALBU_HUMAN	Serum albumin OS=Homo sapiens GN=ALB PE=1 SV=2	40		236.0522003173828, 578.777587890625	1	P02768|ALBU_HUMAN	32599.8	49316.5	41973.5	113618	123586	83789.4	87478
674.889	2	44.543	NLLLLDLQHNR		7.3778	1	8	PRELP_HUMAN	Prolargin OS=Homo sapiens GN=PRELP PE=1 SV=1	40		2031.52	1	P51888|PRELP_HUMAN	36401.7	61177.6	56162.7	46741.6	22021.5	63073.9	72037.2
771.498	1	41.747	LLQSVVI		7.2729	1	8	PRELP_HUMAN	Prolargin OS=Homo sapiens GN=PRELP PE=1 SV=1	40		2031.52	1	P51888|PRELP_HUMAN	681668	1.16123e+06	993107	606065	748079	1.08396e+06	899210
595.323	2	33.849	FKPDTFHGLK		7.1773	1	8	PRELP_HUMAN	Prolargin OS=Homo sapiens GN=PRELP PE=1 SV=1	40		2031.52	1	P51888|PRELP_HUMAN	17745.9	23389.4	25188.2	18666.1	10005.8	37033.4	45022.2
673.363	2	33.856	GVFKPDTFHGLK		7.0908	1	8	PRELP_HUMAN	Prolargin OS=Homo sapiens GN=PRELP PE=1 SV=1	40		1548.73	1	P51888|PRELP_HUMAN	30170.8	45660.5	47996.3	32880	19695.2	71623	83869.9
661.872	2	43.17	MQLNLAHNILR		7.0702	1	8	PRELP_HUMAN	Prolargin OS=Homo sapiens GN=PRELP PE=1 SV=1	40		2031.52	1	P51888|PRELP_HUMAN	51238.9	58645.8	82918	47417.7	20118.3	58975.4	67705.7
450.76	2	32.98	PTLVEVSR		6.8607	1	7	ALBU_HUMAN	Serum albumin OS=Homo sapiens GN=ALB PE=1 SV=2	40		646.916	1	P02768|ALBU_HUMAN;P02769|ALBU_BOVIN	428.009	1439.38	566.331	2209.25	2088.41	1707.2	3374.41
834.395	2	37.444	RPC[160.0307]FSALEVDETYV		6.0865	1	6	ALBU_HUMAN	Serum albumin OS=Homo sapiens GN=ALB PE=1 SV=2	40		646.916	1		31467.5	35466	36402.4	80919	69514.1	48447.2	44775.6
756.412	2	35.334	VPQVSTPTLVEVSR		6.076	1	6	ALBU_HUMAN	Serum albumin OS=Homo sapiens GN=ALB PE=1 SV=2	40		646.916	1	P02768|ALBU_HUMAN;P02769|ALBU_BOVIN	83575.1	129528	102043	238098	211219	169016	125477
581.275	2	50.478	RHPYFYAPE		6.0099	1	8	ALBU_HUMAN	Serum albumin OS=Homo sapiens GN=ALB PE=1 SV=2	40		917.123	1	P02768|ALBU_HUMAN;P02769|ALBU_BOVIN	8753.54	6475.66	11083.8	25510.1	21768.3	12295.7	25171.9
656.375	2	42.696	HPDYSVVLLLR		6.0055	1	8	ALBU_HUMAN	Serum albumin OS=Homo sapiens GN=ALB PE=1 SV=2	40		917.123	1	P02768|ALBU_HUMAN	27195.3	63223.1	47564.3	93076.9	87280.4	173874	87366.6
517.621	3	44.853	NLMQLN[115.0269]LAHNILR		5.9624	1	8	PRELP_HUMAN	Prolargin OS=Homo sapiens GN=PRELP PE=1 SV=1	40		1548.73	1		145450	134809	263616	140534	61619	215276	248443
517.621	3	46.948	NLMQ[129.0426]LNLAHNILR		5.8812	1	8	PRELP_HUMAN	Prolargin OS=Homo sapiens GN=PRELP PE=1 SV=1	40		2031.52	1		47609.5	45791.9	81371.5	55376.8	19317.4	64739.4	72653.2
415.748	2	45.287	PNLAFIR		5.8649	1	8	PRELP_HUMAN	Prolargin OS=Homo sapiens GN=PRELP PE=1 SV=1	40		790.982	1	P51888|PRELP_HUMAN	51243.5	35287.1	43105.5	31015.1	30545.1	40697.4	46790.4
575.845	2	33.09	KVPQVSTPTLV		5.8483	1	6	ALBU_HUMAN	Serum albumin OS=Homo sapiens GN=ALB PE=1 SV=2	40		646.916	1	P02768|ALBU_HUMAN;P02769|ALBU_BOVIN	14628.3	20828.2	15849.9	61365.5	54570.9	29744.5	31212.7
526.313	2	33.098	KVPQVSTPTL		5.7665	1	6	ALBU_HUMAN	Serum albumin OS=Homo sapiens GN=ALB PE=1 SV=2	40		646.916	1	P02768|ALBU_HUMAN;P02769|ALBU_BOVIN	10776.6	11937.8	10610.5	39582.5	34196.3	18141.6	20031.9
531.3	3	45.335	LENLLLLDLQ[129.0426]HNR		5.7515	1	8	PRELP_HUMAN	Prolargin OS=Homo sapiens GN=PRELP PE=1 SV=1	40		732.877	1		495567	312687	478431	271274	288480	574809	650692
882.26	3	45.288	LPGLVFLYMEKN[115.0269]Q[129.0426]LEEVPSALPR		5.7445	0.87	8	PRELP_HUMAN	Prolargin OS=Homo sapiens GN=PRELP PE=1 SV=1	40		765.979	1		32098	7543.52	31334.4	43342.6	53826.8	24886.1	28293.8
712.398	1	39.303	LVAASQAA		5.7355	1	8	ALBU_HUMAN	Serum albumin OS=Homo sapiens GN=ALB PE=1 SV=2	40		917.123	1	P02768|ALBU_HUMAN	4302.88	10794.5	8612.44	25224.8	17813.2	12225.4	16950.4
649.548	5	43.614	MPPRVPTAIHQLYLDSN[115.0269]KIETIPNGYFK		5.7153	0.97	8	PRELP_HUMAN	Prolargin OS=Homo sapiens GN=PRELP PE=1 SV=1	40		1548.73	1		11009.4	22985	46332.8	14596	16451.6	21411.6	26416.8
644.686	3	40.529	SLHTLFGDKLC[160.0307]TVATLR		5.6438	0.99	8	ALBU_HUMAN	Serum albumin OS=Homo sapiens GN=ALB PE=1 SV=2	40		917.123	1		42345.2	63960.8	47908.8	58627.5	161158	87207	96500
530.267	3	30.978	LEHLYLN[115.0269]NN[115.0269]SIEK		5.6155	1	2	PRELP_HUMAN	Prolargin OS=Homo sapiens GN=PRELP PE=1 SV=1	40		898.266	1		6114.2	4341.2	5055.84	4549.98	4059.2	2850.91	379.009
772.482	1	43.262	LLQ[129.0426]SVVI		5.5244	1	7	PRELP_HUMAN	Prolargin OS=Homo sapiens GN=PRELP PE=1 SV=1	40		204.656	1		34609.8	41612.7	53676.4	28527.9	37759.7	53388.5	51529.3
615.828	2	32.754	IHQLYLDSNK		5.4826	1	1	PRELP_HUMAN	Prolargin OS=Homo sapiens GN=PRELP PE=1 SV=1	40		1548.73	1	P51888|PRELP_HUMAN	6269.78	7830.13	8765.11	9940.75	7365.1	8999.07	8866.2
840.078	3	59.078	MPC[160.0307]AEDYLSVVLNQLC[160.0307]VLHEK		5.4778	0.98	8	ALBU_HUMAN	Serum albumin OS=Homo sapiens GN=ALB PE=1 SV=2	40		599.966	1		88221.2	213462	231757	390685	238760	403512	402663
992.121	3	51.18	SHC[160.0307]IAEVENDEMPADLPSLAADFVESK		5.2996	0.92	5	ALBU_HUMAN	Serum albumin OS=Homo sapiens GN=ALB PE=1 SV=2	40		578.778	1		4812.69	10703.3	11930.5	21115.8	20984.4	15634.8	15925.2
547.646	3	33.47	KVPQ[129.0426]VSTPTLVEVSR		5.2425	0.96	5	ALBU_HUMAN	Serum albumin OS=Homo sapiens GN=ALB PE=1 SV=2	40		646.916	1		5168.8	1381.28	3814.45	19432.5	6714.71	1731.49	880.73
389.253	2	25.462	VPVIPPR		5.2272	0.98	5	PRELP_HUMAN	Prolargin OS=Homo sapiens GN=PRELP PE=1 SV=1	40		43.4606	1	P51888|PRELP_HUMAN	26674.8	11519.6	10623.4	1911.4	32923.2	37623.5	27802.4
669.583	4	48.215	RMPC[160.0307]AEDYLSVVLNQ[129.0426]LC[160.0307]VLHEK		5.1656	0.89	8	ALBU_HUMAN	Serum albumin OS=Homo sapiens GN=ALB PE=1 SV=2	40		478.298	1		13146.8	46518.2	57069	83889.8	45343.7	68732.4	84680.2
386.724	2	25.861	AAC[160.0307]LLPK		5.0385	1	4	ALBU_HUMAN	Serum albumin OS=Homo sapiens GN=ALB PE=1 SV=2	40		51.2553	1		26479.4	51315.8	48739.1	94756.3	85287.2	11458	71072.3
722.072	2	29.751	YIC[160.0307]ENQDSISSK		4.9109	0.93	6	ALBU_HUMAN	Serum albumin OS=Homo sapiens GN=ALB PE=1 SV=2	40		578.778	1		350609	246886	182128	216577	314080	169916	70737
803.386	4	49.836	INGTQIC[160.0307]PN[115.0269]DLVAFHDFSSDLEN[115.0269]VPHLR		4.6841	0.85	7	PRELP_HUMAN	Prolargin OS=Homo sapiens GN=PRELP PE=1 SV=1	40		86.0763	1		400163	330826	426898	127525	310809	371091	390350
744.37103, 744.3714	2	28.096	ELQETN[115.0269]AALQDVR	66.04, 77.24	7.263800144195557, 7.331099987030029	0.82, 1.0	1	COMP_HUMAN	Cartilage oligomeric matrix protein OS=Homo sapiens GN=COMP PE=1 SV=2	48	335	1081.696044921875, 1144.4010009765625	1		3.28423e+06	2.57409e+06	4435199	2.29297e+06	4.23349e+06	4910036	5040981
990.1975, 990.1986	4	46.717	DGVGDVC[160.0307]QDDFDADKVVDKIDVC[160.0307]PEN[115.0269]AEVTLTDFR	53.81, 75.06	5.7217	0.93, 0.97	4	COMP_HUMAN	Cartilage oligomeric matrix protein OS=Homo sapiens GN=COMP PE=1 SV=2	48	133	282.105	1		844894	553011	1.43182e+06	1.49366e+06	2.02046e+06	1.97596e+06	1.99441e+06
617.2587, 626.2718, 626.2732	2	29.467	DTDLDGFPDEK	39.09, 48.24	5.035200119018555, 7.479800224304199	0.98, 1.0	1	COMP_HUMAN	Cartilage oligomeric matrix protein OS=Homo sapiens GN=COMP PE=1 SV=2	48	335	1144.4	1	P49747|COMP_HUMAN	4469459	3.07215e+06	6.99186e+06	4.79365e+06	6.87573e+06	7.30406e+06	7115145
961.1546, 961.15466, 961.1548, 1441.2291	2, 3	49.025	AFQTVVLDPEGDAQIDPNWVVLNQGR	35.49, 45.89, 7.93	6.223100185394287, 7.06220006942749, 7.750800132751465	1	1, 7, 8	COMP_HUMAN	Cartilage oligomeric matrix protein OS=Homo sapiens GN=COMP PE=1 SV=2	48	158, 192	1439.302001953125, 635.8812255859375, 826.093505859375	1	P49747|COMP_HUMAN	1.44048e+06	774147	1.85237e+06	2283980	3.03088e+06	2185273	2.24649e+06
564.7761, 752.70135, 1128.5408, 1128.5426, 1128.5469	2, 3, 4	43.832	FYEGPELVADSNVVLDTTMR	29.64, 47.48	5.398600101470947, 5.482500076293945, 5.675899982452393, 6.568900108337402	0.88, 0.95, 0.97, 0.98	1, 7, 8	COMP_HUMAN	Cartilage oligomeric matrix protein OS=Homo sapiens GN=COMP PE=1 SV=2	48	192	1031.875, 1125.2020263671875, 1439.302001953125, 635.8812255859375	1	P49747|COMP_HUMAN	574268	571385	1692436	844701	1.04814e+06	1.37818e+06	1.36546e+06
601.2471, 801.3296	3, 4	24.476	FC[160.0307]PDGSPSEC[160.0307]HEHADC[160.0307]VLER	27.23, 37.95	6.6127	0.83, 0.98	1	COMP_HUMAN	Cartilage oligomeric matrix protein OS=Homo sapiens GN=COMP PE=1 SV=2	48	335	1144.4	1		2574920	145439	3.83167e+06	2776902	3.17624e+06	5603456	5743480
689.687, 689.68744, 689.68823, 689.6888, 1034.0265, 1034.0282	2, 3	56.217	LGVFC[160.0307]FSQENIIWANLR	24.63, 30.55	5.3582000732421875, 5.525000095367432, 5.722400188446045, 5.86269998550415, 6.38129997253418	0.85, 0.89, 0.99, 1.0	1, 3, 4, 5, 8	COMP_HUMAN	Cartilage oligomeric matrix protein OS=Homo sapiens GN=COMP PE=1 SV=2	48	158	1031.875, 442.99169921875, 561.8140869140625, 610.2070922851562, 826.093505859375	1		219037	449846	763328	456278	239512	440145	326447
538.92316, 538.92334, 538.92444, 807.8802	2, 3	28.375	N[115.0269]ALWHTGDTESQVR	24.32, 28.19	5.074100017547607, 5.851900100708008	0.86, 0.95, 0.97, 1.0	2, 3	COMP_HUMAN	Cartilage oligomeric matrix protein OS=Homo sapiens GN=COMP PE=1 SV=2	48	103	171.6403045654297, 315.7408142089844	1		1.18352e+06	581233	1932061	1.39927e+06	1.84382e+06	1.9729e+06	1.18463e+06
768.6901, 768.69104, 768.69116	3	32.947	C[160.0307]EAC[160.0307]PPGYSGPTHQGVGLAFAK	1.45, 13.3	5.685999870300293, 5.710299968719482, 6.1528000831604	0.99, 1.0	6, 7, 8	COMP_HUMAN	Cartilage oligomeric matrix protein OS=Homo sapiens GN=COMP PE=1 SV=2	48	192, 59	1146.843994140625, 1439.302001953125, 990.998779296875	1		527315	486647	840151	493029	900928	752571	747737
919.411	2	39.899	SC[160.0307]VC[160.0307]AVGWAGN[115.0269]GILC[160.0307]GR	85.57	6.7269	1	7	COMP_HUMAN	Cartilage oligomeric matrix protein OS=Homo sapiens GN=COMP PE=1 SV=2	48	192	1439.3	1		254770	594303	1.08964e+06	501363	573827	950475	895644
774.386	3	40.71	VVDKIDVC[160.0307]PEN[115.0269]AEVTLTDFR	60.27	6.7062	1	5	COMP_HUMAN	Cartilage oligomeric matrix protein OS=Homo sapiens GN=COMP PE=1 SV=2	48	86	251.364	1		734630	424294	1.05055e+06	1.19026e+06	1233213	1.24046e+06	1.33045e+06
958.064	3	30.816	DGIGDAC[160.0307]DPDADGDGVPN[115.0269]EKDNC[160.0307]PLVR	58.43	6.1281	0.99	1	COMP_HUMAN	Cartilage oligomeric matrix protein OS=Homo sapiens GN=COMP PE=1 SV=2	48	335	1125.2	1		635928	605163	1.09942e+06	644967	1.12363e+06	1.34877e+06	1.30789e+06
774.055	3	41.458	VVDKIDVC[160.0307]PENAEVTLTDFR	52.7		0.98	6	COMP_HUMAN	Cartilage oligomeric matrix protein OS=Homo sapiens GN=COMP PE=1 SV=2	48	117		1		1.01064e+06	646698	1.32075e+06	1.34488e+06	1.88549e+06	1.50266e+06	1.61335e+06
1136.54	2	43.548	FYEGPELVADSNVVLDTTM[147.0354]R	51.72		1	6	COMP_HUMAN	Cartilage oligomeric matrix protein OS=Homo sapiens GN=COMP PE=1 SV=2	48	117		1		34465.7	86618.9	49393.4	42503.8	90001.6	75518.2	64181
538.595	3	25.313	NALWHTGDTESQVR	51.11	5.4512	1	3	COMP_HUMAN	Cartilage oligomeric matrix protein OS=Homo sapiens GN=COMP PE=1 SV=2	48	185	316.776	1	P49747|COMP_HUMAN	394330	371469	993353	855561	1.19707e+06	1.00656e+06	609281
839.66876, 839.6688	4	46.313	TGLPSVRPLLHC[160.0307]APGFC[160.0307]FPGVAC[160.0307]IQTESGAR	48.3	7.1521	0.86, 0.98	8	COMP_HUMAN	Cartilage oligomeric matrix protein OS=Homo sapiens GN=COMP PE=1 SV=2	48	158	1031.88	1		1.75872e+06	2.80406e+06	6413268	3.29715e+06	3.26328e+06	4879822	5532742
828.328	2	27.953	DGVGDVC[160.0307]QDDFDADK	32.68	5.5603	1	1	COMP_HUMAN	Cartilage oligomeric matrix protein OS=Homo sapiens GN=COMP PE=1 SV=2	48	221	1144.4	1		59442.7	68549.4	90812.5	118407	162320	168450	161748
375.724	2	33.552	EITFLK	31.72	5.8861	1	5	COMP_HUMAN	Cartilage oligomeric matrix protein OS=Homo sapiens GN=COMP PE=1 SV=2	48	86	251.364	1	P49747|COMP_HUMAN;REVERSE|REVERSE5580	521059	277368	848186	467797	834846	806671	248838
957.744	3	30.193	DGIGDAC[160.0307]DPDADGDGVPNEKDNC[160.0307]PLVR	30.5	6.6062	1	1	COMP_HUMAN	Cartilage oligomeric matrix protein OS=Homo sapiens GN=COMP PE=1 SV=2	48	335	1144.4	1		590905	653837	982330	604123	1.15625e+06	1.10976e+06	1.107e+06
1129.04	2	45.057	FYEGPELVADSN[115.0269]VVLDTTMR	29.29		0.91	6	COMP_HUMAN	Cartilage oligomeric matrix protein OS=Homo sapiens GN=COMP PE=1 SV=2	48	117		1		7877.55	7879.55	19163.5	4460.48	4035.04	63244.4	73908.4
847.887	4	32.746	LVPNPGQEDADRDGVGDVC[160.0307]QDDFDADKVVDK	27.87	5.5273	0.93	2	COMP_HUMAN	Cartilage oligomeric matrix protein OS=Homo sapiens GN=COMP PE=1 SV=2	48	103	171.64	1		1.50694e+06	947628	2.24074e+06	2181981	2.40371e+06	2495761	2.16228e+06
983.094	3	30.985	LVPNPGQEDADRDGVGDVC[160.0307]QDDFDADK	27.69	6.4101	1	1	COMP_HUMAN	Cartilage oligomeric matrix protein OS=Homo sapiens GN=COMP PE=1 SV=2	48	335	1144.4	1		765734	695016	1.35039e+06	1346590	1.48307e+06	1.79948e+06	1643900
699.642	3	31.697	DGVGDVC[160.0307]QDDFDADKVVDK	17.46	6.3705	1	1	COMP_HUMAN	Cartilage oligomeric matrix protein OS=Homo sapiens GN=COMP PE=1 SV=2	48	335	1144.4	1		173050	185624	304424	466638	505200	570133	559492
961.48303, 961.4838	3	49.672	AFQTVVLDPEGDAQIDPNWVVLN[115.0269]QGR		6.285399913787842, 7.360000133514404	1	7, 8	COMP_HUMAN	Cartilage oligomeric matrix protein OS=Homo sapiens GN=COMP PE=1 SV=2	48		1439.302001953125, 516.4766845703125	1		3.82302e+06	2.14801e+06	5495702	4.76632e+06	5936336	4829506	5071725
698.95905, 698.9606	3	24.059	PDGSPSEC[160.0307]HEHADC[160.0307]VLER		4.86899995803833, 6.289999961853027	0.89, 1.0	1, 2	COMP_HUMAN	Cartilage oligomeric matrix protein OS=Homo sapiens GN=COMP PE=1 SV=2	48		1144.4010009765625, 161.7512969970703	1		48805.4	40271.5	112438	66199.9	71034.1	122401	122873
743.879	2	28.078	ELQETNAALQDVR		7.4729	1	1	COMP_HUMAN	Cartilage oligomeric matrix protein OS=Homo sapiens GN=COMP PE=1 SV=2	48		1144.4	1	P49747|COMP_HUMAN	2784795	2.17675e+06	3118578	1.80285e+06	3.37445e+06	3.10173e+06	2.99597e+06
912.346	2	17.756	DSDGDGIGDAC[160.0307]DNC[160.0307]PQK		6.4179	1	1	COMP_HUMAN	Cartilage oligomeric matrix protein OS=Homo sapiens GN=COMP PE=1 SV=2	48		1144.4	1		287485	360087	465755	288616	495734	449750	540994
655.823	2	19.913	LVPNPGQEDADR		6.2099	1	2	COMP_HUMAN	Cartilage oligomeric matrix protein OS=Homo sapiens GN=COMP PE=1 SV=2	48		171.64	1	P49747|COMP_HUMAN	352772	516763	604237	651980	532775	1.09138e+06	936356
1009.42	2	25.458	DGIGDAC[160.0307]DPDADGDGVPN[115.0269]EK		6.0632	1	1	COMP_HUMAN	Cartilage oligomeric matrix protein OS=Homo sapiens GN=COMP PE=1 SV=2	48		1125.2	1		65588.8	98047.4	118544	87239.6	125224	179074	170813
764.299	1	29.957	DTDLDGF		5.9469	1	1	COMP_HUMAN	Cartilage oligomeric matrix protein OS=Homo sapiens GN=COMP PE=1 SV=2	48		747.385	1	P49747|COMP_HUMAN	3014.14	2777.78	8977.07	6220.16	11982	9466.98	8713.16
549.743	2	19.914	PNPGQEDADR		5.8435	1	2	COMP_HUMAN	Cartilage oligomeric matrix protein OS=Homo sapiens GN=COMP PE=1 SV=2	48		171.64	1	P49747|COMP_HUMAN	4513.45	9165.38	13711.5	13143.8	10325.7	21232.1	15431.8
531.559	3	20.517	GDAC[160.0307]DDDIDGDRIR		5.8075	0.99	1	COMP_HUMAN	Cartilage oligomeric matrix protein OS=Homo sapiens GN=COMP PE=1 SV=2	48		1144.4	1		151399	107674	162268	125340	126222	152103	173600
586.934	3	12.501	NQADNC[160.0307]P[113.0477]RVPNSDQK		5.8074	0.98	1	COMP_HUMAN	Cartilage oligomeric matrix protein OS=Homo sapiens GN=COMP PE=1 SV=2	48		1125.2	1		2.5846e+06	2.66016e+06	1.64226e+06	1.3303e+06	2038925	1.64676e+06	1.14579e+06
1200.51	2	28.787	GSFQC[160.0307]GPC[160.0307]QPGFVGDQASGC[160.0307]QR		5.791	1	4	COMP_HUMAN	Cartilage oligomeric matrix protein OS=Homo sapiens GN=COMP PE=1 SV=2	48		282.105	1		242973	321161	559008	251319	515981	447912	468315
980.823	3	66.08	AVKSSTGP[113.0477]GEQLRNALWHTGDTESQVR		5.7688	0.97	8	COMP_HUMAN	Cartilage oligomeric matrix protein OS=Homo sapiens GN=COMP PE=1 SV=2	48		1031.88	1		85224.6	74865.5	126976	193455	29259.4	53917.5	69461.2
1268.52	3	30.125	DNC[160.0307]VTVPN[115.0269]SGQEDVDRDGIGDAC[160.0307]DPDADGDGVPN[115.0269]EK		5.7308	0.96	1	COMP_HUMAN	Cartilage oligomeric matrix protein OS=Homo sapiens GN=COMP PE=1 SV=2	48		1125.2	1		62583.1	84285.8	136071	79627.9	127826	140560	149214
904.679	3	16.422	N[115.0269]DDQKDTDQDGRGDAC[160.0307]DDDIDGDR		5.5904	0.98	1	COMP_HUMAN	Cartilage oligomeric matrix protein OS=Homo sapiens GN=COMP PE=1 SV=2	48		1125.2	1		19066.3	25912.7	59152.3	31097.3	69482.8	41408.9	44001.3
704.267	3	16.248	DTDQDGRGDAC[160.0307]DDDIDGDR		5.5175	0.9	1	COMP_HUMAN	Cartilage oligomeric matrix protein OS=Homo sapiens GN=COMP PE=1 SV=2	48		1125.2	1		44105.6	92509.2	155062	108309	178149	146889	154622
1008.91	2	24.797	DGIGDAC[160.0307]DPDADGDGVPNEK		5.5009	0.99	1	COMP_HUMAN	Cartilage oligomeric matrix protein OS=Homo sapiens GN=COMP PE=1 SV=2	48		1125.2	1		79090.6	112031	102395	89625.2	122843	159237	174364
1016.91	2	19.407	DGIGDAC[160.0307]DP[113.0477]DADGDGVPNEK		5.4982	0.96	1	COMP_HUMAN	Cartilage oligomeric matrix protein OS=Homo sapiens GN=COMP PE=1 SV=2	48		1125.2	1		2073.97	5587.05	4029.38	2941.12	4098.34	4442.01	4613.05
849.888	2	39.625	QMEQTYWQANPFR		5.4537	0.99	7	COMP_HUMAN	Cartilage oligomeric matrix protein OS=Homo sapiens GN=COMP PE=1 SV=2	48		1004.45	1	P49747|COMP_HUMAN	17031.7	30710.9	80234.9	32721.3	36120.9	61383.7	56314.3
1313.62	2	34.445	SSTGPGEQLRNALWHTGDTESQ[129.0426]VR		5.4425	0.88	7	COMP_HUMAN	Cartilage oligomeric matrix protein OS=Homo sapiens GN=COMP PE=1 SV=2	48		1439.3	1		12438.3	15785.5	8326.35	6591.97	15339.3	12767.2	10936.6
976.149	3	28.572	AVKSSTGPGEQ[129.0426]LRNALWHTGDTESQ[129.0426]VR		5.3934	0.95	1	COMP_HUMAN	Cartilage oligomeric matrix protein OS=Homo sapiens GN=COMP PE=1 SV=2	48		561.814	1		14581.3	15019	11507.4	11015	13025.7	9309.91	13575.3
870.343	3	29.381	VPN[115.0269]SDQKDSDGDGIGDAC[160.0307]DNC[160.0307]P[113.0477]QK		5.3694	0.8	1	COMP_HUMAN	Cartilage oligomeric matrix protein OS=Homo sapiens GN=COMP PE=1 SV=2	48		1081.7	1		15224	15809.5	42851.1	17768.1	33357.1	27055.6	19596.9
769.018	3	33.907	C[160.0307]EAC[160.0307]PPGYSGPTHQ[129.0426]GVGLAFAK		5.3508	0.94	6	COMP_HUMAN	Cartilage oligomeric matrix protein OS=Homo sapiens GN=COMP PE=1 SV=2	48		1031.88	1		1.31352e+06	1.59966e+06	4.38867e+06	2.93239e+06	3.38196e+06	3.99048e+06	4.0772e+06
487.726	2	17.111	NQADNC[160.0307]PR		5.2534	0.95	1	COMP_HUMAN	Cartilage oligomeric matrix protein OS=Homo sapiens GN=COMP PE=1 SV=2	48		835.991	1		71119.9	25831.7	46375.3	55457	44027.4	68107.3	64615.4
951.639	2	30.16	DN[115.0269]C[160.0307]VTVPNSGQEDVDRD		5.1891	1	1	COMP_HUMAN	Cartilage oligomeric matrix protein OS=Homo sapiens GN=COMP PE=1 SV=2	48		1144.4	1		26060.2	15568.7	49641.4	51550.6	47274.7	37710.4	22285.5
928.42	2	45.872	DNC[160.0307]RLVPNPGQEDADR		4.9323	0.92	3	COMP_HUMAN	Cartilage oligomeric matrix protein OS=Homo sapiens GN=COMP PE=1 SV=2	48		316.776	1		65334.6	24336.2	34529.1	40971.7	95600.8	65951	69402.3
664.6673, 996.4964	2, 3	68.845	DAEEAISQTIDTIVDMIK	61.34, 99.32	7.623700141906738, 7.717599868774414	1	8	CO6A1_HUMAN	Collagen alpha-1(VI) chain OS=Homo sapiens GN=COL6A1 PE=1 SV=3	50	659	1127.5489501953125, 1353.7869873046875	1	P12109|CO6A1_HUMAN	832506	240185	783728	931381	456122	512525	775289
479.2903, 479.29114, 479.29163	2	33.875	IALVITDGR	59.06, 62.75	6.889999866485596, 7.319200038909912	1	6, 7, 8	CO6A1_HUMAN	Collagen alpha-1(VI) chain OS=Homo sapiens GN=COL6A1 PE=1 SV=3	50	387, 659	485.7300109863281, 747.5159912109375	1	P12109|CO6A1_HUMAN	1465925	865070	1.16333e+06	1.72497e+06	1.10783e+06	890630	979144
733.0694, 1099.0983	2, 3	49.988	DTTPLNVLC[160.0307]SPGIQVVSVGIK	47.51, 87.3	7.1192	1	8	CO6A1_HUMAN	Collagen alpha-1(VI) chain OS=Homo sapiens GN=COL6A1 PE=1 SV=3	50	659	1353.79	1		806027	608024	590259	1.04857e+06	563393	456780	575018
344.18594, 515.77576, 515.7758	2, 3	18.784	GVFHQTVSR	30.76, 35.1	5.8730998039245605, 5.946000099182129	0.89, 1.0	4, 5	CO6A1_HUMAN	Collagen alpha-1(VI) chain OS=Homo sapiens GN=COL6A1 PE=1 SV=3	50	102	322.9804992675781, 323.47430419921875	1	P12109|CO6A1_HUMAN	158825	195183	194161	247372	75737.9	241666	231505
450.93054, 675.8916	2, 3	40.634	GLEQLLVGGSHLK	28.91, 35.56	7.094	1	8	CO6A1_HUMAN	Collagen alpha-1(VI) chain OS=Homo sapiens GN=COL6A1 PE=1 SV=3	50	369, 659	1353.79	1	P12109|CO6A1_HUMAN	1402468	805815	1.12307e+06	1.44589e+06	1.06195e+06	958472	1.01154e+06
430.56747, 430.5678, 645.34705	2, 3	29.221	LSIIATDHTYR	22.02, 60.18	6.643599987030029, 7.184999942779541	1	6, 7	CO6A1_HUMAN	Collagen alpha-1(VI) chain OS=Homo sapiens GN=COL6A1 PE=1 SV=3	50	290, 387	360.9765930175781, 747.5159912109375	1	P12109|CO6A1_HUMAN	1.59293e+06	940562	1.24165e+06	1.44146e+06	1.29681e+06	892890	501514
586.60944, 586.6099, 586.61035	3	35.902	TAEYDVAYGESHLFR	21.24, 31.11	6.362400054931641, 6.498700141906738	0.85, 1.0	4, 5	CO6A1_HUMAN	Collagen alpha-1(VI) chain OS=Homo sapiens GN=COL6A1 PE=1 SV=3	50	102	313.9861145019531, 323.47430419921875	1	P12109|CO6A1_HUMAN	4582679	2333887	3.22344e+06	4273925	3075325	2.76109e+06	2.82914e+06
778.3806, 778.3807	2	55.383	EN[115.0269]YAELLEDAFLK	19.64, 33.92	5.0076	0.98, 1.0	4, 5	CO6A1_HUMAN	Collagen alpha-1(VI) chain OS=Homo sapiens GN=COL6A1 PE=1 SV=3	50	102, 49	323.474	1		392576	272430	289885	362737	318057	284422	294997
521.62, 527.61926, 527.62, 527.62024, 527.6209, 527.6212, 790.92615	2, 3	36.831	VFSVAITPDHLEPR	16.35, 34.84, 51.97, 63.41	5.355999946594238, 5.543600082397461, 5.695899963378906, 6.387400150299072, 7.310500144958496	0.84, 0.98, 0.99, 1.0	1, 7, 8	CO6A1_HUMAN	Collagen alpha-1(VI) chain OS=Homo sapiens GN=COL6A1 PE=1 SV=3	50	369, 387, 659	1127.5489501953125, 1353.7869873046875, 360.9765930175781, 573.4473266601562, 747.5159912109375	1	P12109|CO6A1_HUMAN	4.60555e+06	3.14234e+06	3.52329e+06	4.8014e+06	3.50213e+06	2.80662e+06	3.27957e+06
900.4503, 900.4508, 900.4512, 900.4519, 900.45197, 900.4521, 900.45233, 900.4527, 1350.1771	2, 3	62.814	AVAFQDC[160.0307]PVDLFFVLDTSESVALR	16.22, 23.48, 29.8, 34.29, 48.16, 79.97	4.539100170135498, 6.020599842071533, 6.158599853515625, 6.240099906921387, 6.490200042724609, 6.598199844360352	0.89, 0.94, 0.97, 0.99, 1.0	1, 2, 3, 4, 5, 6, 8	CO6A1_HUMAN	Collagen alpha-1(VI) chain OS=Homo sapiens GN=COL6A1 PE=1 SV=3	50	49, 54, 659, 75	1051.5340576171875, 1253.0240478515625, 1353.7869873046875, 40.102901458740234, 866.4581298828125, 946.510009765625	1		1.65942e+06	1.4319e+06	1310611	1.75372e+06	973330	1126417	1.1016e+06
350.19022, 524.78107	2, 3	24.12	FIDNLRDR	11.43, 4.84	4.801199913024902, 5.106599807739258	0.93, 0.99	6	CO6A1_HUMAN	Collagen alpha-1(VI) chain OS=Homo sapiens GN=COL6A1 PE=1 SV=3	50	42	22.19059944152832, 36.33140182495117	1	P12109|CO6A1_HUMAN	224242	81309.8	108301	106572	55439.8	143598	80794.6
966.504	2	41.594	LLLFSDGNSQGATPAAIEK	92.55	5.9236	1	8	CO6A1_HUMAN	Collagen alpha-1(VI) chain OS=Homo sapiens GN=COL6A1 PE=1 SV=3	50	659	1353.79	1	P12109|CO6A1_HUMAN	138835	114618	114342	176876	133919	96939.5	67641
522.7983, 523.80414	2	35.63	VPSYQALLR	62.4	6.163400173187256, 7.07289981842041	1	3, 7	CO6A1_HUMAN	Collagen alpha-1(VI) chain OS=Homo sapiens GN=COL6A1 PE=1 SV=3	50	387	360.9765930175781, 747.5159912109375	1	P12109|CO6A1_HUMAN	1319612	702067	1.08094e+06	1.77279e+06	1.01834e+06	849570	884219
867.111	3	51.179	NLVWN[115.0269]AGALHYSDEVEIIQGLTR	51.04	6.9909	1	8	CO6A1_HUMAN	Collagen alpha-1(VI) chain OS=Homo sapiens GN=COL6A1 PE=1 SV=3	50	659	1353.79	1		1.47089e+06	1.03021e+06	1.10639e+06	1.48806e+06	1.00987e+06	972422	1.11676e+06
518.9263, 777.8887	2, 3	47.429	ENYAELLEDAFLK	42.39	4.892899990081787, 6.665200233459473	0.89, 1.0	4, 7	CO6A1_HUMAN	Collagen alpha-1(VI) chain OS=Homo sapiens GN=COL6A1 PE=1 SV=3	50	387	232.93539428710938, 747.5159912109375	1	P12109|CO6A1_HUMAN	328992	281493	279616	535681	332903	315604	305103
389.217	2	27.479	FIDNLR	38.98	6.3219	1	7	CO6A1_HUMAN	Collagen alpha-1(VI) chain OS=Homo sapiens GN=COL6A1 PE=1 SV=3	50	387	573.447	1	P12109|CO6A1_HUMAN	87313.5	38636.4	56180.8	84444.2	7756.72	46468.6	19966.3
568.639	3	37.522	YLIVVTDGHPLEGYK	36.8	6.1405	1	8	CO6A1_HUMAN	Collagen alpha-1(VI) chain OS=Homo sapiens GN=COL6A1 PE=1 SV=3	50	659	1353.79	1	P12109|CO6A1_HUMAN	269151	210042	211227	369395	210770	204139	227215
866.783	3	50.183	NLVWNAGALHYSDEVEIIQGLTR	36.39	6.7316	1	8	CO6A1_HUMAN	Collagen alpha-1(VI) chain OS=Homo sapiens GN=COL6A1 PE=1 SV=3	50	369	1353.79	1	P12109|CO6A1_HUMAN	1.07147e+06	823842	782762	968061	729019	571717	564536
332.693	2	19.633	FLTAGR	27.69		0.97	6	CO6A1_HUMAN	Collagen alpha-1(VI) chain OS=Homo sapiens GN=COL6A1 PE=1 SV=3	50	42		1	P12109|CO6A1_HUMAN	14577.4	7024.84	15393.6	9924.13	17221.4	19446	7032.01
493.629	3	35.265	KGLEQLLVGGSHLK	23.22	6.1284	1	8	CO6A1_HUMAN	Collagen alpha-1(VI) chain OS=Homo sapiens GN=COL6A1 PE=1 SV=3	50	659	1353.79	1	P12109|CO6A1_HUMAN	265341	224743	222964	286964	217575	216411	180497
669.998, 670.0001	3	63.415	DAEEAISQTIDTIVDM[147.0354]IK	21.28	5.3026	0.81, 0.98	7, 8	CO6A1_HUMAN	Collagen alpha-1(VI) chain OS=Homo sapiens GN=COL6A1 PE=1 SV=3	50	387	360.977	1		54423.4	104361	31074.1	52955.4	41088.9	20935.6	29316.3
444.27377, 444.27518	3	27.764	LKPYGALVDKVK	16.14	6.363500118255615, 6.4166998863220215	1	7, 8	CO6A1_HUMAN	Collagen alpha-1(VI) chain OS=Homo sapiens GN=COL6A1 PE=1 SV=3	50	387	573.4473266601562, 747.5159912109375	1	P12109|CO6A1_HUMAN	288700	126188	160453	175521	66753	167802	71268.5
592.31116, 592.31195, 592.31287	3	21.855	VAVVQYSGTGQQRPER	11.87	6.066100120544434, 6.5980000495910645, 6.6346001625061035	1	4, 5, 7	CO6A1_HUMAN	Collagen alpha-1(VI) chain OS=Homo sapiens GN=COL6A1 PE=1 SV=3	50		208.47230529785156, 322.9804992675781, 323.47430419921875	1	P12109|CO6A1_HUMAN	1.97375e+06	1.8168e+06	1.76095e+06	1.55094e+06	1.76032e+06	2.03208e+06	2160584
544.78754, 545.28845	2	29.226	IIATDHTYR		6.3018999099731445, 6.825300216674805	1	6, 7	CO6A1_HUMAN	Collagen alpha-1(VI) chain OS=Homo sapiens GN=COL6A1 PE=1 SV=3	50		281.11248779296875, 482.535400390625	1	P12109|CO6A1_HUMAN	207054	133938	148316	174528	176849	85687.7	57235.8
437.7306, 437.73096	2	18.767	FHQTVSR		5.792600154876709, 6.029600143432617	1	4, 5	CO6A1_HUMAN	Collagen alpha-1(VI) chain OS=Homo sapiens GN=COL6A1 PE=1 SV=3	50		313.9861145019531, 323.47430419921875	1	P12109|CO6A1_HUMAN	134284	134039	129697	185097	62218.6	137244	121877
574.808	2	37.356	AITPDHLEPR		7.0409	1	8	CO6A1_HUMAN	Collagen alpha-1(VI) chain OS=Homo sapiens GN=COL6A1 PE=1 SV=3	50		1353.79	1	P12109|CO6A1_HUMAN	78799.2	54539.1	53704.3	79887.1	57509.2	41076.2	54084.9
741.391	2	37.347	FSVAITPDHLEPR		7.04	1	8	CO6A1_HUMAN	Collagen alpha-1(VI) chain OS=Homo sapiens GN=COL6A1 PE=1 SV=3	50		1353.79	1	P12109|CO6A1_HUMAN	56713.4	40568.2	36443.4	56139.4	41758.1	29415.7	39823.2
590.839	2	40.618	EQLLVGGSHLK		6.9243	0.8	8	CO6A1_HUMAN	Collagen alpha-1(VI) chain OS=Homo sapiens GN=COL6A1 PE=1 SV=3	50		1353.79	1	P12109|CO6A1_HUMAN	288200	187064	210185	310618	208918	181580	216419
667.858	2	37.345	SVAITPDHLEPR		6.8339	1	8	CO6A1_HUMAN	Collagen alpha-1(VI) chain OS=Homo sapiens GN=COL6A1 PE=1 SV=3	50		946.51	1	P12109|CO6A1_HUMAN	338271	237969	234382	355789	253808	181171	236095
624.341	2	37.362	VAITPDHLEPR		6.7762	1	8	CO6A1_HUMAN	Collagen alpha-1(VI) chain OS=Homo sapiens GN=COL6A1 PE=1 SV=3	50		1127.55	1	P12109|CO6A1_HUMAN	37051.4	28882.3	25103.9	40000.6	32679.9	24037	30649.5
773.457	1	33.999	LVITDGR		6.6624	1	7	CO6A1_HUMAN	Collagen alpha-1(VI) chain OS=Homo sapiens GN=COL6A1 PE=1 SV=3	50		573.447	1	P12109|CO6A1_HUMAN	11564.4	5998.87	8396.63	14329.5	5858.12	4246.82	5427.12
488.747	2	29.227	IATDHTYR		6.6333	0.93	7	CO6A1_HUMAN	Collagen alpha-1(VI) chain OS=Homo sapiens GN=COL6A1 PE=1 SV=3	50		747.516	1	P12109|CO6A1_HUMAN	104365	68615.8	73659.9	91142.4	80617.1	45821.9	31645
524.297	2	36.739	VPSYQ[129.0426]ALLR		6.5741	1	7	CO6A1_HUMAN	Collagen alpha-1(VI) chain OS=Homo sapiens GN=COL6A1 PE=1 SV=3	50		573.447	1		114941	73337	106172	120356	88349.8	70630.9	72441.2
1172.26	3	53.018	DVFDFIPGSDQLNVISC[160.0307]QGLAPSQGRPGLSLVK		6.573	1	8	CO6A1_HUMAN	Collagen alpha-1(VI) chain OS=Homo sapiens GN=COL6A1 PE=1 SV=3	50		1253.02	1		121714	74469	105246	190148	101591	108465	101904
432.207	2	29.25	ATDHTYR		6.4616	1	7	CO6A1_HUMAN	Collagen alpha-1(VI) chain OS=Homo sapiens GN=COL6A1 PE=1 SV=3	50		485.73	1	P12109|CO6A1_HUMAN	26009.4	17445.1	18509	25786.9	20806.7	13041.9	8730.42
793.362	2	36.381	EYDVAYGESHLFR		6.2976	1	4	CO6A1_HUMAN	Collagen alpha-1(VI) chain OS=Homo sapiens GN=COL6A1 PE=1 SV=3	50		323.474	1	P12109|CO6A1_HUMAN	38031.7	19813.2	31448.9	34990.8	24785.1	23486.8	23445.6
545.32	2	27.681	PYGALVDKVK		6.2503	1	8	CO6A1_HUMAN	Collagen alpha-1(VI) chain OS=Homo sapiens GN=COL6A1 PE=1 SV=3	50		485.73	1	P12109|CO6A1_HUMAN	2551.84	2832.46	1919.78	2716.69	864.666	2108.83	462.118
1059.01	2	46.208	SLQWMAGGTFTGEALQYTR		5.9697	1	8	CO6A1_HUMAN	Collagen alpha-1(VI) chain OS=Homo sapiens GN=COL6A1 PE=1 SV=3	50		1253.02	1	P12109|CO6A1_HUMAN	38307.7	44056.7	77504.7	57320	47325	56763.3	39673.1
451.261	3	41.211	GLEQ[129.0426]LLVGGSHLK		5.888	1	8	CO6A1_HUMAN	Collagen alpha-1(VI) chain OS=Homo sapiens GN=COL6A1 PE=1 SV=3	50		1353.79	1		63461.1	31491.3	68956.2	77513.2	60705.5	51854.4	51384.7
867.439	3	53.15	N[115.0269]LVWNAGALHYSDEVEIIQ[129.0426]GLTR		5.8261	0.99	7	CO6A1_HUMAN	Collagen alpha-1(VI) chain OS=Homo sapiens GN=COL6A1 PE=1 SV=3	50		573.447	1		371173	245019	349146	380200	283689	263257	245560
696.713	3	48.453	RLLLFSDGNSQGATPAAIEK		5.7808	0.99	8	CO6A1_HUMAN	Collagen alpha-1(VI) chain OS=Homo sapiens GN=COL6A1 PE=1 SV=3	50		1253.02	1	P12109|CO6A1_HUMAN	78679.5	42893.8	39823.9	46671.5	114445	68781.1	60813.9
1263.58	3	54.723	C[160.0307]PDYTC[160.0307]PITFSSPADITILLDGSASVGSHN[115.0269]FDTTK		5.7048	0.99	2	CO6A1_HUMAN	Collagen alpha-1(VI) chain OS=Homo sapiens GN=COL6A1 PE=1 SV=3	50		1051.53	1		1032.29	1300.64	465.995	708.419	105.113	710.35	887.925
574.657	3	36.757	GLEQLLVGGSHLKENK		5.6815	0.99	8	CO6A1_HUMAN	Collagen alpha-1(VI) chain OS=Homo sapiens GN=COL6A1 PE=1 SV=3	50		1127.55	1	P12109|CO6A1_HUMAN	66934.4	28906.6	53532.4	25419.2	26652.3	21154.1	20932.9
1033.52	3	61.943	N[115.0269]LVWNAGALHYSDEVEIIQ[129.0426]GLTRMPGGR		5.6089	0.89	8	CO6A1_HUMAN	Collagen alpha-1(VI) chain OS=Homo sapiens GN=COL6A1 PE=1 SV=3	50		1051.53	1		63304.3	30761.9	72908.9	67112	45749.6	50393.9	54290.5
706.35	5	33.028	C[160.0307]DRNLVWNAGALHYSDEVEIIQGLTRMPGGR		5.5638	0.94	7	CO6A1_HUMAN	Collagen alpha-1(VI) chain OS=Homo sapiens GN=COL6A1 PE=1 SV=3	50		866.458	1		146619	150719	121946	117877	176470	121072	130211
1099.59	2	51.301	DTTPLNVLC[160.0307]SPGIQ[129.0426]VVSVGIK		5.5638	0.93	8	CO6A1_HUMAN	Collagen alpha-1(VI) chain OS=Homo sapiens GN=COL6A1 PE=1 SV=3	50		1253.02	1		27779.4	20274.7	26165.4	38622.7	30106.4	33888.9	26025
967.492	2	42.958	LLLFSDGN[115.0269]SQ[129.0426]GATPAAIEK		5.5215	0.99	7	CO6A1_HUMAN	Collagen alpha-1(VI) chain OS=Homo sapiens GN=COL6A1 PE=1 SV=3	50		485.73	1		181839	125410	213435	227500	171274	170664	146569
1150.22	3	38.483	DELVKFEPGQSYAGVVQYSHSQMQEHVSLR		5.415	0.93	7	CO6A1_HUMAN	Collagen alpha-1(VI) chain OS=Homo sapiens GN=COL6A1 PE=1 SV=3	50		281.112	1	P12109|CO6A1_HUMAN	110200	118992	169610	168660	78909.8	142324	133641
815.933	2	51.871	MPGGRDALKSSVDAVK		5.215	0.81	7	CO6A1_HUMAN	Collagen alpha-1(VI) chain OS=Homo sapiens GN=COL6A1 PE=1 SV=3	50		573.447	1	P12109|CO6A1_HUMAN	192212	348920	277193	79126.3	275088	272278	289321
721.85	2	29.004	GSPGFDGIQGPP[113.0477]GP[113.0477]K		5.0101	0.81	4	CO6A1_HUMAN	Collagen alpha-1(VI) chain OS=Homo sapiens GN=COL6A1 PE=1 SV=3	50		323.474	1		391451	172640	88849.6	175220	439567	148338	131832
548.8223, 548.8226, 548.8227	2	35.567	IVGPLEVN[115.0269]VR	72.67, 79.23	5.44350004196167, 5.533199787139893	0.99, 1.0	6, 7	CILP1_HUMAN	Cartilage intermediate layer protein 1 OS=Homo sapiens GN=CILP PE=1 SV=3	62	228, 293	285.21429443359375, 96.71839904785156	1		1.07853e+06	334558	968122	864873	1.127e+06	737517	766159
581.8274, 581.8279, 581.82837	2	44.407	TFLVGN[115.0269]LEIR	63.24, 64.92	5.629499912261963, 6.65310001373291	1	6, 7	CILP1_HUMAN	Cartilage intermediate layer protein 1 OS=Homo sapiens GN=CILP PE=1 SV=3	62	239, 293	285.21429443359375, 374.93280029296875	1		6008808	2.15187e+06	4501614	3.51173e+06	5151517	4.33051e+06	4390365
548.3284, 548.33075	2	35.505	IVGPLEVNVR	59.14, 65.11	6.960700035095215, 7.47130012512207	1	1, 7, 8	CILP1_HUMAN	Cartilage intermediate layer protein 1 OS=Homo sapiens GN=CILP PE=1 SV=3	62	293, 436	1401.405029296875, 1608.77099609375	1	O75339|CILP1_HUMAN	11500000	4.88326e+06	10220000	8147848	12370000	9813021	11430000
583.94525, 583.94653, 875.41473	2, 3	32.217	DRDQPNVSAAC[160.0307]LEFK	49.37, 63.08	6.198599815368652, 6.303400039672852	0.92, 1.0	4, 5	CILP1_HUMAN	Cartilage intermediate layer protein 1 OS=Homo sapiens GN=CILP PE=1 SV=3	62	352	178.9228057861328, 217.90609741210938	1		5.519e+06	2.62588e+06	5121929	4273130	6216102	4770598	4.97653e+06
581.33496, 581.33527, 581.3355, 581.3357, 581.33575, 581.3359, 581.336, 581.33685	2	43.61	TFLVGNLEIR	37.15, 49.42, 50.67, 52.86	4.493800163269043, 6.1381001472473145, 6.316999912261963, 6.376800060272217, 6.778600215911865, 7.508699893951416, 7.586900234222412	0.87, 1.0	1, 2, 3, 5, 6, 7, 8	CILP1_HUMAN	Cartilage intermediate layer protein 1 OS=Homo sapiens GN=CILP PE=1 SV=3	62	104, 293, 436	1401.405029296875, 1608.77099609375, 263.2738037109375, 27.80769920349121, 303.5769958496094, 374.93280029296875, 433.760009765625	1	O75339|CILP1_HUMAN	10900000	5.56288e+06	9385375	8169662	10950000	9107752	9569845
1209.5533, 1612.4038	3, 4	62.333	FDSVITGPN[115.0269]GAC[160.0307]VPAFC[160.0307]DDQ[129.0426]SPDAYSAYVLASLAGEELQAVESSPK	34.7, 38.72	5.9085001945495605, 6.253699779510498	0.98	7	CILP1_HUMAN	Cartilage intermediate layer protein 1 OS=Homo sapiens GN=CILP PE=1 SV=3	62	293	280.5978088378906, 285.21429443359375	1		4.1386e+06	1873125	3762553	2.79648e+06	4.52732e+06	2461658	3.36863e+06
522.9249, 783.8815, 783.88336, 783.8838, 783.8839	2, 3	37.817	SNVGVALTFN[115.0269]C[160.0307]VER	33.93, 51.54, 69.83, 80.34, 85.68	5.906199932098389, 6.000100135803223	0.99, 1.0	5, 6	CILP1_HUMAN	Cartilage intermediate layer protein 1 OS=Homo sapiens GN=CILP PE=1 SV=3	62	108, 228	37.569000244140625, 39.43439865112305	1		3.64502e+06	1.59478e+06	3.80544e+06	2.38212e+06	4.37334e+06	3.69506e+06	3.82495e+06
481.5563, 481.557, 721.8299	2, 3	20.523	AC[160.0307]EEAPPSAAHFR	26.37, 32.52, 34.73	4.80620002746582, 6.563300132751465	0.95, 0.98, 1.0	1, 2	CILP1_HUMAN	Cartilage intermediate layer protein 1 OS=Homo sapiens GN=CILP PE=1 SV=3	62	104, 78	433.760009765625, 45.43980026245117	1		4.57191e+06	1856340	3.26767e+06	2172633	2.97191e+06	3.82086e+06	4.34533e+06
747.0832, 747.08325, 747.0834, 747.08496	3	56.124	FLPSEQIQGVVISVIN[115.0269]LEPR	19.54, 32	4.9415998458862305, 5.008200168609619, 5.884399890899658, 6.765699863433838, 7.109499931335449	0.79, 0.88, 1.0	1, 2, 3, 8	CILP1_HUMAN	Cartilage intermediate layer protein 1 OS=Homo sapiens GN=CILP PE=1 SV=3	62	393, 70	1288.2320556640625, 1608.77099609375, 263.2738037109375, 356.9184875488281, 433.760009765625	1		1.68497e+06	896996	1.65191e+06	1.34111e+06	1.32256e+06	1.49953e+06	1.61434e+06
746.75464, 746.7555, 746.75555, 746.756, 746.75616, 746.7562, 1119.6273, 1119.6285	2, 3	59.509	FLPSEQIQGVVISVINLEPR	15.89, 26.25, 26.32, 35.22, 43.1, 47.76	7.728799819946289, 7.768499851226807, 7.821700096130371, 7.860599994659424, 8.019100189208984	0.98, 0.99, 1.0	1, 2, 3, 4, 5, 8	CILP1_HUMAN	Cartilage intermediate layer protein 1 OS=Homo sapiens GN=CILP PE=1 SV=3	62	104, 393, 436, 78	1124.0439453125, 1288.2320556640625, 1360.97998046875, 1401.405029296875, 1608.77099609375	1	O75339|CILP1_HUMAN	20570000	10820000	18250000	15730000	15930000	16300000	16300000
784.3749, 784.37494, 784.37537	2	39.039	SN[115.0269]VGVALTFN[115.0269]C[160.0307]VER	15.31, 58.2, 74.43	4.001399993896484, 5.14739990234375, 5.211999893188477	0.9, 0.98, 1.0	4, 5	CILP1_HUMAN	Cartilage intermediate layer protein 1 OS=Homo sapiens GN=CILP PE=1 SV=3	62	108, 352	164.22390747070312, 178.9228057861328, 37.569000244140625	1		470989	230321	520938	348959	579193	582960	439671
783.3729, 783.3902, 783.39166, 783.392, 783.3924	2	37.248	SNVGVALTFNC[160.0307]VER	10.1, 40.89, 67.68	4.763700008392334, 5.2891998291015625, 5.292200088500977, 5.445300102233887	0.87, 0.92, 0.99, 1.0	1, 7, 8	CILP1_HUMAN	Cartilage intermediate layer protein 1 OS=Homo sapiens GN=CILP PE=1 SV=3	62	104, 293, 393	211.87139892578125, 268.784912109375, 280.5978088378906, 356.9184875488281	1		598290	382997	543034	367487	595755	478607	451334
739.851	2	34.276	DQPNVSAAC[160.0307]LEFK	68.63	5.8842	1	4	CILP1_HUMAN	Cartilage intermediate layer protein 1 OS=Homo sapiens GN=CILP PE=1 SV=3	62	352	217.906	1		587444	300063	475857	336863	639068	517807	525482
481.787	2	39.592	LVLTFVDR	56.03	6.8891	1	8	CILP1_HUMAN	Cartilage intermediate layer protein 1 OS=Homo sapiens GN=CILP PE=1 SV=3	62	393	1608.77	1	O75339|CILP1_HUMAN	144357	304293	412734	109253	130516	356607	411973
1611.74	3	60.519	FDSVITGPNGAC[160.0307]VPAFC[160.0307]DDQSPDAYSAYVLASLAGEELQAVESSPK	52.02		0.87	8	CILP1_HUMAN	Cartilage intermediate layer protein 1 OS=Homo sapiens GN=CILP PE=1 SV=3	62	436		1		5737.32	5169.76	5036.83	3203.99	6617.89	8919.75	6107.53
836.446	2	38.176	FNPNAIGVPQPYLNK	50.89	7.4425	1	8	CILP1_HUMAN	Cartilage intermediate layer protein 1 OS=Homo sapiens GN=CILP PE=1 SV=3	62	436	1608.77	1	O75339|CILP1_HUMAN	1.36038e+06	666152	1.13953e+06	744667	1.60287e+06	997513	890011
651.9855, 651.9866	3	26.742	TTDWTPAGSTGQVVHGSPR	46.56	4.775599956512451, 5.326000213623047	0.98, 1.0	4, 8	CILP1_HUMAN	Cartilage intermediate layer protein 1 OS=Homo sapiens GN=CILP PE=1 SV=3	62	352	178.9228057861328, 39.43439865112305	1	O75339|CILP1_HUMAN	141485	374277	557888	124169	408327	377765	79220
446.23868, 446.2389	2	25.632	TGFLSNPR	45.17	5.82420015335083, 5.862100124359131	1	3, 4	CILP1_HUMAN	Cartilage intermediate layer protein 1 OS=Homo sapiens GN=CILP PE=1 SV=3	62	352	156.989501953125, 217.90609741210938	1	O75339|CILP1_HUMAN	1.33095e+06	686737	1.48906e+06	975566	1.7222e+06	128149	1.41319e+06
595.807	2	39.998	LFN[115.0269]LDVPESR	45.06		1	6	CILP1_HUMAN	Cartilage intermediate layer protein 1 OS=Homo sapiens GN=CILP PE=1 SV=3	62	228		1		36844.3	20163.2	29408.1	26397.4	45427.3	32826.2	36881.4
836.94	2	39.013	FNPN[115.0269]AIGVPQPYLNK	44.64	5.8629	1	7	CILP1_HUMAN	Cartilage intermediate layer protein 1 OS=Homo sapiens GN=CILP PE=1 SV=3	62	293	211.871	1		954138	372116	802619	581300	958994	540290	507540
503.571	3	22.25	LQQHQAGEYFC[160.0307]K	40.16	4.735	1	4	CILP1_HUMAN	Cartilage intermediate layer protein 1 OS=Homo sapiens GN=CILP PE=1 SV=3	62	352	164.224	1		51363.9	145543	146435	30509.1	137721	175452	172041
895.473	3	48.189	VAQLIVIASDETPC[160.0307]NPVPESYLIR	31.25	6.6018	1	8	CILP1_HUMAN	Cartilage intermediate layer protein 1 OS=Homo sapiens GN=CILP PE=1 SV=3	62	436	1608.77	1		111393	3054.49	315204	157196	257836	2085.74	2942.93
546.268	3	20.608	KLQQHQAGEYFC[160.0307]K	29.82	5.0066	0.87	4	CILP1_HUMAN	Cartilage intermediate layer protein 1 OS=Homo sapiens GN=CILP PE=1 SV=3	62	352	217.906	1		9887.08	50381.6	29811.3	5643.62	45356.1	36424.8	27230
523.777	2	32.008	FLC[160.0307]PPGSLR	25.82	6.7346	1	8	CILP1_HUMAN	Cartilage intermediate layer protein 1 OS=Homo sapiens GN=CILP PE=1 SV=3	62	436	1608.77	1		424318	938736	1120001	304857	931330	1.13384e+06	888935
798.398	3	35.444	QSAFQYLQSTPAQSPAAGTVQGR	25.63	5.4131	0.96	7	CILP1_HUMAN	Cartilage intermediate layer protein 1 OS=Homo sapiens GN=CILP PE=1 SV=3	62	293	285.214	1	O75339|CILP1_HUMAN	301476	127996	238057	207617	337535	183282	194009
311.19	2	24.94	LYGIR	22.18		0.93	5	CILP1_HUMAN	Cartilage intermediate layer protein 1 OS=Homo sapiens GN=CILP PE=1 SV=3	62	108		1	O75339|CILP1_HUMAN;O15547|P2RX6_HUMAN	187419	111985	281470	84178.1	391355	368330	184386
660.0366, 660.0393	3	58.847	PSEQIQGVVISVINLEPR		7.469900131225586, 7.548299789428711	1	1, 8	CILP1_HUMAN	Cartilage intermediate layer protein 1 OS=Homo sapiens GN=CILP PE=1 SV=3	62		1401.405029296875, 1608.77099609375	1	O75339|CILP1_HUMAN	150156	88824.1	131010	142432	105907	94880.7	130712
514.2466, 1026.7423	1, 2	33.28	FYQIEGDR		5.513400077819824, 6.136199951171875	1	4, 7	CILP1_HUMAN	Cartilage intermediate layer protein 1 OS=Homo sapiens GN=CILP PE=1 SV=3	62		1124.0439453125, 217.90609741210938	1	O75339|CILP1_HUMAN	63582.6	83758.5	146189	81029.6	86116.4	96091.2	1356234
413.19626, 824.9121	1, 2	32.207	DRDQPNV		4.960599899291992, 4.985400199890137	0.98, 0.99	4, 5	CILP1_HUMAN	Cartilage intermediate layer protein 1 OS=Homo sapiens GN=CILP PE=1 SV=3	62		156.989501953125, 178.9228057861328	1	O75339|CILP1_HUMAN	58536.6	45733.8	51732.2	45998.4	63143.9	48301.1	55714.2
984.045	2	58.807	FLPSEQIQGVVISVINLE		7.1876	1	8	CILP1_HUMAN	Cartilage intermediate layer protein 1 OS=Homo sapiens GN=CILP PE=1 SV=3	62		1608.77	1	O75339|CILP1_HUMAN	102573	53984	91782.8	69138	81875	70201	87454.1
800.463	1	43.485	VGNLEIR		7.1603	1	8	CILP1_HUMAN	Cartilage intermediate layer protein 1 OS=Homo sapiens GN=CILP PE=1 SV=3	62		1401.41	1	O75339|CILP1_HUMAN	32163	25958.1	30634.1	24432.9	35370.1	27641.3	28639.6
913.547	1	43.455	LVGNLEIR		7.1489	1	8	CILP1_HUMAN	Cartilage intermediate layer protein 1 OS=Homo sapiens GN=CILP PE=1 SV=3	62		1608.77	1	O75339|CILP1_HUMAN	20559.3	10656.9	20290.7	13273	25070.6	19210.7	19936
430.238	2	38.176	PQPYLNK		7.0557	1	8	CILP1_HUMAN	Cartilage intermediate layer protein 1 OS=Homo sapiens GN=CILP PE=1 SV=3	62		1608.77	1	O75339|CILP1_HUMAN	40714.9	15289.4	18837.6	17066.4	28484.7	8178.19	22938.1
919.525	2	58.803	FLPSEQIQGVVISVINL		6.991	1	8	CILP1_HUMAN	Cartilage intermediate layer protein 1 OS=Homo sapiens GN=CILP PE=1 SV=3	62		1608.77	1	O75339|CILP1_HUMAN	103744	50756.5	91261.3	68590.6	82038.6	68020.5	88042.8
805.962	2	58.776	FLPSEQIQGVVISVI		6.9429	1	8	CILP1_HUMAN	Cartilage intermediate layer protein 1 OS=Homo sapiens GN=CILP PE=1 SV=3	62		1608.77	1	O75339|CILP1_HUMAN	59758.8	32328.3	51061.2	32704.8	56381.8	43429	55140.5
747.083	3	62.344	FLPSEQIQ[129.0426]GVVISVINLEPR		6.8686	1	8	CILP1_HUMAN	Cartilage intermediate layer protein 1 OS=Homo sapiens GN=CILP PE=1 SV=3	62		1360.98	1		945620	480622	944560	834028	768751	715145	777308
883.515	1	35.352	GPLEVNVR		6.8345	1	7	CILP1_HUMAN	Cartilage intermediate layer protein 1 OS=Homo sapiens GN=CILP PE=1 SV=3	62		285.214	1	O75339|CILP1_HUMAN	14618.6	3060.11	14665.4	11230.1	18031.5	5231.67	4304.87
749.42	2	58.816	FLPSEQIQGVVISV		6.7527	1	8	CILP1_HUMAN	Cartilage intermediate layer protein 1 OS=Homo sapiens GN=CILP PE=1 SV=3	62		1194.17	1	O75339|CILP1_HUMAN	60988.5	30029.9	53487.2	41031.4	46879.8	38919	51335.9
558.829	2	44.054	FAPIVLTMPK		6.5486	1	8	CILP1_HUMAN	Cartilage intermediate layer protein 1 OS=Homo sapiens GN=CILP PE=1 SV=3	62		1608.77	1	O75339|CILP1_HUMAN	36277.1	87285.1	114677	18424.7	73525.7	106334	115094
457.888	3	20.64	C[160.0307]EEAPPSAAHFR		6.4443	1	1	CILP1_HUMAN	Cartilage intermediate layer protein 1 OS=Homo sapiens GN=CILP PE=1 SV=3	62		433.76	1		129950	18259.5	44978	57263.1	45190.3	77050.2	62287.2
606.294	2	20.669	EEAPPSAAHFR		6.3229	1	1	CILP1_HUMAN	Cartilage intermediate layer protein 1 OS=Homo sapiens GN=CILP PE=1 SV=3	62		433.76	1	O75339|CILP1_HUMAN	261886	52055.1	133406	133675	147280	184049	164074
477.252	2	20.658	APPSAAHFR		6.291	1	1	CILP1_HUMAN	Cartilage intermediate layer protein 1 OS=Homo sapiens GN=CILP PE=1 SV=3	62		433.76	1	O75339|CILP1_HUMAN	36140.8	6965.16	16812.8	17563.9	19915.1	24584.5	23687.5
541.775	2	20.658	EAPPSAAHFR		6.1327	1	1	CILP1_HUMAN	Cartilage intermediate layer protein 1 OS=Homo sapiens GN=CILP PE=1 SV=3	62		433.76	1	O75339|CILP1_HUMAN	51524.3	10575.1	27753.6	23676.9	26531.1	38092.7	35127.3
441.734	2	20.667	PPSAAHFR		5.9792	1	1	CILP1_HUMAN	Cartilage intermediate layer protein 1 OS=Homo sapiens GN=CILP PE=1 SV=3	62		433.76	1	O75339|CILP1_HUMAN	49432.9	8835.91	24181.7	23290.1	26141.4	33049.8	31483.4
674.54	5	41.985	KTAFQISMAKPRPN[115.0269]SAEESNGPIYAFEN[115.0269]LR		5.957	0.98	8	CILP1_HUMAN	Cartilage intermediate layer protein 1 OS=Homo sapiens GN=CILP PE=1 SV=3	62		1288.23	1		19102.9	7340	27058	4652.49	21275.8	11818	14845.9
674.334	5	34.794	KTAFQ[129.0426]ISMAKPRPNSAEESN[115.0269]GPIYAFENLR		5.8328	0.79	8	CILP1_HUMAN	Cartilage intermediate layer protein 1 OS=Homo sapiens GN=CILP PE=1 SV=3	62		1608.77	1		160617	79952.1	99110.4	88428.4	123924	70168.3	74088.6
541.249	2	38.028	EGFWC[160.0307]LNR		5.7487	1	7	CILP1_HUMAN	Cartilage intermediate layer protein 1 OS=Homo sapiens GN=CILP PE=1 SV=3	62		285.214	1		53756.2	126880	154857	32385.3	125277	176744	172382
1134.06	2	46.089	VSMTGYKGTFTLHVPQDTER		5.7297	0.97	8	CILP1_HUMAN	Cartilage intermediate layer protein 1 OS=Homo sapiens GN=CILP PE=1 SV=3	62		1194.17	1	O75339|CILP1_HUMAN	155406	206002	161637	203182	176569	151243	180447
747.411	3	50.248	FLPSEQ[129.0426]IQGVVISVIN[115.0269]LEPR		5.6524	0.98	8	CILP1_HUMAN	Cartilage intermediate layer protein 1 OS=Homo sapiens GN=CILP PE=1 SV=3	62		1608.77	1		37012	15362.6	27927.3	20212.3	23162.8	21037.7	29014.8
674.34	5	41.262	KTAFQ[129.0426]ISMAKPRPNSAEESNGPIYAFENLR		5.5678	0.79	7	CILP1_HUMAN	Cartilage intermediate layer protein 1 OS=Homo sapiens GN=CILP PE=1 SV=3	62		1288.23	1		20129.3	139415	7540.55	10473.2	15347.4	10678.2	16322.6
469.937	3	40.416	FVNTTKVLPFNK		5.5464	0.95	8	CILP1_HUMAN	Cartilage intermediate layer protein 1 OS=Homo sapiens GN=CILP PE=1 SV=3	62		1401.41	1	O75339|CILP1_HUMAN	165713	95338.3	78288.6	155240	119955	86219.9	89535.9
869.914	2	46.73	AETPYMVMN[115.0269]PETKAR		5.5372	0.9	8	CILP1_HUMAN	Cartilage intermediate layer protein 1 OS=Homo sapiens GN=CILP PE=1 SV=3	62		1288.23	1		95896.2	96933.3	134763	110524	101751	162542	143030
492.233	2	32.129	DRDQPNVSA		5.3828	1	4	CILP1_HUMAN	Cartilage intermediate layer protein 1 OS=Homo sapiens GN=CILP PE=1 SV=3	62		178.923	1	O75339|CILP1_HUMAN	25337.8	13289.5	22964.9	22752.8	30985.1	22508	25126.8
420.558	3	36.728	FRIPGLC[160.0307]PDGK		5.3804	0.95	8	CILP1_HUMAN	Cartilage intermediate layer protein 1 OS=Homo sapiens GN=CILP PE=1 SV=3	62		1401.41	1		19251.4	32875.6	45489.1	13153.8	48558	48433.7	41165.2
740.4	3	49.998	FNPNAIGVPQPYLNKLN[115.0269]YR		5.3541	0.84	8	CILP1_HUMAN	Cartilage intermediate layer protein 1 OS=Homo sapiens GN=CILP PE=1 SV=3	62		1608.77	1		29135.5	22689.7	21221.9	51502.2	23990	15971.7	21914.2
742.708	3	39.721	TEEREIQC[160.0307]SGYTLP[113.0477]TKVAK		5.2725	0.8	5	CILP1_HUMAN	Cartilage intermediate layer protein 1 OS=Homo sapiens GN=CILP PE=1 SV=3	62		217.906	1		16760.8	18500	22373.4	28223.9	15341.9	26752.4	43967.7
798.076	3	35.723	QSAFQYLQSTPAQSPAAGTVQ[129.0426]GR		5.017	0.89	8	CILP1_HUMAN	Cartilage intermediate layer protein 1 OS=Homo sapiens GN=CILP PE=1 SV=3	62		285.214	1		7637.43	5479.83	5208.76	2869.29	5727.21	5099.94	5086.81
456.712	2	32.171	DRDQPNVS		4.9854	0.99	4	CILP1_HUMAN	Cartilage intermediate layer protein 1 OS=Homo sapiens GN=CILP PE=1 SV=3	62		77.5408	1	O75339|CILP1_HUMAN	28419.8	13098.4	24452.8	23074.1	31833.8	20415.5	23717.4
842.394	3	15.389	GRVSAADN[115.0269]GEPMRFGHVYM[147.0354]GNSR		4.8998	0.82	1	CILP1_HUMAN	Cartilage intermediate layer protein 1 OS=Homo sapiens GN=CILP PE=1 SV=3	62		210.381	1		204118	223526	14237.9	280803	248364	274711	298884
876.419	2	26.346	DWTPAGSTGQVVHGSPR		4.7858	0.92	4	CILP1_HUMAN	Cartilage intermediate layer protein 1 OS=Homo sapiens GN=CILP PE=1 SV=3	62		178.923	1	O75339|CILP1_HUMAN	73283.4	81484.7	75493.8	55088.1	84211.6	104795	95511.2
1068.5	2	49.097	LWSLNPDTGLWEEEGDFK		4.7772	0.84	7	CILP1_HUMAN	Cartilage intermediate layer protein 1 OS=Homo sapiens GN=CILP PE=1 SV=3	62		280.598	1	O75339|CILP1_HUMAN	5531.43	13156.5	21407.6	12236.2	32246.6	30222.9	26931.5
698.843	2	27.084	EIQC[160.0307]SGYTLPTK		4.6982	0.91	4	CILP1_HUMAN	Cartilage intermediate layer protein 1 OS=Homo sapiens GN=CILP PE=1 SV=3	62		156.99	1		54512.1	165783	153244	30736.6	107348	152306	139914
665.33154, 997.4979	2, 3	47.266	NTFAEVTGLSPGVTYYFK	56.89, 60.77	5.8458	0.95, 1.0	8	FINC_HUMAN	Fibronectin OS=Homo sapiens GN=FN1 PE=1 SV=3	72	646	470.391	1	P02751|FINC_HUMAN	468705	1.04666e+06	585528	295365	832337	843426	913406
646.8405, 646.8406, 646.8426	2	39.12	DLQFVEVTDVK	36.33, 60.25	6.30810022354126, 6.490699768066406, 6.542799949645996	1	3, 4, 5	FINC_HUMAN	Fibronectin OS=Homo sapiens GN=FN1 PE=1 SV=3	72	150, 241	128.9217987060547, 133.84930419921875, 134.297607421875	1	P02751|FINC_HUMAN	766045	2.24094e+06	1.12147e+06	462641	1.67746e+06	1.77511e+06	1.78612e+06
380.2399, 380.24002, 380.24036	2	27.415	LTVGLTR	31.82, 52.72	5.959799766540527, 5.97599983215332, 6.398099899291992	1	5, 6, 7	FINC_HUMAN	Fibronectin OS=Homo sapiens GN=FN1 PE=1 SV=3	72	318, 381	344.2318115234375, 439.2503967285156, 516.9232788085938	1	P02751|FINC_HUMAN	65970	248178	140144	41863.2	222016	224885	126692
638.3387, 957.00256, 957.0027	2, 3	38.227	SSPVVIDASTAIDAPSNLR	31.21, 72.06	4.703400135040283, 7.056399822235107	0.78, 0.98, 1.0	5, 6	FINC_HUMAN	Fibronectin OS=Homo sapiens GN=FN1 PE=1 SV=3	72	381	43.35710144042969, 516.9232788085938	1	P02751|FINC_HUMAN	744672	1.66732e+06	871288	400838	1.44911e+06	1.26976e+06	1344472
842.1267, 842.12683, 842.1282, 1262.6875	2, 3	57.579	DLEVVAATPTSLLISWDAPAVTVR	24.47, 58.11	6.386499881744385, 6.763400077819824, 7.035200119018555	1	1, 2, 8	FINC_HUMAN	Fibronectin OS=Homo sapiens GN=FN1 PE=1 SV=3	72	646	236.89830017089844, 460.39459228515625, 470.39068603515625	1	P02751|FINC_HUMAN	969084	2.02959e+06	1.12042e+06	504659	1.53801e+06	1.64429e+06	1.72062e+06
642.6887, 963.5284	2, 3	55.68	VTWAPPPSIDLTNFLVR	23.55, 41.64	6.3805	1	8	FINC_HUMAN	Fibronectin OS=Homo sapiens GN=FN1 PE=1 SV=3	72	646	470.391	1	P02751|FINC_HUMAN	748613	1768372	893008	419804	1.32209e+06	1.40423e+06	1.45233e+06
578.32117, 866.9783, 866.97876	2, 3	41.896	NLQPASEYTVSLVAIK	22.51, 39.6	5.947199821472168, 6.433300018310547	0.99, 1.0	7, 8	FINC_HUMAN	Fibronectin OS=Homo sapiens GN=FN1 PE=1 SV=3	72	240	309.81561279296875, 460.39459228515625	1	P02751|FINC_HUMAN	591475	1.43488e+06	775295	326668	1124374	1.18927e+06	1.15358e+06
706.3849, 1059.0762	2, 3	46.028	ESVPISDTIIPAVPPPTDLR	22.12, 8.79	5.319399833679199, 5.734000205993652	0.89, 0.99	7	FINC_HUMAN	Fibronectin OS=Homo sapiens GN=FN1 PE=1 SV=3	72	240	261.1192932128906, 309.81561279296875	1	P02751|FINC_HUMAN	108052	280329	143351	84928	251004	265730	264150
690.357	2	40.889	GLAFTDVDVDSIK	92.38	4.2953	1	5	FINC_HUMAN	Fibronectin OS=Homo sapiens GN=FN1 PE=1 SV=3	72	318	43.1806	1	P02751|FINC_HUMAN	10354.1	43394.1	21169	20471.5	38462.8	33907.7	36810.3
997.991	2	50.024	N[115.0269]TFAEVTGLSPGVTYYFK	82.85	6.4415	1	8	FINC_HUMAN	Fibronectin OS=Homo sapiens GN=FN1 PE=1 SV=3	72	646	470.391	1		134699	369844	244762	92402	304396	414804	392577
731.398	2	31.279	VPGTSTSATLTGLTR	70.42	5.9621	1	6	FINC_HUMAN	Fibronectin OS=Homo sapiens GN=FN1 PE=1 SV=3	72	381	516.923	1	P02751|FINC_HUMAN	602890	1.0997e+06	746612	429773	1.32728e+06	771777	453799
441.91	3	17.454	LGVRPSQGGEAPR	67.62	4.4795	1	2	FINC_HUMAN	Fibronectin OS=Homo sapiens GN=FN1 PE=1 SV=3	72	232	21.6345	1	P02751|FINC_HUMAN	166789	397309	289552	115496	453366	569561	530237
652.34247, 978.0085	2, 3	37.256	EESPLLIGQQSTVSDVPR	58.11	4.463500022888184, 6.5055999755859375	0.87, 1.0	4	FINC_HUMAN	Fibronectin OS=Homo sapiens GN=FN1 PE=1 SV=3	72	241	15.157299995422363, 157.76829528808594	1	P02751|FINC_HUMAN	407891	976694	523812	320770	966214	1.07176e+06	1.07957e+06
679.33344, 679.3368	2	37.284	IYLYTLN[115.0269]DN[115.0269]AR	56.11	5.815499782562256, 5.983500003814697	1	5, 6	FINC_HUMAN	Fibronectin OS=Homo sapiens GN=FN1 PE=1 SV=3	72	306	338.74261474609375, 439.2503967285156	1		319106	624427	415428	210013	597589	622925	653969
576.28033, 576.2811	2	29.193	FTNIGPDTMR	51.91	5.780700206756592, 5.843699932098389	1	5, 6	FINC_HUMAN	Fibronectin OS=Homo sapiens GN=FN1 PE=1 SV=3	72	381	439.2503967285156, 516.9232788085938	1	P02751|FINC_HUMAN	86654	295756	218449	57811.8	211496	230502	105574
732.338	2	35.628	GNLLQC[160.0307]IC[160.0307]TGN[115.0269]GR	51.42		0.98	7	FINC_HUMAN	Fibronectin OS=Homo sapiens GN=FN1 PE=1 SV=3	72	240		1		41625.3	284906	162700	39005.4	150208	211908	218729
824.111	3	43.179	STATISGLKPGVDYTITVYAVTGR	50.77	5.5174	0.99	8	FINC_HUMAN	Fibronectin OS=Homo sapiens GN=FN1 PE=1 SV=3	72	646	470.391	1	P02751|FINC_HUMAN	269236	373096	305390	173859	371431	393645	428540
902.9567, 904.45605	2	43.129	VTIMWTPPESAVTGYR	48.03	5.474400043487549, 5.793399810791016	0.99, 1.0	6, 8	FINC_HUMAN	Fibronectin OS=Homo sapiens GN=FN1 PE=1 SV=3	72	646	460.39459228515625, 470.39068603515625	1	P02751|FINC_HUMAN	106227	412482	343394	82042.8	253708	420647	380959
896.905	2	34.582	TYLGN[115.0269]ALVC[160.0307]TC[160.0307]YGGSR	47.27		1	6	FINC_HUMAN	Fibronectin OS=Homo sapiens GN=FN1 PE=1 SV=3	72	381		1		40747.2	205234	137003	42910.2	90856.6	134749	133416
780.085	3	39.31	DTLTSRPAQGVVTTLENVSPPR	46.81	5.6325	1	7	FINC_HUMAN	Fibronectin OS=Homo sapiens GN=FN1 PE=1 SV=3	72	240	309.816	1	P02751|FINC_HUMAN	142815	298213	187717	70296.8	295373	300526	307908
1085.02	2	37.11	ITYGETGGN[115.0269]SPVQEFTVPGSK	45.93	5.7462	0.98	5	FINC_HUMAN	Fibronectin OS=Homo sapiens GN=FN1 PE=1 SV=3	72	318	344.232	1		85697.9	257782	154537	42364.2	209223	254707	111892
973.81	3	51.61	TGLDSPTGIDFSDITAN[115.0269]SFTVHWIAPR	45.37	5.9955	1	8	FINC_HUMAN	Fibronectin OS=Homo sapiens GN=FN1 PE=1 SV=3	72	646	470.391	1		412965	1.00629e+06	533287	220795	737504	836142	936337
957.49396, 957.4944	2	38.412	SSPVVIDASTAIDAPSN[115.0269]LR	45.29	4.798799991607666, 5.392499923706055	0.86, 0.99	4, 5	FINC_HUMAN	Fibronectin OS=Homo sapiens GN=FN1 PE=1 SV=3	72	241	157.76829528808594, 41.76900100708008	1		63450.3	193721	103848	34366.7	170733	174046	169326
436.74	2	16.644	VFAVSHGR	44.68		1	6	FINC_HUMAN	Fibronectin OS=Homo sapiens GN=FN1 PE=1 SV=3	72	381		1	P02751|FINC_HUMAN	7903.16	14518.6	14422.3	4629.88	18929	29504.7	14531.2
742.354	2	37.542	GEWTC[160.0307]IAYSQLR	44.55	5.3958	1	7	FINC_HUMAN	Fibronectin OS=Homo sapiens GN=FN1 PE=1 SV=3	72	240	309.816	1		103351	371816	288245	47928.3	237983	338679	326785
647.333	2	40.408	DLQ[129.0426]FVEVTDVK	42.81	5.1321	1	2	FINC_HUMAN	Fibronectin OS=Homo sapiens GN=FN1 PE=1 SV=3	72	232	21.6345	1		36971.3	110705	59437.1	24438.2	86839.8	90047.8	89807.3
467.743	2	18.459	ISC[160.0307]TIANR	41.34	6.1353	1	3	FINC_HUMAN	Fibronectin OS=Homo sapiens GN=FN1 PE=1 SV=3	72	150	134.298	1		148519	274588	297907	89572	166285	498823	364879
536.2903, 536.2907	2	34.308	YEVSVYALK	40.11	6.056099891662598, 6.347099781036377	1	5, 6	FINC_HUMAN	Fibronectin OS=Homo sapiens GN=FN1 PE=1 SV=3	72	318	344.2318115234375, 516.9232788085938	1	P02751|FINC_HUMAN	322377	609577	452295	195865	698318	632598	604054
1059.06	2	46.686	EINLAPDSSSVVVSGLMVATK	39.5	5.7145	1	8	FINC_HUMAN	Fibronectin OS=Homo sapiens GN=FN1 PE=1 SV=3	72	646	470.391	1	P02751|FINC_HUMAN	38530.4	123119	100517	60045.6	96131.8	145944	129712
404.253	2	29.513	ITGYIIK	38.42	6.7288	1	7	FINC_HUMAN	Fibronectin OS=Homo sapiens GN=FN1 PE=1 SV=3	72	240	309.816	1	P02751|FINC_HUMAN	147134	231124	194677	72261.5	317517	239189	131535
825.772	3	44.712	DDKESVPISDTIIPAVPPPTDLR	37.61	7.0748	1	6	FINC_HUMAN	Fibronectin OS=Homo sapiens GN=FN1 PE=1 SV=3	72	381	516.923	1	P02751|FINC_HUMAN	1.23654e+06	2.80668e+06	1.41796e+06	799193	2.71988e+06	2.62769e+06	2.63274e+06
374.193	2	21.903	IGDTWR	34.75	5.8872	0.99	3	FINC_HUMAN	Fibronectin OS=Homo sapiens GN=FN1 PE=1 SV=3	72	150	128.922	1	P02751|FINC_HUMAN	36208.9	130943	114782	19489.1	81046.3	4803.64	157135
555.777	2	24.277	STTPDITGYR	34.69	4.4772	0.99	2	FINC_HUMAN	Fibronectin OS=Homo sapiens GN=FN1 PE=1 SV=3	72	232	21.6345	1	P02751|FINC_HUMAN	188772	473722	222115	89509	346590	16940.6	110088
700.626	4	38.226	GLKPGVVYEGQLISIQQYGHQEVTR	28.99	6.6391	0.98	8	FINC_HUMAN	Fibronectin OS=Homo sapiens GN=FN1 PE=1 SV=3	72	646	470.391	1	P02751|FINC_HUMAN	1.0569e+06	2.70648e+06	1.62023e+06	578912	2.05327e+06	2.21347e+06	2.59613e+06
543.9627, 543.963	3	36.239	VDVIPVNLPGEHGQR	27.27	6.435100078582764, 6.62470006942749	1	6, 7	FINC_HUMAN	Fibronectin OS=Homo sapiens GN=FN1 PE=1 SV=3	72	381	338.74261474609375, 516.9232788085938	1	P02751|FINC_HUMAN	812272	1.77074e+06	1.0621e+06	462999	1.54302e+06	1.57193e+06	1.72661e+06
551.267	3	36.69	LLC[160.0307]QC[160.0307]LGFGSGHFR	26.02	5.746	1	8	FINC_HUMAN	Fibronectin OS=Homo sapiens GN=FN1 PE=1 SV=3	72	646	470.391	1		300563	706547	492050	248530	585488	684286	724063
956.054	3	41.493	C[160.0307]DPVDQ[129.0426]C[160.0307]QDSETGTFYQIGDSWEK	25.83	5.0027	0.95	2	FINC_HUMAN	Fibronectin OS=Homo sapiens GN=FN1 PE=1 SV=3	72	232	133.849	1		83212.7	367231	237545	72008.3	220753	285605	178238
472.24533, 477.92105, 477.92148, 477.9217	3	28.355	WSRPQAPITGYR	24.73	4.623000144958496, 4.870299816131592, 6.324100017547607	0.81, 0.9, 0.96, 1.0	1, 7, 8	FINC_HUMAN	Fibronectin OS=Homo sapiens GN=FN1 PE=1 SV=3	72	646	236.89830017089844, 309.81561279296875, 460.39459228515625	1	P02751|FINC_HUMAN	502802	1.17898e+06	677465	226361	1.15616e+06	955353	382016
990.189	3	53.848	EVTSDSGSIVVSGLTPGVEYVYTIQVLR	23.76		0.85	8	FINC_HUMAN	Fibronectin OS=Homo sapiens GN=FN1 PE=1 SV=3	72	646		1	P02751|FINC_HUMAN	311905	924210	456761	173125	471301	603631	671625
675.347	2	34.094	WLPSSSPVTGYR	22.83	6.4562	1	8	FINC_HUMAN	Fibronectin OS=Homo sapiens GN=FN1 PE=1 SV=3	72	646	470.391	1	P02751|FINC_HUMAN	594202	1.30172e+06	871716	393375	1.33651e+06	1.35786e+06	1.34682e+06
1014.87	3	48.256	VVTPLSPPTNLHLEANPDTGVLTVSWER	21.24	6.4985	1	8	FINC_HUMAN	Fibronectin OS=Homo sapiens GN=FN1 PE=1 SV=3	72	646	470.391	1	P02751|FINC_HUMAN	974785	2.44162e+06	1.47291e+06	634695	1.61485e+06	2.03323e+06	2.24255e+06
544.291	3	36.727	VDVIPVNLPGEHGQ[129.0426]R	19.92	4.853	0.79	5	FINC_HUMAN	Fibronectin OS=Homo sapiens GN=FN1 PE=1 SV=3	72	318	43.1806	1		42920.9	84362.8	67396.8	28816.6	94884.5	94501.8	49308.1
643.348	3	50.25	FLATTPN[115.0269]SLLVSWQPPR	19.34		0.89	8	FINC_HUMAN	Fibronectin OS=Homo sapiens GN=FN1 PE=1 SV=3	72	646		1		73099.6	165322	106636	41390	118136	142599	170376
964.02	2	52.998	VTWAPPPSIDLTN[115.0269]FLVR	17.95	6.1673	1	8	FINC_HUMAN	Fibronectin OS=Homo sapiens GN=FN1 PE=1 SV=3	72	646	470.391	1		109007	284731	175758	67620.5	227912	312781	318648
867.471	2	44.155	N[115.0269]LQPASEYTVSLVAIK	17.19	5.7285	1	7	FINC_HUMAN	Fibronectin OS=Homo sapiens GN=FN1 PE=1 SV=3	72	240	261.119	1		57011.6	150285	100623	38442.4	133482	183073	173736
898.131	3	45.771	FTQVTPTSLSAQWTPPNVQLTGYR	16.48	5.853	1	8	FINC_HUMAN	Fibronectin OS=Homo sapiens GN=FN1 PE=1 SV=3	72	646	470.391	1	P02751|FINC_HUMAN	525160	1.13447e+06	644602	300018	862334	889916	1.06369e+06
1216.2583, 1216.2634	3	52.088	VEYELSEEGDEPQYLDLPSTATSVNIPDLLPGR	15.41	6.208899974822998, 6.521299839019775	1	7, 8	FINC_HUMAN	Fibronectin OS=Homo sapiens GN=FN1 PE=1 SV=3	72	240	261.1192932128906, 309.81561279296875	1	P02751|FINC_HUMAN	283094	867994	355051	247623	627152	771881	753991
576.2782, 576.2794, 576.2797	3	31.841	YSFC[160.0307]TDHTVLVQTR	11.58	5.218100070953369, 5.367499828338623, 5.448699951171875	0.99, 1.0	4, 7, 8	FINC_HUMAN	Fibronectin OS=Homo sapiens GN=FN1 PE=1 SV=3	72	343	261.1192932128906, 309.81561279296875, 328.36151123046875	1		514637	720856	588405	307340	847054	683976	617762
978.491	2	38.208	EESPLLIGQ[129.0426]QSTVSDVPR	6.83	4.8066	0.88	3	FINC_HUMAN	Fibronectin OS=Homo sapiens GN=FN1 PE=1 SV=3	72	150	133.849	1		3809.61	37805.8	14734.1	5873.19	24450.9	44793.3	42784.2
1258.96	3	49.389	VEYELSEEGDEPQYLDLPSTATSVNIPDLLPGRK	1.41	5.8243	1	8	FINC_HUMAN	Fibronectin OS=Homo sapiens GN=FN1 PE=1 SV=3	72	646	470.391	1	P02751|FINC_HUMAN	9493.59	78255.6	30017.1	17477.2	33950.1	213801	189144
912.45	2	40.243	VTIM[147.0354]WTPPESAVTGYR	0.14	5.6198	0.99	8	FINC_HUMAN	Fibronectin OS=Homo sapiens GN=FN1 PE=1 SV=3	72	646	460.395	1		27773.5	206268	33659.9	23412.2	45477.4	50909.9	54092
723.357, 1084.5249	2, 3	36.516	ITYGETGGNSPVQEFTVPGSK		5.7230000495910645, 6.1153998374938965	0.99, 1.0	6	FINC_HUMAN	Fibronectin OS=Homo sapiens GN=FN1 PE=1 SV=3	72		439.2503967285156, 516.9232788085938	1	P02751|FINC_HUMAN	370204	622766	451890	331333	613507	478280	476629
845.44977, 845.45013, 845.45135	3	55.81	N[115.0269]SITLTNLTPGTEYVVSIVALN[115.0269]GR		5.359499931335449, 5.395199775695801, 5.615799903869629	0.78, 0.93, 0.95	1, 2, 8	FINC_HUMAN	Fibronectin OS=Homo sapiens GN=FN1 PE=1 SV=3	72		328.36151123046875, 460.39459228515625, 470.39068603515625	1		106373	187690	98500.2	60640.7	109202	111282	148657
772.3863, 772.3866	2	33.103	SYTITGLQPGTDYK		5.077199935913086, 5.346099853515625	0.97, 0.99	5, 6	FINC_HUMAN	Fibronectin OS=Homo sapiens GN=FN1 PE=1 SV=3	72		344.2318115234375, 43.35710144042969	1	P02751|FINC_HUMAN	462094	996666	589657	239450	916489	870169	891689
602.317	2	36.271	PVNLPGEHGQR		6.2082	1	6	FINC_HUMAN	Fibronectin OS=Homo sapiens GN=FN1 PE=1 SV=3	72		516.923	1	P02751|FINC_HUMAN	107701	191097	118289	66541.5	172017	144181	160581
708.396	2	36.316	VIPVNLPGEHGQR		6.1977	1	6	FINC_HUMAN	Fibronectin OS=Homo sapiens GN=FN1 PE=1 SV=3	72		344.232	1	P02751|FINC_HUMAN	4394.56	12333.9	5943.88	2549.8	10580.1	9717.92	11162.5
658.855	2	36.311	IPVNLPGEHGQR		6.0381	1	6	FINC_HUMAN	Fibronectin OS=Homo sapiens GN=FN1 PE=1 SV=3	72		338.743	1	P02751|FINC_HUMAN	13482	26630.4	13664.8	7264.15	24061	18358.6	21214.7
643.02	3	48.91	FLATTPNSLLVSWQPPR		5.7691	1	8	FINC_HUMAN	Fibronectin OS=Homo sapiens GN=FN1 PE=1 SV=3	72		470.391	1	P02751|FINC_HUMAN	200775	421159	219310	92252.7	313994	274367	344071
663.965	5	44.874	KTDELPQLVTLPHPNLHGPEILDVPSTVQK		5.4581	0.98	8	FINC_HUMAN	Fibronectin OS=Homo sapiens GN=FN1 PE=1 SV=3	72		470.391	1	P02751|FINC_HUMAN	11063.4	31529.6	22316.4	24228.6	44970.2	48993.2	72395.8
821.343	2	38.756	DSMIWDC[160.0307]TC[160.0307]IGAGR		5.4452	0.99	6	FINC_HUMAN	Fibronectin OS=Homo sapiens GN=FN1 PE=1 SV=3	72		516.923	1		6413.64	36141.4	33899.7	7994.02	21135	41665.2	42864.5
797.683	4	47.252	TDELPQLVTLPHPNLHGPEILDVPSTVQK		5.3999	0.86	8	FINC_HUMAN	Fibronectin OS=Homo sapiens GN=FN1 PE=1 SV=3	72		470.391	1	P02751|FINC_HUMAN	59783.1	145149	50700.4	67880.9	100507	133153	156058
689.584	5	42.937	KKTDELPQLVTLPHPNLHGPEILDVPSTVQK		5.3559	0.84	8	FINC_HUMAN	Fibronectin OS=Homo sapiens GN=FN1 PE=1 SV=3	72		460.395	1	P02751|FINC_HUMAN	54740.1	102771	56764.7	42836.4	129096	119790	137685
745.048	3	61.281	LDAPTN[115.0269]LQFVNETDSTVLVR		5.2756	0.95	8	FINC_HUMAN	Fibronectin OS=Homo sapiens GN=FN1 PE=1 SV=3	72		460.395	1		1555.77	35075.8	13794.2	25806.8	10571	16494.3	19659.8
858.445	3	35.883	TKTETITGFQVDAVPAN[115.0269]GQTPIQR		5.2537	1	7	FINC_HUMAN	Fibronectin OS=Homo sapiens GN=FN1 PE=1 SV=3	72		41.769	1		476.976	2107.19	800.305	508.806	1020.42	680.394	1604.5
898.457	3	46.331	FTQ[129.0426]VTPTSLSAQWTPPNVQLTGYR		5.1196	0.8	8	FINC_HUMAN	Fibronectin OS=Homo sapiens GN=FN1 PE=1 SV=3	72		328.362	1		55003.2	93306.2	41459.8	22636	61228.5	53036.4	71709.3
860.428	6	33.653	TAGPDQTEMTIEGLQPTVEYVVSVYAQN[115.0269]PSGESQ[129.0426]PLVQTAVTN[115.0269]IDRPK		5.1094	0.99	7	FINC_HUMAN	Fibronectin OS=Homo sapiens GN=FN1 PE=1 SV=3	72		338.743	1		31898.1	24878.7	39218.1	37195.9	28232.9	35878.5	38156.7
678.843	2	36.76	IYLYTLN[115.0269]DNAR		5.038	0.93	7	FINC_HUMAN	Fibronectin OS=Homo sapiens GN=FN1 PE=1 SV=3	72		261.119	1		18923.9	48474.2	27150.8	18204.4	42532.7	28803.3	27926.6
544.29	3	37.096	VDVIPVN[115.0269]LPGEHGQR		5.0209	0.88	5	FINC_HUMAN	Fibronectin OS=Homo sapiens GN=FN1 PE=1 SV=3	72		43.3571	1		51633.8	100073	74276.7	22449.3	79544.1	89847.3	95523.4
796.9	2	37.734	GDSPASSKPISIN[115.0269]YR		4.9268	0.93	6	FINC_HUMAN	Fibronectin OS=Homo sapiens GN=FN1 PE=1 SV=3	72		344.232	1		64602.6	89810.6	51121.6	62100.7	54149	286053	987700
700.871	4	39.845	GLKPGVVYEGQLISIQQYGHQ[129.0426]EVTR		4.9196	0.91	7	FINC_HUMAN	Fibronectin OS=Homo sapiens GN=FN1 PE=1 SV=3	72		261.119	1		21059.1	29236.1	25144.2	10587.3	25637.4	30436	32342.9
955.724	3	40.85	C[160.0307]DPVDQC[160.0307]QDSETGTFYQIGDSWEK		4.8064	0.97	3	FINC_HUMAN	Fibronectin OS=Homo sapiens GN=FN1 PE=1 SV=3	72		134.298	1		16860.3	63427.3	31730.2	9573.42	30777.1	33095.5	36793.4
386.22	2	21.608	SEPLIGR		4.6854	0.99	1	FINC_HUMAN	Fibronectin OS=Homo sapiens GN=FN1 PE=1 SV=3	72		20.0812	1	P02751|FINC_HUMAN	37126.1	44908.3	35068	10088.8	29385.7	69872.6	82451.6
803.88727, 1071.5137	3, 4	19.599	GAP[113.0477]GEKGEGGP[113.0477]P[113.0477]GVAGP[113.0477]PGGSGPAGPP[113.0477]GP[113.0477]QGVKGER	57, 64.75		0.97	2	CO3A1_HUMAN	Collagen alpha-1(III) chain OS=Homo sapiens GN=COL3A1 PE=1 SV=4	135	1248		1		5.68598e+06	7.97223e+06	7493915	5.00159e+06	5499939	7181036	7205478
475.25687, 475.25784, 475.25848, 475.25873, 475.25925, 475.26028	2	16.754	GPVGPSGPPGK	51.64, 56.11, 56.78, 75.64	5.037600040435791, 5.193600177764893, 6.003699779510498, 6.526700019836426	0.98, 1.0	1, 2, 3, 4, 5, 6	CO3A1_HUMAN	Collagen alpha-1(III) chain OS=Homo sapiens GN=COL3A1 PE=1 SV=4	135	1248, 1954, 572, 894	163.70550537109375, 32.27239990234375, 37.401100158691406, 90.30919647216797	1	P02461|CO3A1_HUMAN	16650000	16110000	17710000	15940000	11390000	24790000	27460000
978.8285, 978.8294	3	31.83	GPTGPIGPPGPAGQP[113.0477]GDKGEGGAP[113.0477]GLP[113.0477]GIAGPR	44.02, 44.61		0.86, 0.98	5, 6	CO3A1_HUMAN	Collagen alpha-1(III) chain OS=Homo sapiens GN=COL3A1 PE=1 SV=4	135	359, 446		1		4.76575e+06	3.157e+06	4.88086e+06	3.39225e+06	4515029	5349514	5.2405e+06
989.49194, 989.492	3	30.92	GPTGPIGPP[113.0477]GP[113.0477]AGQP[113.0477]GDKGEGGAP[113.0477]GLP[113.0477]GIAGPR	35.28, 41.23		0.95, 0.98	5, 6	CO3A1_HUMAN	Collagen alpha-1(III) chain OS=Homo sapiens GN=COL3A1 PE=1 SV=4	135	359, 446		1		4.5822e+06	4.34163e+06	5.12662e+06	2.59441e+06	6.8048e+06	5027581	7.31e+06
738.37317, 984.16174, 984.1619, 1475.7389	2, 3, 4	31.084	GPTGPIGPPGP[113.0477]AGQP[113.0477]GDKGEGGAP[113.0477]GLP[113.0477]GIAGPR	34.91, 64.81, 70.7, 84.05		0.93, 0.95, 0.96, 0.99	5, 6	CO3A1_HUMAN	Collagen alpha-1(III) chain OS=Homo sapiens GN=COL3A1 PE=1 SV=4	135	359, 446		1		108000000	97850000	108400000	79480000	62010000	107700000	114100000
652.30524, 652.30585, 652.30646, 652.30945	2	18.781	GSP[113.0477]GGP[113.0477]GAAGFP[113.0477]GAR	32.38, 42.6, 59.58	4.517399787902832, 5.804900169372559, 6.293499946594238	0.98, 1.0	2, 4, 5	CO3A1_HUMAN	Collagen alpha-1(III) chain OS=Homo sapiens GN=COL3A1 PE=1 SV=4	135	1248, 446, 572	13.888699531555176, 73.26390075683594, 90.30919647216797	1		30590000	79120000	51970000	5638178	39440000	57890000	90890000
547.80145, 547.8022, 547.8028, 547.80286	2	25.676	GPP[113.0477]GLAGAP[113.0477]GLR	28.24, 33.62, 39.84, 56.42	5.002900123596191, 5.405099868774414, 5.603700160980225, 5.623700141906738	1	3, 4, 5, 8	CO3A1_HUMAN	Collagen alpha-1(III) chain OS=Homo sapiens GN=COL3A1 PE=1 SV=4	135	287, 446, 572, 894	13.888699531555176, 14.119099617004395, 15.284700393676758, 21.15730094909668	1		102500000	125200000	129400000	80910000	102500000	15680000	147200000
371.20352, 371.2037, 371.20374, 371.20407, 371.2041, 371.20435, 371.2046, 371.20547, 556.3024, 556.3025, 556.30286, 556.30347, 556.3035	2, 3	14.629	GRP[113.0477]GLP[113.0477]GAAGAR	18.73, 21.45, 22.25, 23.06, 24.6, 25.41, 28.42, 40.67, 44.52, 56.42, 6.87	4.64739990234375, 4.787600040435791, 5.177199840545654, 5.824100017547607, 6.059700012207031, 6.074399948120117, 6.63700008392334, 7.099999904632568	0.93, 0.94, 0.95, 0.97, 0.99, 1.0	1, 2, 3, 4, 5, 6, 7, 8	CO3A1_HUMAN	Collagen alpha-1(III) chain OS=Homo sapiens GN=COL3A1 PE=1 SV=4	135	1248, 1954, 287, 359, 365, 572, 626, 846, 894	13.888699531555176, 163.70550537109375, 21.15730094909668, 34.35309982299805, 37.401100158691406, 6.57420015335083, 60.755699157714844, 90.30919647216797	1		27080000	16090000	24510000	19520000	15150000	34880000	37000000
602.2963, 602.2965	2	29.107	GQP[113.0477]GVMGFP[113.0477]GPK	18.36, 44.38	4.837800025939941, 5.169000148773193	1	4, 5	CO3A1_HUMAN	Collagen alpha-1(III) chain OS=Homo sapiens GN=COL3A1 PE=1 SV=4	135	446, 572	15.317000389099121, 5.0493998527526855	1		5.39546e+06	5.64156e+06	10880000	4995710	5.30653e+06	9599003	10290000
476.24997, 713.869	2, 3	20.206	GERGEAGIP[113.0477]GVP[113.0477]GAK	16.19, 29.44	5.0457000732421875, 5.558800220489502	0.98, 1.0	2	CO3A1_HUMAN	Collagen alpha-1(III) chain OS=Homo sapiens GN=COL3A1 PE=1 SV=4	135	1248, 846	45.1416015625, 90.30919647216797	1		1.83997e+06	1.63729e+06	1.65576e+06	704111	1.02971e+06	1.54144e+06	1634834
748.66223, 1122.4878	2, 3	17.143	GEDGKDGSP[113.0477]GEP[113.0477]GAN[115.0269]GLP[113.0477]GAAGER	119.69, 58.57		0.97, 0.99	1	CO3A1_HUMAN	Collagen alpha-1(III) chain OS=Homo sapiens GN=COL3A1 PE=1 SV=4	135	1954		1		13270000	17910000	16260000	11610000	10410000	15850000	17570000
1052.54	2	36.872	GSP[113.0477]GAQGPP[113.0477]GAP[113.0477]GPLGIAGITGAR	124.48	5.7077	1	7	CO3A1_HUMAN	Collagen alpha-1(III) chain OS=Homo sapiens GN=COL3A1 PE=1 SV=4	135	365	5.1026	1		20780000	17190000	15470000	14540000	14470000	27230000	26070000
814.372	2	14.102	GEVGPAGSP[113.0477]GSN[115.0269]GAP[113.0477]GQR	84.98	6.5489	0.82	1	CO3A1_HUMAN	Collagen alpha-1(III) chain OS=Homo sapiens GN=COL3A1 PE=1 SV=4	135	1954	163.706	1		7440856	7.08127e+06	10200000	9196377	5.31276e+06	11090000	11070000
754.8578, 754.8587, 754.85913	2	16.226	GESGPAGPAGAP[113.0477]GPAGSR	70.69	4.965000152587891, 6.67140007019043, 6.8333001136779785	0.89, 1.0	1, 2, 3	CO3A1_HUMAN	Collagen alpha-1(III) chain OS=Homo sapiens GN=COL3A1 PE=1 SV=4	135	1248	138.6215057373047, 163.70550537109375, 90.30919647216797	1		13350000	18270000	5.04162e+06	17140000	15020000	24680000	27730000
952.126	3	21.287	GAP[113.0477]GEKGEGGP[113.0477]P[113.0477]GVAGP[113.0477]PGGSGPAGPPGP[113.0477]QGVK	70.61		0.95	2	CO3A1_HUMAN	Collagen alpha-1(III) chain OS=Homo sapiens GN=COL3A1 PE=1 SV=4	135	1248		1		2.70289e+06	4535591	3980136	2.64285e+06	2793703	4334691	4942866
555.7767, 555.7777	2	18.206	GPAGPN[115.0269]GIP[113.0477]GEK	69.79	6.280799865722656, 6.944300174713135	1	1	CO3A1_HUMAN	Collagen alpha-1(III) chain OS=Homo sapiens GN=COL3A1 PE=1 SV=4	135	1954	139.71800231933594, 163.70550537109375	1		31600000	27110000	26320000	18990000	12670000	29160000	32970000
738.62	4	31.546	GPTGPIGPPGP[113.0477]AGQ[129.0426]P[113.0477]GDKGEGGAP[113.0477]GLP[113.0477]GIAGPR	57.34		0.88	5	CO3A1_HUMAN	Collagen alpha-1(III) chain OS=Homo sapiens GN=COL3A1 PE=1 SV=4	135	446		1		5.5724e+06	3.83925e+06	4202514	4.27311e+06	1224.12	2780843	3.36573e+06
979.158	3	32.196	GPTGPIGPPGPAGQ[129.0426]P[113.0477]GDKGEGGAP[113.0477]GLP[113.0477]GIAGPR	56.31		0.88	5	CO3A1_HUMAN	Collagen alpha-1(III) chain OS=Homo sapiens GN=COL3A1 PE=1 SV=4	135	446		1		1.28853e+06	965116	1.52686e+06	1.21217e+06	1.54612e+06	1.48139e+06	1.47631e+06
879.384	2	18.942	DGSP[113.0477]GEP[113.0477]GAN[115.0269]GLP[113.0477]GAAGER	54.7		1	1	CO3A1_HUMAN	Collagen alpha-1(III) chain OS=Homo sapiens GN=COL3A1 PE=1 SV=4	135	1954		1		4453970	5879193	4.01677e+06	3.70495e+06	3.06668e+06	5.43288e+06	6.14155e+06
886.761	3	27.891	GFPGNPGAPGSP[113.0477]GP[113.0477]AGQQGAIGSP[113.0477]GPAGPR	54.03		0.97	5	CO3A1_HUMAN	Collagen alpha-1(III) chain OS=Homo sapiens GN=COL3A1 PE=1 SV=4	135	446		1		1.52635e+06	3.08018e+06	2.66807e+06	1.23444e+06	2.22748e+06	2.97988e+06	1.73411e+06
498.912	3	15.573	GDKGEPGGPGADGVPGK	53.12	4.4932	0.99	1	CO3A1_HUMAN	Collagen alpha-1(III) chain OS=Homo sapiens GN=COL3A1 PE=1 SV=4	135	1322	139.718	1	P02461|CO3A1_HUMAN	681398	411027	1200.09	550995	809675	756854	857085
509.575	3	12.532	GDKGEP[113.0477]GGPGADGVP[113.0477]GK	52.66	5.9441	1	1	CO3A1_HUMAN	Collagen alpha-1(III) chain OS=Homo sapiens GN=COL3A1 PE=1 SV=4	135	1322	163.706	1		647017	2.10582e+06	2.28481e+06	982590	866200	1.72429e+06	1.38981e+06
610.788	2	29.226	GQ[129.0426]P[113.0477]GVMGFP[113.0477]GP[113.0477]K	51.67		0.86	3	CO3A1_HUMAN	Collagen alpha-1(III) chain OS=Homo sapiens GN=COL3A1 PE=1 SV=4	135	894		1		246026	412669	746392	464830	404804	468895	162094
510.244, 516.2482	3	15.173	DGTSGHP[113.0477]GPIGP[113.0477]P[113.0477]GPR	51.13	4.4959001541137695, 6.162700176239014	0.82, 0.89	1	CO3A1_HUMAN	Collagen alpha-1(III) chain OS=Homo sapiens GN=COL3A1 PE=1 SV=4	135	1954	163.706	1		2.09126e+06	1.4288e+06	115688	1.42878e+06	2.23569e+06	2.10405e+06	2.3073e+06
604.943, 906.9091	2, 3	11.151	GDAGAP[113.0477]GAP[113.0477]GGKGDAGAP[113.0477]GER	49.39	6.3977	0.94, 1.0	1	CO3A1_HUMAN	Collagen alpha-1(III) chain OS=Homo sapiens GN=COL3A1 PE=1 SV=4	135	1954	163.706	1		6.4474e+06	3785950	5574363	1.78008e+06	3.3987e+06	2.02912e+06	1.39381e+06
828.136	4	25.711	GEAGIP[113.0477]GVP[113.0477]GAKGEDGKDGSP[113.0477]GEP[113.0477]GAN[115.0269]GLP[113.0477]GAAGER	48.21		0.94	1	CO3A1_HUMAN	Collagen alpha-1(III) chain OS=Homo sapiens GN=COL3A1 PE=1 SV=4	135	1322		1		3659949	1.94119e+06	2.9685e+06	1.46578e+06	3.07652e+06	2.25138e+06	2.09006e+06
799.888	4	19.722	GAP[113.0477]GEKGEGGP[113.0477]P[113.0477]GVAGPPGGSGPAGPP[113.0477]GP[113.0477]QGVKGER	47.82		0.97	2	CO3A1_HUMAN	Collagen alpha-1(III) chain OS=Homo sapiens GN=COL3A1 PE=1 SV=4	135	1248		1		1.96118e+06	1.89622e+06	1.96178e+06	929260	1.44216e+06	1.49875e+06	1.4671e+06
647.3	3	13.306	SGDRGESGPAGP[113.0477]AGAP[113.0477]GPAGSR	46.58	6.2748	1	1	CO3A1_HUMAN	Collagen alpha-1(III) chain OS=Homo sapiens GN=COL3A1 PE=1 SV=4	135	1954	163.706	1		1.86703e+06	1688246	1.81852e+06	1.37673e+06	1.19855e+06	1.71965e+06	1.3927e+06
504.58133, 510.9142, 510.91742	3	17.219	DGTSGHP[113.0477]GPIGPP[113.0477]GPR	45.22	4.649400234222412, 6.730899810791016, 6.986700057983398	0.82, 1.0	1, 2, 3	CO3A1_HUMAN	Collagen alpha-1(III) chain OS=Homo sapiens GN=COL3A1 PE=1 SV=4	135	1954	163.70550537109375, 80.4666976928711	1		34310000	14480000	29030000	28630000	25270000	46260000	47680000
669.347	2	27.16	GEGGAP[113.0477]GLP[113.0477]GIAGPR	44.31	5.678	1	3	CO3A1_HUMAN	Collagen alpha-1(III) chain OS=Homo sapiens GN=COL3A1 PE=1 SV=4	135	894	21.1573	1		7.89941e+06	12870000	12000000	11360000	11130000	16150000	17630000
567.927	3	12.441	GAAGEP[113.0477]GRDGVP[113.0477]GGP[113.0477]GM[147.0354]R	44.13		0.98	1	CO3A1_HUMAN	Collagen alpha-1(III) chain OS=Homo sapiens GN=COL3A1 PE=1 SV=4	135	1954		1		3.09423e+06	3.74697e+06	2.61122e+06	1.24337e+06	2221931	1.87086e+06	1.318e+06
650.299	3	19.856	GQP[113.0477]GVM[147.0354]GFP[113.0477]GP[113.0477]KGN[115.0269]DGAP[113.0477]GK	42.09		0.94	2	CO3A1_HUMAN	Collagen alpha-1(III) chain OS=Homo sapiens GN=COL3A1 PE=1 SV=4	135	1248		1		494390	1.72828e+06	795621	620481	662728	843310	832245
826.41	3	20.655	GPVGPSGPP[113.0477]GKDGTSGHP[113.0477]GP[113.0477]IGPPGPR	40.67		0.97	3	CO3A1_HUMAN	Collagen alpha-1(III) chain OS=Homo sapiens GN=COL3A1 PE=1 SV=4	135	894		1		448764	164525	209183	140252	88412.8	270485	249360
602.297	2	30.111	GQP[113.0477]GVMGFPGP[113.0477]K	40.36	4.5398	0.78	6	CO3A1_HUMAN	Collagen alpha-1(III) chain OS=Homo sapiens GN=COL3A1 PE=1 SV=4	135	359	31.727	1		219767	225550	348422	172439	197224	338016	249052
499.5806, 504.9123, 504.91235, 505.58478	3	18.881	DGTSGHPGPIGPP[113.0477]GPR	39.29	3.9758999347686768, 6.230500221252441, 6.494999885559082, 6.529099941253662	0.82, 0.95, 1.0	2, 5, 7	CO3A1_HUMAN	Collagen alpha-1(III) chain OS=Homo sapiens GN=COL3A1 PE=1 SV=4	135	1248	45.1416015625, 60.755699157714844, 90.30919647216797	1		8634093	13420000	11650000	9522019	7.01913e+06	14730000	15700000
493.732	2	9.228	GDAGAP[113.0477]GAP[113.0477]GGK	38.94		1	1	CO3A1_HUMAN	Collagen alpha-1(III) chain OS=Homo sapiens GN=COL3A1 PE=1 SV=4	135	1954		1		0	3488.86	7093.81	3584.6	3038.59	17058.3	18742.8
843.902	2	30.628	GEMGPAGIP[113.0477]GAP[113.0477]GLM[147.0354]GAR	37.8		0.84	4	CO3A1_HUMAN	Collagen alpha-1(III) chain OS=Homo sapiens GN=COL3A1 PE=1 SV=4	135	572		1		1.96558e+06	3.34265e+06	3.63037e+06	2303213	2.08293e+06	3.24892e+06	1.59317e+06
810.622	4	15.269	DGSP[113.0477]GGKGDRGEN[115.0269]GSP[113.0477]GAP[113.0477]GAP[113.0477]GHP[113.0477]GP[113.0477]PGPVGPAGK	37.29		0.93	1	CO3A1_HUMAN	Collagen alpha-1(III) chain OS=Homo sapiens GN=COL3A1 PE=1 SV=4	135	1954		1		2.40796e+06	2.17145e+06	4.672	1.03218e+06	1.85012e+06	1.55366e+06	1.63997e+06
472.8965, 708.8411	2, 3	14.216	GESGKPGAN[115.0269]GLSGER	35.97	5.224299907684326, 5.669300079345703	0.98, 1.0	1	CO3A1_HUMAN	Collagen alpha-1(III) chain OS=Homo sapiens GN=COL3A1 PE=1 SV=4	135	1322	110.9916000366211, 163.70550537109375	1		452108	356200	585064	494455	270155	568205	566405
946.795	3	21.436	GAP[113.0477]GEKGEGGP[113.0477]P[113.0477]GVAGPPGGSGPAGPPGP[113.0477]QGVK	34.69		0.94	2	CO3A1_HUMAN	Collagen alpha-1(III) chain OS=Homo sapiens GN=COL3A1 PE=1 SV=4	135	1248		1		2.25038e+06	2786292	2.48354e+06	1.14822e+06	1.56975e+06	1.84685e+06	2060475
657.055	4	15.683	GDRGEN[115.0269]GSP[113.0477]GAP[113.0477]GAP[113.0477]GHP[113.0477]GP[113.0477]PGPVGPAGK	33.58		0.87	1	CO3A1_HUMAN	Collagen alpha-1(III) chain OS=Homo sapiens GN=COL3A1 PE=1 SV=4	135	1954		1		4567784	5.00794e+06	1616.6	4398278	3.67703e+06	6296160	6.87218e+06
579.265	2	15.374	DGNPGSDGLP[113.0477]GR	33.1	6.4102	1	1	CO3A1_HUMAN	Collagen alpha-1(III) chain OS=Homo sapiens GN=COL3A1 PE=1 SV=4	135	1954	163.706	1		4516121	4.25606e+06	38605.2	4.67018e+06	4760438	7.15088e+06	7953045
744.618	4	35.048	GDAGQP[113.0477]GEKGSP[113.0477]GAQGP[113.0477]P[113.0477]GAP[113.0477]GPLGIAGITGAR	32.96		0.84	7	CO3A1_HUMAN	Collagen alpha-1(III) chain OS=Homo sapiens GN=COL3A1 PE=1 SV=4	135	365		1		3.1026e+06	1.78558e+06	1.7762e+06	1.81268e+06	1.75724e+06	754356	1.23376e+06
565.278	3	18.954	GPAGPN[115.0269]GIP[113.0477]GEKGP[113.0477]AGER	32.62	6.2737	1	1	CO3A1_HUMAN	Collagen alpha-1(III) chain OS=Homo sapiens GN=COL3A1 PE=1 SV=4	135	1954	163.706	1		13950000	10630000	9047809	6.05669e+06	7256610	8458234	9139564
761.707	3	22.993	GEGGP[113.0477]P[113.0477]GVAGPPGGSGPAGPPGP[113.0477]QGVK	31.73		0.91	2	CO3A1_HUMAN	Collagen alpha-1(III) chain OS=Homo sapiens GN=COL3A1 PE=1 SV=4	135	1248		1		9113522	7.18746e+06	8465240	6928980	4019649	9302241	7609320
542.7876, 542.78766	2	22.667	GEAGIP[113.0477]GVP[113.0477]GAK	29.16	5.310999870300293, 5.9899001121521	1	1, 2	CO3A1_HUMAN	Collagen alpha-1(III) chain OS=Homo sapiens GN=COL3A1 PE=1 SV=4	135	846	36.239898681640625, 90.30919647216797	1		23220000	21970000	21980000	17810000	11420000	28370000	32580000
677.325	2	19.273	GP[113.0477]P[113.0477]GP[113.0477]AGAN[115.0269]GAP[113.0477]GLR	28.62		0.98	1	CO3A1_HUMAN	Collagen alpha-1(III) chain OS=Homo sapiens GN=COL3A1 PE=1 SV=4	135	1954		1		207752	73226	253328	510474	576901	193778	326423
961.446	5	28.194	NGETGPQGPPGPTGPGGDKGDTGPPGP[113.0477]QGLQ[129.0426]GLP[113.0477]GTGGP[113.0477]P[113.0477]GEN[115.0269]GKP[113.0477]GEP[113.0477]GPK	27.36		0.97	3	CO3A1_HUMAN	Collagen alpha-1(III) chain OS=Homo sapiens GN=COL3A1 PE=1 SV=4	135	894		1		2.20467e+06	3.29046e+06	3.48654e+06	3.19517e+06	3.4653e+06	2954109	2.66997e+06
577.78326, 577.7859, 577.7866	2	17.646	GLAGPP[113.0477]GM[147.0354]P[113.0477]GPR	24.63	4.652900218963623, 5.460899829864502, 6.001999855041504	0.99, 1.0	1, 5, 7	CO3A1_HUMAN	Collagen alpha-1(III) chain OS=Homo sapiens GN=COL3A1 PE=1 SV=4	135	446	13.888699531555176, 45.1416015625, 80.4666976928711	1		1.26347e+06	248960	663792	1.38027e+06	609366	1.44976e+06	779342
994.824	3	30.093	GPTGPIGP[113.0477]P[113.0477]GP[113.0477]AGQP[113.0477]GDKGEGGAP[113.0477]GLP[113.0477]GIAGPR	23.74		0.78	5	CO3A1_HUMAN	Collagen alpha-1(III) chain OS=Homo sapiens GN=COL3A1 PE=1 SV=4	135	446		1		1669878	1.23077e+06	1.78158e+06	770013	2.90522e+06	1.32358e+06	1.56347e+06
860.893	2	19.724	N[115.0269]GETGPQGPPGPTGPGGDK	23.1	4.9899	0.9	1	CO3A1_HUMAN	Collagen alpha-1(III) chain OS=Homo sapiens GN=COL3A1 PE=1 SV=4	135	1322	163.706	1		217360	407313	278427	371060	223018	316886	423779
641.96906, 641.9691, 641.9706	3	15.391	SGDRGESGPAGPAGAP[113.0477]GPAGSR	22.77	6.116399765014648, 7.065999984741211, 7.186600208282471	1	2, 3	CO3A1_HUMAN	Collagen alpha-1(III) chain OS=Homo sapiens GN=COL3A1 PE=1 SV=4	135	1248	139.71800231933594, 163.70550537109375, 90.30919647216797	1		325557	341710	478612	138390	401632	715915	664651
509.59	3	27.451	GPAGIP[113.0477]GFP[113.0477]GM[147.0354]KGHR	22.5	3.8769	0.83	7	CO3A1_HUMAN	Collagen alpha-1(III) chain OS=Homo sapiens GN=COL3A1 PE=1 SV=4	135	365	5.1026	1		268484	121277	499053	267673	233430	234804	86608.6
641.63	3	18.853	DGPPGP[113.0477]AGN[115.0269]TGAP[113.0477]GSP[113.0477]GVSGPK	22.44		0.93	1	CO3A1_HUMAN	Collagen alpha-1(III) chain OS=Homo sapiens GN=COL3A1 PE=1 SV=4	135	1322		1		2.68273e+06	2.64904e+06	1.72115e+06	2.88832e+06	1.67611e+06	1.73089e+06	954539
629.3191, 629.3201	2	17.114	SGHP[113.0477]GPIGPP[113.0477]GPR		6.28249979019165, 6.428800106048584	1	1, 2	CO3A1_HUMAN	Collagen alpha-1(III) chain OS=Homo sapiens GN=COL3A1 PE=1 SV=4	135		139.71800231933594, 163.70550537109375	1		2.05921e+06	1236779	1.68802e+06	1722764	1.41956e+06	2.42513e+06	2.34923e+06
679.8386, 679.8467	2	17.031	TSGHP[113.0477]GPIGPP[113.0477]GPR		6.110400199890137, 6.4197001457214355	1	1, 2	CO3A1_HUMAN	Collagen alpha-1(III) chain OS=Homo sapiens GN=COL3A1 PE=1 SV=4	135		139.71800231933594, 163.70550537109375	1		714663	383636	650464	613302	470431	915439	919659
472.57343, 472.5741, 708.356, 708.36176	2, 3	17.251	GTSGHP[113.0477]GPIGPP[113.0477]GPR		5.725500106811523, 5.951600074768066, 6.1402997970581055, 6.496099948883057	1	1, 2	CO3A1_HUMAN	Collagen alpha-1(III) chain OS=Homo sapiens GN=COL3A1 PE=1 SV=4	135		110.9916000366211, 139.71800231933594, 163.70550537109375, 37.401100158691406	1		1.80117e+06	2098654	2031699	1.92795e+06	1.55918e+06	3.39035e+06	3.71015e+06
623.79315, 623.7952	2	18.459	SP[113.0477]GGP[113.0477]GAAGFP[113.0477]GAR		5.4567999839782715, 5.480999946594238	1	1, 2	CO3A1_HUMAN	Collagen alpha-1(III) chain OS=Homo sapiens GN=COL3A1 PE=1 SV=4	135		45.1416015625, 60.755699157714844	1		389173	1.59573e+06	493640	82220.5	530763	719571	1.16154e+06
585.79175, 585.804, 585.807	2	17.123	GHP[113.0477]GPIGPP[113.0477]GPR		5.388000011444092, 6.104100227355957, 6.3292999267578125	0.99, 1.0	1, 2	CO3A1_HUMAN	Collagen alpha-1(III) chain OS=Homo sapiens GN=COL3A1 PE=1 SV=4	135		138.6215057373047, 163.70550537109375, 37.401100158691406	1		319432	368761	282647	261947	255957	405282	415574
512.7589, 512.75977	2	14.848	P[113.0477]GGPGADGVPGK		5.299699783325195, 6.621399879455566	1	1	CO3A1_HUMAN	Collagen alpha-1(III) chain OS=Homo sapiens GN=COL3A1 PE=1 SV=4	135		163.70550537109375, 80.4666976928711	1		427995	402087	307808	371167	288944	492886	510106
472.57285, 472.5733	3	17.775	GTSGHP[113.0477]GPIGP[113.0477]PGPR		5.292200088500977, 5.325799942016602	0.99	2, 4	CO3A1_HUMAN	Collagen alpha-1(III) chain OS=Homo sapiens GN=COL3A1 PE=1 SV=4	135		34.35309982299805, 45.1416015625	1		46418.8	73436.8	58058.3	48607.5	23751.6	84228.5	110168
978.82776, 978.8291	3	32.719	GPTGPIGP[113.0477]PGPAGQP[113.0477]GDKGEGGAPGLP[113.0477]GIAGPR		5.245299816131592, 5.462100028991699	0.84, 0.91	6, 7	CO3A1_HUMAN	Collagen alpha-1(III) chain OS=Homo sapiens GN=COL3A1 PE=1 SV=4	135		14.119099617004395, 15.284700393676758	1		4752539	4.89815e+06	5.89429e+06	4.86768e+06	4160892	5838201	5844104
369.6982, 369.69846, 738.3899	1, 2	14.82	GRP[113.0477]GLP[113.0477]GA		5.213900089263916, 5.487400054931641, 5.8343000411987305	1	2, 3, 5	CO3A1_HUMAN	Collagen alpha-1(III) chain OS=Homo sapiens GN=COL3A1 PE=1 SV=4	135		37.401100158691406, 60.755699157714844, 90.30919647216797	1		67246.1	71822.7	72589.8	35810.8	55882.3	89120.6	120475
496.726, 496.7272	2	17.545	DGTSGHP[113.0477]GPIG		5.210100173950195, 5.508500099182129	1	1, 3	CO3A1_HUMAN	Collagen alpha-1(III) chain OS=Homo sapiens GN=COL3A1 PE=1 SV=4	135		163.70550537109375, 37.401100158691406	1		183467	62193.9	110245	134827	119490	180920	171493
667.34827, 667.3507, 667.3533, 667.35333	1	14.415	GRP[113.0477]GLP[113.0477]G		5.125899791717529, 5.26039981842041, 5.77869987487793, 6.427700042724609	1	1, 2, 3, 5	CO3A1_HUMAN	Collagen alpha-1(III) chain OS=Homo sapiens GN=COL3A1 PE=1 SV=4	135		163.70550537109375, 37.401100158691406, 60.755699157714844, 90.30919647216797	1		1.03457e+06	724949	950703	741931	714178	1.07935e+06	1.01397e+06
468.21622, 468.22073	2	17.294	DGTSGHP[113.0477]GPI		5.058800220489502, 5.50029993057251	1	1, 2	CO3A1_HUMAN	Collagen alpha-1(III) chain OS=Homo sapiens GN=COL3A1 PE=1 SV=4	135		138.6215057373047, 37.401100158691406	1		190333	88709.1	129932	145938	123419	196782	196432
459.2205, 460.21887, 919.4211	1, 2	18.86	DGTSGHPGPI		4.97629976272583, 5.098400115966797, 5.252799987792969	0.99, 1.0	1, 2	CO3A1_HUMAN	Collagen alpha-1(III) chain OS=Homo sapiens GN=COL3A1 PE=1 SV=4	135		37.401100158691406, 60.755699157714844, 90.30919647216797	1	P02461|CO3A1_HUMAN	127202	64391.2	48653.9	73821.6	50969.5	56902.1	50494.3
616.06134, 616.0625	4	21.804	GPVGPSGPPGKDGTSGHP[113.0477]GPIGP[113.0477]PGPR		4.959499835968018, 5.254000186920166	0.81, 1.0	3, 5	CO3A1_HUMAN	Collagen alpha-1(III) chain OS=Homo sapiens GN=COL3A1 PE=1 SV=4	135		12.504599571228027, 21.15730094909668	1		2.7614e+06	3.34342e+06	4238392	2.64136e+06	3.77366e+06	44462.9	3.07694e+06
615.3206, 615.32153, 615.32214, 615.3226, 615.3231	1	14.341	P[113.0477]GAAGAR		4.88070011138916, 5.079800128936768, 5.260499954223633, 5.83050012588501, 6.079500198364258	1	1, 3, 4, 5, 6	CO3A1_HUMAN	Collagen alpha-1(III) chain OS=Homo sapiens GN=COL3A1 PE=1 SV=4	135		163.70550537109375, 34.35309982299805, 37.401100158691406, 60.755699157714844, 90.30919647216797	1		2.11402e+06	1.15459e+06	1.51742e+06	1.62888e+06	1.30638e+06	1.9141e+06	1671383
488.75626, 976.4459	1, 2	18.918	DGTSGHPGPIG		4.872399806976318, 5.422699928283691	0.94, 1.0	2	CO3A1_HUMAN	Collagen alpha-1(III) chain OS=Homo sapiens GN=COL3A1 PE=1 SV=4	135		60.755699157714844, 90.30919647216797	1	P02461|CO3A1_HUMAN	189372	315144	146080	158086	144947	249825	282220
329.18262, 657.3574	1, 2	21.278	P[113.0477]GVP[113.0477]GAK		4.519000053405762, 5.630899906158447	0.9, 1.0	2	CO3A1_HUMAN	Collagen alpha-1(III) chain OS=Homo sapiens GN=COL3A1 PE=1 SV=4	135		32.27239990234375, 90.30919647216797	1		1.72552e+06	1.76727e+06	1.43389e+06	1.09928e+06	843798	1.89632e+06	2161642
510.91574, 510.9173	3	18.143	DGTSGHP[113.0477]GPIGP[113.0477]PGPR		4.452000141143799, 5.509300231933594	0.93, 1.0	1, 2	CO3A1_HUMAN	Collagen alpha-1(III) chain OS=Homo sapiens GN=COL3A1 PE=1 SV=4	135		12.504599571228027, 34.35309982299805	1		4076276	2.10413e+06	2.24099e+06	2.5318e+06	1.10376e+06	3.8785e+06	4.16359e+06
504.245	3	14.219	GDKGEP[113.0477]GGPGADGVPGK		6.8117	1	1	CO3A1_HUMAN	Collagen alpha-1(III) chain OS=Homo sapiens GN=COL3A1 PE=1 SV=4	135		163.706	1		8432941	7333555	10530000	8024577	5128363	10860000	11740000
661.331	2	19.261	GPP[113.0477]GPAGAN[115.0269]GAP[113.0477]GLR		6.8061	1	1	CO3A1_HUMAN	Collagen alpha-1(III) chain OS=Homo sapiens GN=COL3A1 PE=1 SV=4	135		163.706	1		58720000	57730000	45610000	32810000	25140000	51570000	52480000
634.291	2	14.747	SGDRGESGPAGPAGA		6.3585	1	1	CO3A1_HUMAN	Collagen alpha-1(III) chain OS=Homo sapiens GN=COL3A1 PE=1 SV=4	135		163.706	1	P02461|CO3A1_HUMAN	489800	441417	470317	391377	416536	436591	487240
477.244	2	14.746	PAGAP[113.0477]GPAGSR		6.2984	1	1	CO3A1_HUMAN	Collagen alpha-1(III) chain OS=Homo sapiens GN=COL3A1 PE=1 SV=4	135		163.706	1		91491.2	74974.7	68275.8	61110.8	78795	68545.2	68148.4
486.216	2	14.775	SGDRGESGPAG		6.2713	1	1	CO3A1_HUMAN	Collagen alpha-1(III) chain OS=Homo sapiens GN=COL3A1 PE=1 SV=4	135		163.706	1	P02461|CO3A1_HUMAN	66401.9	57072.3	45504.1	50689.7	57708.8	46889.4	48522.8
696.36	1	15.97	GPSGPPGK		6.072	1	1	CO3A1_HUMAN	Collagen alpha-1(III) chain OS=Homo sapiens GN=COL3A1 PE=1 SV=4	135		163.706	1	P02461|CO3A1_HUMAN;P20908|CO5A1_HUMAN;Q03692|COAA1_HUMAN	222661	143897	133279	154823	141743	167169	177293
621.325	2	18.93	SGHPGPIGPP[113.0477]GPR		6.0414	1	2	CO3A1_HUMAN	Collagen alpha-1(III) chain OS=Homo sapiens GN=COL3A1 PE=1 SV=4	135		90.3092	1		422263	532302	400372	369408	305230	519261	523953
446.748	2	15.556	PVGPSGPPGK		6.0225	1	3	CO3A1_HUMAN	Collagen alpha-1(III) chain OS=Homo sapiens GN=COL3A1 PE=1 SV=4	135		163.706	1	P02461|CO3A1_HUMAN	48318.5	60237.6	63999.1	8918.56	55990.5	145993	175917
721.334	2	11.16	P[113.0477]GAP[113.0477]GGKGDAGAP[113.0477]GER		6.0142	0.84	1	CO3A1_HUMAN	Collagen alpha-1(III) chain OS=Homo sapiens GN=COL3A1 PE=1 SV=4	135		163.706	1		206739	113918	178970	59709.9	106450	56755.5	37544.5
914.373	1	14.805	SGDRGESGPA		5.9895	1	1	CO3A1_HUMAN	Collagen alpha-1(III) chain OS=Homo sapiens GN=COL3A1 PE=1 SV=4	135		163.706	1	P02461|CO3A1_HUMAN	2246.9	6915.03	5014.61	4337.34	2356.27	2969.92	2818.55
570.251	2	14.754	SGDRGESGPAGPA		5.9756	1	1	CO3A1_HUMAN	Collagen alpha-1(III) chain OS=Homo sapiens GN=COL3A1 PE=1 SV=4	135		163.706	1	P02461|CO3A1_HUMAN	46077.4	62867.6	76770.9	57990.1	54789	62312	61795.5
671.85	2	18.937	TSGHPGPIGPP[113.0477]GPR		5.8071	1	2	CO3A1_HUMAN	Collagen alpha-1(III) chain OS=Homo sapiens GN=COL3A1 PE=1 SV=4	135		90.3092	1		152755	259293	193396	163150	125738	249168	240533
795.442	1	15.922	VGPSGPPGK		5.7943	1	1	CO3A1_HUMAN	Collagen alpha-1(III) chain OS=Homo sapiens GN=COL3A1 PE=1 SV=4	135		163.706	1	P02461|CO3A1_HUMAN	27525.1	20516.5	27971.4	27292.3	14205	41453.6	40775.1
470.214	2	14.194	GDKGEP[113.0477]GGPGA		5.7408	1	1	CO3A1_HUMAN	Collagen alpha-1(III) chain OS=Homo sapiens GN=COL3A1 PE=1 SV=4	135		163.706	1		164270	331952	174811	137738	107481	203161	209825
700.366	2	18.896	GTSGHPGPIGPP[113.0477]GPR		5.7147	1	2	CO3A1_HUMAN	Collagen alpha-1(III) chain OS=Homo sapiens GN=COL3A1 PE=1 SV=4	135		90.3092	1		25819.5	31086.7	26154.8	21325.9	17839.9	34205.9	35668.1
434.698	2	14.229	GDKGEP[113.0477]GGPG		5.7088	1	1	CO3A1_HUMAN	Collagen alpha-1(III) chain OS=Homo sapiens GN=COL3A1 PE=1 SV=4	135		163.706	1		76154.7	55703.7	62960.6	62387.8	47669.3	72655.3	77074.3
714.306	1	14.221	GDKGEP[113.0477]GG		5.691	1	1	CO3A1_HUMAN	Collagen alpha-1(III) chain OS=Homo sapiens GN=COL3A1 PE=1 SV=4	135		163.706	1		188472	156416	197730	165038	113917	212886	200809
527.726	2	14.217	GDKGEP[113.0477]GGPGAD		5.6771	1	1	CO3A1_HUMAN	Collagen alpha-1(III) chain OS=Homo sapiens GN=COL3A1 PE=1 SV=4	135		163.706	1		131195	94493.6	96497.8	98711.6	78407.7	101055	103246
612.96	3	14.737	GDRGESGPAGPAGAP[113.0477]GPAGSR		5.6725	1	1	CO3A1_HUMAN	Collagen alpha-1(III) chain OS=Homo sapiens GN=COL3A1 PE=1 SV=4	135		80.4667	1		152442	147275	147948	126532	184519	201839	232425
639.354	1	15.952	PSGPPGK		5.6724	1	1	CO3A1_HUMAN	Collagen alpha-1(III) chain OS=Homo sapiens GN=COL3A1 PE=1 SV=4	135		163.706	1	P02461|CO3A1_HUMAN;P20908|CO5A1_HUMAN;Q03692|COAA1_HUMAN	54004.7	45917.2	54591.2	49774.4	34534.8	71798.9	78639.3
407.208	2	12.546	PGADGVP[113.0477]GK		5.6005	1	1	CO3A1_HUMAN	Collagen alpha-1(III) chain OS=Homo sapiens GN=COL3A1 PE=1 SV=4	135		110.992	1		27502.9	62923	59072.7	35534.1	27627.3	46239.7	37610.3
835.903	2	35.635	GEMGPAGIP[113.0477]GAP[113.0477]GLMGAR		5.5934	0.88	7	CO3A1_HUMAN	Collagen alpha-1(III) chain OS=Homo sapiens GN=COL3A1 PE=1 SV=4	135		15.2847	1		81283.6	177644	248952	96774.7	59331.9	904554	2128008
548.298	2	16.662	GRPGLP[113.0477]GAAGAR		5.5277	1	2	CO3A1_HUMAN	Collagen alpha-1(III) chain OS=Homo sapiens GN=COL3A1 PE=1 SV=4	135		90.3092	1		26165.1	10497.5	35408.5	29639	12935.4	50764.5	45661.5
556.227	2	14.221	GDKGEP[113.0477]GGPGADG		5.4831	0.87	1	CO3A1_HUMAN	Collagen alpha-1(III) chain OS=Homo sapiens GN=COL3A1 PE=1 SV=4	135		110.992	1		26905.5	23020.7	26920.7	28423.9	18741.8	32039.4	30832.8
436.22	2	15.347	PGSDGLP[113.0477]GR		5.3483	1	1	CO3A1_HUMAN	Collagen alpha-1(III) chain OS=Homo sapiens GN=COL3A1 PE=1 SV=4	135		163.706	1		28389	33919.6	2269.88	33161.8	26161.3	42794.4	42822.7
406.197	2	14.215	GDKGEP[113.0477]GGP		5.3479	0.97	1	CO3A1_HUMAN	Collagen alpha-1(III) chain OS=Homo sapiens GN=COL3A1 PE=1 SV=4	135		163.706	1		48534.5	40613.1	50689.7	42310.4	34698.7	53253.5	58239.6
569.789	2	24.731	GLAGPP[113.0477]GMP[113.0477]GPR		5.3017	1	3	CO3A1_HUMAN	Collagen alpha-1(III) chain OS=Homo sapiens GN=COL3A1 PE=1 SV=4	135		21.1573	1		7883076	4.96103e+06	12660000	11370000	5.52704e+06	9153755	4.22647e+06
487.222	2	14.166	P[113.0477]GSN[115.0269]GAP[113.0477]GQR		5.2188	1	1	CO3A1_HUMAN	Collagen alpha-1(III) chain OS=Homo sapiens GN=COL3A1 PE=1 SV=4	135		80.4667	1		96033.4	77221.3	104151	102168	63418.6	92696	90342.4
405.217	2	14.787	GRP[113.0477]GLP[113.0477]GAA		5.1472	0.86	2	CO3A1_HUMAN	Collagen alpha-1(III) chain OS=Homo sapiens GN=COL3A1 PE=1 SV=4	135		45.1416	1		64194.6	78154	96146	45284.1	59790.5	102431	163963
856.398	1	17.672	PP[113.0477]GM[147.0354]P[113.0477]GPR		5.1369	1	2	CO3A1_HUMAN	Collagen alpha-1(III) chain OS=Homo sapiens GN=COL3A1 PE=1 SV=4	135		37.4011	1		6199.11	33658.2	13937.7	2616.43	12965.9	19579.2	30407.5
615.806	2	14.306	SGKPGAN[115.0269]GLSGER		5.1316	1	1	CO3A1_HUMAN	Collagen alpha-1(III) chain OS=Homo sapiens GN=COL3A1 PE=1 SV=4	135		163.706	1		90435.3	95233.9	115050	108657	67181.9	119436	121731
702.031	3	37.773	GSP[113.0477]GAQGP[113.0477]PGAP[113.0477]GPLGIAGITGAR		5.1237	0.97	3	CO3A1_HUMAN	Collagen alpha-1(III) chain OS=Homo sapiens GN=COL3A1 PE=1 SV=4	135		15.6789	1		1154.38	1134.78	504.259	911.669	1608.1	959.232	1033.25
483.256	2	14.244	GPVGPSGPP[113.0477]GK		5.0903	1	2	CO3A1_HUMAN	Collagen alpha-1(III) chain OS=Homo sapiens GN=COL3A1 PE=1 SV=4	135		90.3092	1		27038.1	38969.4	71019.3	22611	26418.9	97517.8	77953.5
420.705	2	24.977	PP[113.0477]GMP[113.0477]GPR		5.0663	1	4	CO3A1_HUMAN	Collagen alpha-1(III) chain OS=Homo sapiens GN=COL3A1 PE=1 SV=4	135		21.1573	1		20076.6	38141.4	49043.3	13679.8	23764.7	53103.6	71153.4
537.258	2	18.914	DGTSGHPGPIGP		5.0624	1	2	CO3A1_HUMAN	Collagen alpha-1(III) chain OS=Homo sapiens GN=COL3A1 PE=1 SV=4	135		37.4011	1	P02461|CO3A1_HUMAN	54615.5	42810.5	28856.4	37709	36060	35215.3	33628.7
456.222	2	17.428	GPP[113.0477]GM[147.0354]P[113.0477]GPR		5.0297	1	3	CO3A1_HUMAN	Collagen alpha-1(III) chain OS=Homo sapiens GN=COL3A1 PE=1 SV=4	135		45.1416	1		15132.8	2222.69	7267.36	8619.8	8760.56	8405.65	6810.82
633.863	2	36.891	AP[113.0477]GPLGIAGITGAR		4.9959	0.86	7	CO3A1_HUMAN	Collagen alpha-1(III) chain OS=Homo sapiens GN=COL3A1 PE=1 SV=4	135		5.1026	1		578365	535832	524289	561725	561468	574025	558733
577.282	2	15.502	EP[113.0477]GGPGADGVPGK		4.9489	0.87	1	CO3A1_HUMAN	Collagen alpha-1(III) chain OS=Homo sapiens GN=COL3A1 PE=1 SV=4	135		138.622	1		126835	123501	111.089	152735	127052	153670	160776
578.245	2	14.121	GEVGPAGSP[113.0477]GSN[115.0269]GA		4.9472	0.97	1	CO3A1_HUMAN	Collagen alpha-1(III) chain OS=Homo sapiens GN=COL3A1 PE=1 SV=4	135		110.992	1		13581.7	4682.59	14747.9	30817.7	6703.52	5848.2	1093.04
867.493	1	23.172	GLP[113.0477]GPP[113.0477]GIK		4.8989	1	3	CO3A1_HUMAN	Collagen alpha-1(III) chain OS=Homo sapiens GN=COL3A1 PE=1 SV=4	135		14.3589	1		1.74142e+06	1.20465e+06	1.56847e+06	1.25936e+06	1163988	1.79718e+06	1730367
770.389	1	22.29	IP[113.0477]GVP[113.0477]GAK		4.8854	0.96	2	CO3A1_HUMAN	Collagen alpha-1(III) chain OS=Homo sapiens GN=COL3A1 PE=1 SV=4	135		45.1416	1		257305	280843	276936	192146	180139	235199	127932
498.247	3	14.218	GESGPAGPAGAPGPAGSR		4.8705	0.78	1	CO3A1_HUMAN	Collagen alpha-1(III) chain OS=Homo sapiens GN=COL3A1 PE=1 SV=4	135		73.2639	1	P02461|CO3A1_HUMAN	241591	231458	250897	217732	163516	290278	282837
591.264	3	14.232	DGNP[113.0477]GSDGLP[113.0477]GRDGSPGGK		4.8615	0.96	1	CO3A1_HUMAN	Collagen alpha-1(III) chain OS=Homo sapiens GN=COL3A1 PE=1 SV=4	135		163.706	1		43857.3	62666.3	56286	73487.3	91650.6	87597.3	84557.7
697.388	1	23.16	P[113.0477]GPP[113.0477]GIK		4.8132	1	3	CO3A1_HUMAN	Collagen alpha-1(III) chain OS=Homo sapiens GN=COL3A1 PE=1 SV=4	135		21.1573	1		1.9905e+06	1.48394e+06	1.79478e+06	1.61905e+06	1.63897e+06	2.24861e+06	2440412
644.31	2	20.174	GSP[113.0477]GGPGAAGFP[113.0477]GAR		4.7815	0.9	2	CO3A1_HUMAN	Collagen alpha-1(III) chain OS=Homo sapiens GN=COL3A1 PE=1 SV=4	135		34.3531	1		636874	683294	580013	515893	473531	816745	911247
765.882	2	36.874	PP[113.0477]GAP[113.0477]GPLGIAGITGAR		4.7681	0.97	7	CO3A1_HUMAN	Collagen alpha-1(III) chain OS=Homo sapiens GN=COL3A1 PE=1 SV=4	135		5.1026	1		317159	282814	230857	236321	197752	154013	256675
1068.49	2	22.73	GEGGPP[113.0477]GVAGPP[113.0477]GGSGPAGPP[113.0477]GPQGV		4.7282	0.92	2	CO3A1_HUMAN	Collagen alpha-1(III) chain OS=Homo sapiens GN=COL3A1 PE=1 SV=4	135		90.3092	1		1056.54	257.741	11707.9	38937.9	24616.8	16731.9	4294.46
929.968	2	36.869	GSP[113.0477]GAQGPP[113.0477]GAP[113.0477]GPLGIAGITG		4.7254	0.93	7	CO3A1_HUMAN	Collagen alpha-1(III) chain OS=Homo sapiens GN=COL3A1 PE=1 SV=4	135		5.1026	1		59310.6	45064.6	33559.5	45464.5	43507.5	23119.5	37285.3
509.755	2	29.28	P[113.0477]GVMGFP[113.0477]GPK		4.7029	0.99	5	CO3A1_HUMAN	Collagen alpha-1(III) chain OS=Homo sapiens GN=COL3A1 PE=1 SV=4	135		3.9062	1		190963	247350	442649	162061	216253	395581	470743
657.366	1	25.199	AGAP[113.0477]GLR		4.7011	1	3	CO3A1_HUMAN	Collagen alpha-1(III) chain OS=Homo sapiens GN=COL3A1 PE=1 SV=4	135		14.3589	1		11472.4	3863.81	5739.98	16822.2	6092.14	2531.02	660.088
449.216	2	24.998	GPP[113.0477]GMP[113.0477]GPR		4.6926	0.99	4	CO3A1_HUMAN	Collagen alpha-1(III) chain OS=Homo sapiens GN=COL3A1 PE=1 SV=4	135		12.5046	1		26815.4	45443.9	54896	20091	28589.1	57079.3	82419.8
484.734	2	24.979	AGPP[113.0477]GMP[113.0477]GPR		4.683	0.99	4	CO3A1_HUMAN	Collagen alpha-1(III) chain OS=Homo sapiens GN=COL3A1 PE=1 SV=4	135		21.1573	1		68134.1	117330	141874	49829.7	78552	163594	216424
850.936	2	36.858	GSP[113.0477]GAQGPP[113.0477]GAP[113.0477]GPLGIAGI		4.6501	0.89	7	CO3A1_HUMAN	Collagen alpha-1(III) chain OS=Homo sapiens GN=COL3A1 PE=1 SV=4	135		5.1026	1		62207	59467.3	52398	48973	45036	27215.5	49728.9
762.858	2	14.804	GESGP[113.0477]AGPAGAP[113.0477]GPAGSR		4.6205	0.91	1	CO3A1_HUMAN	Collagen alpha-1(III) chain OS=Homo sapiens GN=COL3A1 PE=1 SV=4	135		163.706	1		154937	151561	175613	147406	121207	186000	221115
483.258	2	14.27	GPVGPSGP[113.0477]PGK		4.606	0.98	3	CO3A1_HUMAN	Collagen alpha-1(III) chain OS=Homo sapiens GN=COL3A1 PE=1 SV=4	135		37.4011	1		188.244	1201.37	1698.96	83.924	688.498	2896.45	3658.08
590.343	2	38.419	PGPLGIAGITGAR		4.5136	0.93	7	CO3A1_HUMAN	Collagen alpha-1(III) chain OS=Homo sapiens GN=COL3A1 PE=1 SV=4	135		5.1026	1	P02461|CO3A1_HUMAN	56498.8	29585.6	24016.8	32263.7	42518.4	33320.4	37814.6
794.392	2	36.877	GSP[113.0477]GAQGPP[113.0477]GAP[113.0477]GPLGIAG		4.501	0.88	7	CO3A1_HUMAN	Collagen alpha-1(III) chain OS=Homo sapiens GN=COL3A1 PE=1 SV=4	135		4.8109	1		75227.1	64718.2	41558	54100.5	50068.6	29259.9	54178.5
673.319	2	36.808	GSP[113.0477]GAQGPP[113.0477]GAP[113.0477]GPLG		4.4797	0.89	2	CO3A1_HUMAN	Collagen alpha-1(III) chain OS=Homo sapiens GN=COL3A1 PE=1 SV=4	135		4.8109	1		9632.58	7198.13	11355.9	5200.33	10209.5	14558.3	14897.9
542.252	4	17.524	GETGPPGPAGFP[113.0477]GAP[113.0477]GQN[115.0269]GEPGGK		4.4592	0.78	2	CO3A1_HUMAN	Collagen alpha-1(III) chain OS=Homo sapiens GN=COL3A1 PE=1 SV=4	135		90.3092	1		30061.7	16617.4	30758.2	6328.2	12104.8	24833.6	23029.4
610.295	2	22.865	GQPGVM[147.0354]GFP[113.0477]GP[113.0477]K		4.3503	0.99	3	CO3A1_HUMAN	Collagen alpha-1(III) chain OS=Homo sapiens GN=COL3A1 PE=1 SV=4	135		6.6415	1		471690	3.44607e+06	745728	357123	977105	1.51127e+06	5045508
635.295	3	18.188	DGPP[113.0477]GPAGNTGAP[113.0477]GSP[113.0477]GVSGPK		4.2696	0.8	1	CO3A1_HUMAN	Collagen alpha-1(III) chain OS=Homo sapiens GN=COL3A1 PE=1 SV=4	135		139.718	1		148857	112674	101205	119521	74589.1	60992.1	32745.9
405.242	2	22.902	LP[113.0477]GPP[113.0477]GIK		4.2395	0.97	2	CO3A1_HUMAN	Collagen alpha-1(III) chain OS=Homo sapiens GN=COL3A1 PE=1 SV=4	135		21.1573	1		25661	16954.6	16440.9	14912.2	14788.7	10819.3	10984.3
479.743	2	32.74	P[113.0477]GAP[113.0477]GLMGAR		3.7315	0.83	5	CO3A1_HUMAN	Collagen alpha-1(III) chain OS=Homo sapiens GN=COL3A1 PE=1 SV=4	135		1.8805	1		117304	65865.7	81445.7	100871	62829.5	55789.9	89638
743.0398, 743.04016, 743.0416, 1114.055	2, 3	48.062	DVVFLIDGSQSAGPEFQYVR	78.52, 79.58	5.7469000816345215, 6.006400108337402, 6.064899921417236, 6.695099830627441	1	1, 2, 7	CO6A3_HUMAN	Collagen alpha-3(VI) chain OS=Homo sapiens GN=COL6A3 PE=1 SV=4	163	536	236.44830322265625, 245.80580139160156, 308.1877136230469, 963.0996704101562	1	P12111|CO6A3_HUMAN	1.85148e+06	965018	1.34945e+06	2.38283e+06	1.28013e+06	1.18636e+06	1.27306e+06
768.87665, 768.877, 768.87823, 768.87854	2	45.259	AC[160.0307]NLDVILGFDGSR	69.29, 77.8	6.159900188446045, 6.58620023727417, 6.589399814605713, 6.8403000831604	1	1, 6, 7, 8	CO6A3_HUMAN	Collagen alpha-3(VI) chain OS=Homo sapiens GN=COL6A3 PE=1 SV=4	163	1399, 536	245.80580139160156, 573.2694091796875, 601.5032958984375, 963.0996704101562	1		1.21698e+06	671465	981438	1221700	914042	742893	731022
885.4382, 1327.652	2, 3	62.748	GADQAELEEIAFDSSLVFIPAEFR	64.68, 91.68	7.0012	0.99, 1.0	7	CO6A3_HUMAN	Collagen alpha-3(VI) chain OS=Homo sapiens GN=COL6A3 PE=1 SV=4	163	536	573.269	1	P12111|CO6A3_HUMAN	1176105	657612	982945	2.31434e+06	670758	622173	837213
778.0689, 778.07025, 778.0707, 1166.6012	2, 3	63.703	LNLLDLDYELAEQLDNIAEK	58.31, 68.26	7.2870001792907715, 7.336999893188477	1	1, 7, 8	CO6A3_HUMAN	Collagen alpha-3(VI) chain OS=Homo sapiens GN=COL6A3 PE=1 SV=4	163	536	511.18011474609375, 573.2694091796875	1	P12111|CO6A3_HUMAN	5632653	3.42375e+06	4.15932e+06	6154232	3835205	2.14011e+06	3401875
510.93204, 510.9325, 765.8923	2, 3	28.776	SQHPYVLTEDTLK	51.44, 57.79	5.068699836730957, 5.143499851226807, 5.603899955749512	0.95, 0.98, 1.0	3, 4	CO6A3_HUMAN	Collagen alpha-3(VI) chain OS=Homo sapiens GN=COL6A3 PE=1 SV=4	163	418	109.41339874267578, 147.4429931640625, 160.21490478515625	1	P12111|CO6A3_HUMAN	507519	608281	788646	727388	734518	568562	456872
572.65826, 858.48126, 858.4831	2, 3	55.066	IEEGVPQFLVLISSGK	48.67, 9.29	4.707600116729736, 7.412799835205078	0.78, 1.0	1, 8	CO6A3_HUMAN	Collagen alpha-3(VI) chain OS=Homo sapiens GN=COL6A3 PE=1 SV=4	163	1399	104.61869812011719, 1702.6590576171875	1	P12111|CO6A3_HUMAN	2.12833e+06	1.18711e+06	1.46708e+06	2.74463e+06	1.39594e+06	1.44325e+06	1.45334e+06
879.4775, 1318.7128	2, 3	66.889	NADPAELEQIVLSPAFILAAESLPK	42.13, 67.31	7.6017	1	8	CO6A3_HUMAN	Collagen alpha-3(VI) chain OS=Homo sapiens GN=COL6A3 PE=1 SV=4	163	1399	1702.66	1	P12111|CO6A3_HUMAN	1.61477e+06	652044	895555	2197903	949670	837699	1.00486e+06
556.6583, 562.6618, 843.4881	2, 3	42.11	LLTPITTLTSEQIQK	39.05, 67.2	5.441500186920166, 7.72599983215332	1	8	CO6A3_HUMAN	Collagen alpha-3(VI) chain OS=Homo sapiens GN=COL6A3 PE=1 SV=4	163	1399	1702.66	1	P12111|CO6A3_HUMAN	1.73432e+06	937836	1.30033e+06	2.98908e+06	1.22963e+06	1.19537e+06	1318529
757.3798, 757.3808, 757.38196	2	44.048	LVDYLDVGFDTTR	38.23, 69.98, 82.38	5.9618000984191895, 6.294400215148926, 6.297100067138672, 6.971499919891357	1	1, 2, 7, 8	CO6A3_HUMAN	Collagen alpha-3(VI) chain OS=Homo sapiens GN=COL6A3 PE=1 SV=4	163	112, 1399, 536	1702.6590576171875, 294.8544006347656, 487.8931884765625, 573.2694091796875	1	P12111|CO6A3_HUMAN	1277607	661791	730153	1.4218e+06	871822	640167	682859
580.0095, 869.50903, 869.5098	2, 3	56.425	ITEGVPQLLIVLTADR	38.21, 65.51	5.350500106811523, 7.683199882507324	0.99, 1.0	1, 8	CO6A3_HUMAN	Collagen alpha-3(VI) chain OS=Homo sapiens GN=COL6A3 PE=1 SV=4	163	1399	134.6385955810547, 1702.6590576171875	1	P12111|CO6A3_HUMAN	2213267	1.24807e+06	1.60896e+06	3.32489e+06	1.15076e+06	1.62521e+06	1.54908e+06
703.3698, 703.3699, 703.37054, 703.3707, 703.3713	2	44.798	DVVFLLDGSEGVR	36.5, 40.26, 49.2	6.52839994430542, 6.619699954986572, 6.7042999267578125, 6.873499870300293	1	1, 4, 5, 6	CO6A3_HUMAN	Collagen alpha-3(VI) chain OS=Homo sapiens GN=COL6A3 PE=1 SV=4	163	259, 611	245.02059936523438, 257.5548095703125, 277.2525939941406, 294.5906066894531	1	P12111|CO6A3_HUMAN	1.35219e+06	706578	1021126	2.07466e+06	1.01886e+06	1.01541e+06	1.07044e+06
488.49716, 488.4975, 488.49796, 488.49887, 650.99634	3, 4	35.713	VVIHFTDGADGDLADLHR	35.16, 82.29	5.829800128936768, 6.066500186920166, 6.299699783325195, 6.617400169372559	0.98, 0.99	2, 4, 5, 6, 8	CO6A3_HUMAN	Collagen alpha-3(VI) chain OS=Homo sapiens GN=COL6A3 PE=1 SV=4	163	1399, 259	112.86229705810547, 245.02059936523438, 277.2525939941406, 963.0996704101562	1	P12111|CO6A3_HUMAN	1.1283e+06	740504	955753	1096363	898045	693933	758420
855.4356, 855.43713, 855.4404	2	33.53	VAVVTYN[115.0269]N[115.0269]EVTTEIR	28.21, 71.07	5.0579	0.87, 0.92, 0.97	2, 3	CO6A3_HUMAN	Collagen alpha-3(VI) chain OS=Homo sapiens GN=COL6A3 PE=1 SV=4	163	185, 418	129.418	1		697155	799925	927086	908235	651200	771853	705862
580.33795, 870.0017	2, 3	58.265	ITEGVPQ[129.0426]LLIVLTADR	28.09, 29.05	6.4255	0.99, 1.0	8	CO6A3_HUMAN	Collagen alpha-3(VI) chain OS=Homo sapiens GN=COL6A3 PE=1 SV=4	163	1399	1702.66	1		106896	56543.1	97010.6	203676	74262	99529.6	93868.6
706.0242, 706.025, 706.0252, 706.0271, 1058.533	2, 3	48.39	DVVLSIVN[115.0269]DLTIAESNC[160.0307]PR	27.51, 42.42	5.0254998207092285, 5.4857001304626465, 5.69350004196167, 5.815499782562256, 5.827300071716309, 5.967299938201904	0.8, 0.84, 0.94, 1.0	2, 3, 5, 6	CO6A3_HUMAN	Collagen alpha-3(VI) chain OS=Homo sapiens GN=COL6A3 PE=1 SV=4	163	471, 611	187.0345001220703, 212.12210083007812, 236.44830322265625, 257.5548095703125, 294.5906066894531, 308.1877136230469	1		587955	390207	455016	601562	420731	381108	432093
404.8757, 606.8113, 606.8118	2, 3	21.233	VNHFVPEAGSR	27.1, 47.61	5.4375, 5.806399822235107	0.99, 1.0	3, 4	CO6A3_HUMAN	Collagen alpha-3(VI) chain OS=Homo sapiens GN=COL6A3 PE=1 SV=4	163	316	147.4429931640625, 86.95330047607422	1	P12111|CO6A3_HUMAN	132431	142989	135995	121660	100830	157275	141864
539.9897, 809.47943	2, 3	55.242	AAPLQGMLPGLLAPLR	26.26, 43.13	7.501	0.99, 1.0	8	CO6A3_HUMAN	Collagen alpha-3(VI) chain OS=Homo sapiens GN=COL6A3 PE=1 SV=4	163	1399	1702.66	1	P12111|CO6A3_HUMAN	606372	336288	552312	1.11201e+06	430245	592717	586368
705.6965, 705.697, 705.71	3	50.207	DVVLSIVNDLTIAESNC[160.0307]PR	23.11, 23.28	4.867099761962891, 5.622900009155273, 5.799200057983398	0.9, 0.92, 0.99	1, 3, 8	CO6A3_HUMAN	Collagen alpha-3(VI) chain OS=Homo sapiens GN=COL6A3 PE=1 SV=4	163	112, 1399	134.6385955810547, 1702.6590576171875, 601.5032958984375	1		409320	352372	296405	431062	356474	245418	265560
577.97064, 866.4514	2, 3	50.723	ISLSPEYVFSVSTFR	22.93, 38.69	7.4935	0.92, 1.0	8	CO6A3_HUMAN	Collagen alpha-3(VI) chain OS=Homo sapiens GN=COL6A3 PE=1 SV=4	163	1399	1702.66	1	P12111|CO6A3_HUMAN	1695183	837092	1.1654e+06	2.40478e+06	1.04417e+06	1.07726e+06	1.25394e+06
663.6739, 995.0055	2, 3	52.98	VGVVQFSN[115.0269]DVFPEFYLK	20.37, 79.76	7.0184	0.78, 1.0	8	CO6A3_HUMAN	Collagen alpha-3(VI) chain OS=Homo sapiens GN=COL6A3 PE=1 SV=4	163	1399	1702.66	1		1.65523e+06	748351	1.27825e+06	2.0806e+06	1.1191e+06	1.0289e+06	1.23486e+06
581.3438, 581.34454, 871.51416	2, 3	68.883	IEDGVLQFLVLLVAGR	16.72, 56.79, 7.09	5.945700168609619, 7.219299793243408, 7.998600006103516	0.99, 1.0	1, 8	CO6A3_HUMAN	Collagen alpha-3(VI) chain OS=Homo sapiens GN=COL6A3 PE=1 SV=4	163	112, 1120, 1399	1702.6590576171875, 511.18011474609375, 877.147216796875	1	P12111|CO6A3_HUMAN	262143	148145	427952	893818	46194.5	226335	300963
529.6475, 793.9672	2, 3	37.995	LQPVLQPLPSPGVGGK	15.56, 29.83	7.2007	0.91, 1.0	8	CO6A3_HUMAN	Collagen alpha-3(VI) chain OS=Homo sapiens GN=COL6A3 PE=1 SV=4	163	1120, 1399	1702.66	1	P12111|CO6A3_HUMAN	1.24768e+06	634407	919272	1.85229e+06	909365	890621	874960
544.6136, 816.4139, 816.4161	2, 3	34.317	SVEDAQDVSLALTQR	106.81, 28.88	6.359499931335449, 6.66949987411499	0.88, 0.97, 1.0	3, 4	CO6A3_HUMAN	Collagen alpha-3(VI) chain OS=Homo sapiens GN=COL6A3 PE=1 SV=4	163	418	109.41339874267578, 160.21490478515625	1	P12111|CO6A3_HUMAN	1.18973e+06	1.25201e+06	1.49031e+06	2.05127e+06	1.26171e+06	1.2567e+06	1.24437e+06
1078.55	2	50.856	LLPSFVSSEN[115.0269]AFYLSPDIR	103.28	5.7167	0.99	8	CO6A3_HUMAN	Collagen alpha-3(VI) chain OS=Homo sapiens GN=COL6A3 PE=1 SV=4	163	1399	877.147	1		70894.4	40656.6	39452.6	57974.2	107020	60373.2	57924
816.907	2	35.226	SVEDAQDVSLALTQ[129.0426]R	99.98	4.7295	0.99	2	CO6A3_HUMAN	Collagen alpha-3(VI) chain OS=Homo sapiens GN=COL6A3 PE=1 SV=4	163	198	91.5001	1		90926.2	59370	73252.2	109269	77130.2	70536	70171.3
716.328	2	29.429	SDDEVDDPAVELK	87.99	6.5119	1	1	CO6A3_HUMAN	Collagen alpha-3(VI) chain OS=Homo sapiens GN=COL6A3 PE=1 SV=4	163	123	134.639	1	P12111|CO6A3_HUMAN	1.04391e+06	633766	780425	1.32348e+06	719954	734352	712808
519.765	2	21.728	IASN[115.0269]SATAFR	77.13	5.6832	1	3	CO6A3_HUMAN	Collagen alpha-3(VI) chain OS=Homo sapiens GN=COL6A3 PE=1 SV=4	163	418	147.443	1		427051	358777	437483	554833	383783	132.427	500535
573.8106, 573.8109	2	31.297	SSGIVSLGVGDR	71.08	5.973599910736084, 6.2093000411987305	1	4, 5	CO6A3_HUMAN	Collagen alpha-3(VI) chain OS=Homo sapiens GN=COL6A3 PE=1 SV=4	163	611	257.5548095703125, 294.5906066894531	1	P12111|CO6A3_HUMAN	847044	451896	635718	1.13199e+06	53069.6	506513	541763
457.308	2	38.595	LLVLITGGK	66.35	7.1142	1	8	CO6A3_HUMAN	Collagen alpha-3(VI) chain OS=Homo sapiens GN=COL6A3 PE=1 SV=4	163	1399	1702.66	1	P12111|CO6A3_HUMAN	462483	231682	357958	854996	301985	316683	380539
615.3656, 615.3669, 615.3673	2	43.332	VPQIAFVITGGK	64.6	5.188700199127197, 5.252999782562256, 7.6346001625061035	0.98, 0.99, 1.0	1, 2, 8	CO6A3_HUMAN	Collagen alpha-3(VI) chain OS=Homo sapiens GN=COL6A3 PE=1 SV=4	163	1399	104.61869812011719, 134.6385955810547, 1702.6590576171875	1	P12111|CO6A3_HUMAN	2.77055e+06	1629793	2.21361e+06	3.09342e+06	1352390	1.77916e+06	1.9433e+06
702.4	2	46.16	LSDAGITPLFLTR	62.2	7.5692	1	8	CO6A3_HUMAN	Collagen alpha-3(VI) chain OS=Homo sapiens GN=COL6A3 PE=1 SV=4	163	1399	1702.66	1	P12111|CO6A3_HUMAN	3317554	1.68829e+06	2.47893e+06	3.14336e+06	2.36769e+06	1886937	2.02678e+06
734.384	2	41.617	ALNLGYALDYAQR	56.84	7.313	1	8	CO6A3_HUMAN	Collagen alpha-3(VI) chain OS=Homo sapiens GN=COL6A3 PE=1 SV=4	163	1399	1702.66	1	P12111|CO6A3_HUMAN	800730	415157	630041	1.33118e+06	639950	649289	638837
619.831	2	35.259	VAVFFSNTPTR	55.32	7.019	1	8	CO6A3_HUMAN	Collagen alpha-3(VI) chain OS=Homo sapiens GN=COL6A3 PE=1 SV=4	163	1399	1702.66	1	P12111|CO6A3_HUMAN	1.93935e+06	1.22953e+06	1.37546e+06	1.98375e+06	1.43691e+06	1.20111e+06	1.30384e+06
769.366	2	48.755	AC[160.0307]N[115.0269]LDVILGFDGSR	51.16	5.5361	0.99	7	CO6A3_HUMAN	Collagen alpha-3(VI) chain OS=Homo sapiens GN=COL6A3 PE=1 SV=4	163	536	573.269	1		132108	111113	118486	144065	116694	184614	180001
412.243	2	22.22	VGLEHLR	50.75	5.4417	1	4	CO6A3_HUMAN	Collagen alpha-3(VI) chain OS=Homo sapiens GN=COL6A3 PE=1 SV=4	163	316	86.9533	1	P12111|CO6A3_HUMAN	143178	119267	112715	129669	107363	121748	106565
609.823	2	32.852	VAVIQFSDDPK	49.63	6.2501	1	5	CO6A3_HUMAN	Collagen alpha-3(VI) chain OS=Homo sapiens GN=COL6A3 PE=1 SV=4	163	611	294.591	1	P12111|CO6A3_HUMAN	868588	416142	603553	1.17883e+06	634490	550002	597859
400.735	2	23.577	VDAILNR	47.88	5.587	1	4	CO6A3_HUMAN	Collagen alpha-3(VI) chain OS=Homo sapiens GN=COL6A3 PE=1 SV=4	163	316	86.9533	1	P12111|CO6A3_HUMAN;REVERSE|REVERSE5556	290933	244251	283224	244715	216558	265220	263885
747.8698, 747.87054	2	35.853	EVQVFEITEN[115.0269]SAK	47.81	5.2567	1	2, 8	CO6A3_HUMAN	Collagen alpha-3(VI) chain OS=Homo sapiens GN=COL6A3 PE=1 SV=4	163	185	1702.66	1		27301	27210.9	18955.1	35835	36850.8	33747.1	30479.2
374.22998, 374.2301	2	28.797	VFAVGVR	47.72	5.814300060272217, 6.47130012512207	1	6, 7	CO6A3_HUMAN	Collagen alpha-3(VI) chain OS=Homo sapiens GN=COL6A3 PE=1 SV=4	163	536	294.8544006347656, 573.2694091796875	1	Q5GFL6|VWA2_HUMAN;P12111|CO6A3_HUMAN	326307	122738	259005	325494	302598	202818	104222
535.3041, 535.3049	2	32.312	SQAPVLDAIR	46.98	5.8632001876831055, 5.914000034332275	1	4, 5	CO6A3_HUMAN	Collagen alpha-3(VI) chain OS=Homo sapiens GN=COL6A3 PE=1 SV=4	163	316	277.2525939941406, 77.26480102539062	1	P12111|CO6A3_HUMAN	842769	397548	597986	1.20648e+06	609505	572920	612450
679.376	2	32.463	QLGTVQQVISER	45.5	5.2032	1	5	CO6A3_HUMAN	Collagen alpha-3(VI) chain OS=Homo sapiens GN=COL6A3 PE=1 SV=4	163	611	294.591	1	P12111|CO6A3_HUMAN	183585	88721.6	107993	195593	113830	96278.8	99693.1
860.934	4	56.257	YPPPAVESDAADIVFLIDSSEGVRPDGFAHIR	44.02	6.3509	0.98	7	CO6A3_HUMAN	Collagen alpha-3(VI) chain OS=Homo sapiens GN=COL6A3 PE=1 SV=4	163	536	573.269	1	P12111|CO6A3_HUMAN	1.57241e+06	888932	768259	3862550	901032	1.0556e+06	1164003
603.838	2	41.818	QFGVAPFTIAR	43.92		0.99	8	CO6A3_HUMAN	Collagen alpha-3(VI) chain OS=Homo sapiens GN=COL6A3 PE=1 SV=4	163	1399		1	P12111|CO6A3_HUMAN	123130	68607.6	84631.9	109345	68811.9	54998.5	60141.4
492.317	2	42.055	ALILVGLER	43.57	7.6104	1	8	CO6A3_HUMAN	Collagen alpha-3(VI) chain OS=Homo sapiens GN=COL6A3 PE=1 SV=4	163	1399	1702.66	1	P12111|CO6A3_HUMAN	1.93509e+06	1.09407e+06	1.42995e+06	2.05436e+06	1.43293e+06	1.2115e+06	1308913
1000.14	3	48.678	VSVVANTPSGPVEAFDFDEYQPEMLEK	43.38	6.7724	1	6	CO6A3_HUMAN	Collagen alpha-3(VI) chain OS=Homo sapiens GN=COL6A3 PE=1 SV=4	163	259	277.253	1	P12111|CO6A3_HUMAN	1.21451e+06	943121	1.36718e+06	1.38657e+06	878625	849174	864833
367.732	2	31.718	LVFTVR	42.42	5.8833	1	8	CO6A3_HUMAN	Collagen alpha-3(VI) chain OS=Homo sapiens GN=COL6A3 PE=1 SV=4	163	1399	1702.66	1	P12111|CO6A3_HUMAN	256066	102640	212813	366819	228332	183060	139087
774.391	2	37.724	GDSIDQC[160.0307]ALIQSIK	41.96	6.8736	1	5	CO6A3_HUMAN	Collagen alpha-3(VI) chain OS=Homo sapiens GN=COL6A3 PE=1 SV=4	163	471	294.591	1		1.2064e+06	951664	1.06086e+06	1.15226e+06	1.00243e+06	965074	1.00061e+06
381.233	2	37.009	SGFPLLK	41.94	6.4817	1	7	CO6A3_HUMAN	Collagen alpha-3(VI) chain OS=Homo sapiens GN=COL6A3 PE=1 SV=4	163	536	573.269	1	P12111|CO6A3_HUMAN	128733	58766.2	108041	219482	110895	115904	110262
778.396	3	65.826	LNLLDLDYELAEQ[129.0426]LDNIAEK	41.71	5.1529	0.8	7	CO6A3_HUMAN	Collagen alpha-3(VI) chain OS=Homo sapiens GN=COL6A3 PE=1 SV=4	163	536	222.91	1		198435	122404	152259	240270	118043	79566.8	121134
535.796	2	33.827	SQ[129.0426]APVLDAIR	40.97	5.5899	1	3	CO6A3_HUMAN	Collagen alpha-3(VI) chain OS=Homo sapiens GN=COL6A3 PE=1 SV=4	163	418	147.443	1		52456.5	28988.3	52465.1	85003.3	48102.7	43961.9	45407.6
367.222	2	24.935	FAQVIR	40.53	6.0864	1	5	CO6A3_HUMAN	Collagen alpha-3(VI) chain OS=Homo sapiens GN=COL6A3 PE=1 SV=4	163	611	294.591	1	P12111|CO6A3_HUMAN	199794	72705.2	174441	209158	206955	93723.6	20996.5
403.233	2	29.64	ALEFVAR	37.06	6.275	1	5	CO6A3_HUMAN	Collagen alpha-3(VI) chain OS=Homo sapiens GN=COL6A3 PE=1 SV=4	163	611	294.591	1	P12111|CO6A3_HUMAN	147388	88994.2	169601	216650	172520	141964	148278
365.219	2	18.144	VVNLER	36.29		0.99	3	CO6A3_HUMAN	Collagen alpha-3(VI) chain OS=Homo sapiens GN=COL6A3 PE=1 SV=4	163	418		1	P12111|CO6A3_HUMAN	21118	19247.4	38353.9	36976.2	22818	54476.6	62561.6
604.812	2	25.451	IAVAQYSDDVK	35.89	4.8506	0.99	2	CO6A3_HUMAN	Collagen alpha-3(VI) chain OS=Homo sapiens GN=COL6A3 PE=1 SV=4	163	198	91.5001	1	P12111|CO6A3_HUMAN	426022	235373	296880	523339	293996	346892	345440
660.869	2	45.005	QSGVVPFIFQAK	35.88		0.99	8	CO6A3_HUMAN	Collagen alpha-3(VI) chain OS=Homo sapiens GN=COL6A3 PE=1 SV=4	163	1399		1	P12111|CO6A3_HUMAN	125773	63739.2	97986.6	153428	81329.4	85104	86749.2
491.25485, 500.25986	2	26.715	ELPNIEER	35.64	4.798099994659424, 5.918499946594238	1	1	CO6A3_HUMAN	Collagen alpha-3(VI) chain OS=Homo sapiens GN=COL6A3 PE=1 SV=4	163	123	134.639	1	P12111|CO6A3_HUMAN	666257	305977	423172	612579	366274	373456	368364
599.657	3	35.732	FDEHQSKPEILNLVK	35.41	6.6291	1	7	CO6A3_HUMAN	Collagen alpha-3(VI) chain OS=Homo sapiens GN=COL6A3 PE=1 SV=4	163	536	573.269	1	P12111|CO6A3_HUMAN	378726	192166	295504	653839	307347	275124	274008
681.02	3	44.342	MKPLDGSALYTGSALDFVR	34.16		0.99	8	CO6A3_HUMAN	Collagen alpha-3(VI) chain OS=Homo sapiens GN=COL6A3 PE=1 SV=4	163	1399		1	P12111|CO6A3_HUMAN	293687	188905	405147	730119	223124	315573	359996
340.176	3	27.79	LM[147.0354]HLEFGR	33.8		0.98	6	CO6A3_HUMAN	Collagen alpha-3(VI) chain OS=Homo sapiens GN=COL6A3 PE=1 SV=4	163	259		1		42482.9	32380.5	21082.1	22505.3	27067.7	16762.4	4549.84
729.378	2	31	SLDEISQPAQELK	33.72	6.0891	1	2	CO6A3_HUMAN	Collagen alpha-3(VI) chain OS=Homo sapiens GN=COL6A3 PE=1 SV=4	163	198	91.5001	1	P12111|CO6A3_HUMAN	535774	287172	382982	902780	331821	438839	410722
614.875	2	41.499	LLPYIVGVAQR	32.58	6.7674	1	8	CO6A3_HUMAN	Collagen alpha-3(VI) chain OS=Homo sapiens GN=COL6A3 PE=1 SV=4	163	1399	1702.66	1	P12111|CO6A3_HUMAN	102327	45309	67488.7	113946	41988	40339.5	45026.9
625.654	3	34.856	GNRGDSIDQC[160.0307]ALIQSIK	32.21	4.9651	0.93	5	CO6A3_HUMAN	Collagen alpha-3(VI) chain OS=Homo sapiens GN=COL6A3 PE=1 SV=4	163	611	294.591	1		173857	96944	145979	79391.5	132253	81484.5	57635.4
497.742	2	33.984	DSFQ[129.0426]EVLR	32.01	4.7707	0.87	2	CO6A3_HUMAN	Collagen alpha-3(VI) chain OS=Homo sapiens GN=COL6A3 PE=1 SV=4	163	198	62.6725	1		41692.2	25163.6	31622.2	49007.4	30329.9	26586	30538.1
558.6588, 837.48303	2, 3	42.158	IEDGVPQHLVLVLGGK	31.23	7.492	0.98, 1.0	8	CO6A3_HUMAN	Collagen alpha-3(VI) chain OS=Homo sapiens GN=COL6A3 PE=1 SV=4	163	1399	1702.66	1	P12111|CO6A3_HUMAN	3454293	1.92428e+06	2.42377e+06	3.97706e+06	2.40524e+06	2.09938e+06	2.35399e+06
487.288	2	28.077	NLQVALTSK	31	6.3687	1	5	CO6A3_HUMAN	Collagen alpha-3(VI) chain OS=Homo sapiens GN=COL6A3 PE=1 SV=4	163	611	294.591	1	P12111|CO6A3_HUMAN	370774	336157	458828	473593	204941	338157	225141
765.414	3	52.104	VEEGVPQVLVLISAGPSSDEIR	29.83	5.0855	0.98	8	CO6A3_HUMAN	Collagen alpha-3(VI) chain OS=Homo sapiens GN=COL6A3 PE=1 SV=4	163	1399	511.18	1	P12111|CO6A3_HUMAN	137768	58276.1	71895.9	142497	46926.8	39711.5	45185.3
1059.03	2	46.754	DVVLSIVN[115.0269]DLTIAESN[115.0269]C[160.0307]PR	29.42		0.95	4	CO6A3_HUMAN	Collagen alpha-3(VI) chain OS=Homo sapiens GN=COL6A3 PE=1 SV=4	163	316		1		23888.5	27168.1	27926.5	26898.8	20520.3	37387.4	32446.6
608.811	2	25.206	VVESLDVGQDR	29.38	5.3833	0.96	3	CO6A3_HUMAN	Collagen alpha-3(VI) chain OS=Homo sapiens GN=COL6A3 PE=1 SV=4	163	418	160.215	1	P12111|CO6A3_HUMAN	531842	384802	641447	753254	451494	607491	853503
456.2542, 456.2549	3	31.713	KVAVFFSNTPTR	28.31	6.222099781036377, 6.2241997718811035	1	1, 8	CO6A3_HUMAN	Collagen alpha-3(VI) chain OS=Homo sapiens GN=COL6A3 PE=1 SV=4	163	1399	1702.6590576171875, 601.5032958984375	1	P12111|CO6A3_HUMAN	192747	122304	202706	245202	186234	154305	86509.4
334.84503, 334.84546, 501.76346	2, 3	33.758	LMHLEFGR	28.25	6.001299858093262, 6.313399791717529, 6.8130998611450195	1	7, 8	CO6A3_HUMAN	Collagen alpha-3(VI) chain OS=Homo sapiens GN=COL6A3 PE=1 SV=4	163	1399	1702.6590576171875, 762.05078125, 877.147216796875	1	P12111|CO6A3_HUMAN	147865	85811.9	208996	216343	136076	153286	129709
778.39844, 778.39923	3	64.331	LN[115.0269]LLDLDYELAEQLDNIAEK	27.56	5.646900177001953, 6.413000106811523	1	6, 7	CO6A3_HUMAN	Collagen alpha-3(VI) chain OS=Homo sapiens GN=COL6A3 PE=1 SV=4	163	188	245.80580139160156, 573.2694091796875	1		1.02368e+06	599012	766921	975051	697147	321771	648686
558.989	3	43.495	IEDGVPQ[129.0426]HLVLVLGGK	25.14	6.1893	1	8	CO6A3_HUMAN	Collagen alpha-3(VI) chain OS=Homo sapiens GN=COL6A3 PE=1 SV=4	163	1399	1702.66	1		195421	98880.7	150203	296381	166656	137445	150625
495.2763, 495.2765	3	28.869	IIDELNVKPEGTR	24.85	6.4483	0.93, 1.0	3, 6	CO6A3_HUMAN	Collagen alpha-3(VI) chain OS=Homo sapiens GN=COL6A3 PE=1 SV=4	163	259	277.253	1	P12111|CO6A3_HUMAN	99081.5	133940	315429	884990	75527.7	80856.8	34543.7
502.28104, 502.28116, 502.28125	2	24.015	NILVSSAGSR	21.38	4.6855998039245605, 5.435400009155273	0.88, 0.95, 1.0	4, 5	CO6A3_HUMAN	Collagen alpha-3(VI) chain OS=Homo sapiens GN=COL6A3 PE=1 SV=4	163	316	53.47090148925781, 86.95330047607422	1	P12111|CO6A3_HUMAN	416267	297008	346885	648033	369124	379489	409383
615.301	2	30.484	NNLFTSSAGYR	19.84		0.87	6	CO6A3_HUMAN	Collagen alpha-3(VI) chain OS=Homo sapiens GN=COL6A3 PE=1 SV=4	163	188		1	P12111|CO6A3_HUMAN	91222.2	63365.9	59977.7	130726	89367.4	61627.3	46162.8
772.398	3	46.818	AELQHIATDDNLVFTVPEFR	19.61	5.6119	0.98	7	CO6A3_HUMAN	Collagen alpha-3(VI) chain OS=Homo sapiens GN=COL6A3 PE=1 SV=4	163	536	573.269	1	P12111|CO6A3_HUMAN	174341	60333.6	118412	177036	80545.2	68317.3	65692.2
1384.29	3	56.494	DKC[160.0307]PC[160.0307]C[160.0307]YGPLEC[160.0307]PVFPTELAFALDTSEGVNQDTFGR	15.73	5.519	0.93	8	CO6A3_HUMAN	Collagen alpha-3(VI) chain OS=Homo sapiens GN=COL6A3 PE=1 SV=4	163	1399	963.1	1		70328.8	93496.1	153674	107809	110505	148855	84341.1
385.53137, 577.79297	2, 3	29.56	GFMYDRPLR	15.7	5.524600028991699, 5.70419979095459	1	6	CO6A3_HUMAN	Collagen alpha-3(VI) chain OS=Homo sapiens GN=COL6A3 PE=1 SV=4	163	259	245.02059936523438, 277.2525939941406	1	P12111|CO6A3_HUMAN	88494.1	76399.7	153926	95184.2	79355.8	79004.8	31274.3
520.649	3	33.26	RQIIDAINKVVYK	14.97	5.466	0.96	8	CO6A3_HUMAN	Collagen alpha-3(VI) chain OS=Homo sapiens GN=COL6A3 PE=1 SV=4	163	1399	1702.66	1	P12111|CO6A3_HUMAN	54606.4	31360	34752.1	37170.1	32989.1	31960.9	26763.2
348.566	3	25.25	KSVLLDKIK	14.22		0.94	6	CO6A3_HUMAN	Collagen alpha-3(VI) chain OS=Homo sapiens GN=COL6A3 PE=1 SV=4	163	259		1	P12111|CO6A3_HUMAN	27240.3	15121.6	16752.4	12425.2	15278.5	17580.8	7813.32
760.05	3	57.551	ALGSAIEYTIENVFESAPNPR	13.18	6.379	1	8	CO6A3_HUMAN	Collagen alpha-3(VI) chain OS=Homo sapiens GN=COL6A3 PE=1 SV=4	163	1120	1702.66	1	P12111|CO6A3_HUMAN	141097	81152.5	75138.5	218480	218320	91184.9	91157.8
778.724	3	66.534	LN[115.0269]LLDLDYELAEQLDN[115.0269]IAEK	10.8	4.9232	0.83	5	CO6A3_HUMAN	Collagen alpha-3(VI) chain OS=Homo sapiens GN=COL6A3 PE=1 SV=4	163	611	294.591	1		22984.9	12200.4	16153.4	26975.1	15641.7	7761.68	11942.6
879.8053, 879.806	3	68.301	N[115.0269]ADPAELEQIVLSPAFILAAESLPK		7.167200088500977, 7.807600021362305	1	1, 8	CO6A3_HUMAN	Collagen alpha-3(VI) chain OS=Homo sapiens GN=COL6A3 PE=1 SV=4	163		1702.6590576171875, 762.05078125	1		798141	308710	461773	1.03134e+06	536127	485951	683417
458.2979, 458.29892	2	29.005	SVLLDKIK		5.783400058746338, 6.278200149536133	1	6, 7	CO6A3_HUMAN	Collagen alpha-3(VI) chain OS=Homo sapiens GN=COL6A3 PE=1 SV=4	163		162.6392059326172, 277.2525939941406	1	P12111|CO6A3_HUMAN	95322.1	78715.9	91478.4	83417.7	28879.9	73641.1	37157.9
616.6338, 617.97394	3	35.737	VIHFTDGADGDLADLHR		5.600399971008301, 5.887800216674805	1	4, 6	CO6A3_HUMAN	Collagen alpha-3(VI) chain OS=Homo sapiens GN=COL6A3 PE=1 SV=4	163		142.0854034423828, 166.6466064453125	1	P12111|CO6A3_HUMAN	172708	86293.8	119411	187907	136403	77017.3	85468.3
519.2719, 519.27234	2	21.407	IASNSATAFR		5.581399917602539, 5.701399803161621	1	3, 4	CO6A3_HUMAN	Collagen alpha-3(VI) chain OS=Homo sapiens GN=COL6A3 PE=1 SV=4	163		147.4429931640625, 86.95330047607422	1	P12111|CO6A3_HUMAN	145762	163925	106786	158448	112996	133532	138282
497.2547, 497.25986	2	31.739	DSFQEVLR		5.5503997802734375, 5.730899810791016	1	2, 3	CO6A3_HUMAN	Collagen alpha-3(VI) chain OS=Homo sapiens GN=COL6A3 PE=1 SV=4	163		91.5000991821289, 94.74700164794922	1	P12111|CO6A3_HUMAN	1.04816e+06	308757	562080	1.01398e+06	570849	395922	278623
513.3099, 513.31	2	35.451	LPIGTQQIR		5.475599765777588, 6.115600109100342	1	1, 8	CO6A3_HUMAN	Collagen alpha-3(VI) chain OS=Homo sapiens GN=COL6A3 PE=1 SV=4	163		1702.6590576171875, 511.18011474609375	1	P12111|CO6A3_HUMAN	2.21635e+06	1.97262e+06	2042127	2.17482e+06	2.08244e+06	2.32739e+06	2.68416e+06
445.22137, 445.22168	2	33.776	MHLEFGR		5.162499904632568, 6.788700103759766	1	7, 8	CO6A3_HUMAN	Collagen alpha-3(VI) chain OS=Homo sapiens GN=COL6A3 PE=1 SV=4	163		1702.6590576171875, 877.147216796875	1	P12111|CO6A3_HUMAN	104317	65978.1	109772	127842	78500.8	63805.5	82968.9
896.66486, 897.4136	2	42.573	EVYTFASEPN[115.0269]DVFFK		4.975599765777588, 5.256199836730957	0.91, 0.99	3, 6	CO6A3_HUMAN	Collagen alpha-3(VI) chain OS=Homo sapiens GN=COL6A3 PE=1 SV=4	163		160.21490478515625, 257.5548095703125	1		47936.1	104710	9925.57	18902	30821.1	21532.4	31358.2
734.87305, 734.87537	2	43.158	ALN[115.0269]LGYALDYAQR		4.969600200653076, 5.481100082397461	0.93, 0.99	7, 8	CO6A3_HUMAN	Collagen alpha-3(VI) chain OS=Homo sapiens GN=COL6A3 PE=1 SV=4	163		308.1877136230469, 877.147216796875	1		96653.6	44312	82190.7	169019	75105.7	85792.8	91488.2
734.87537, 1467.0618	1, 2	43.473	ALNLGYALDYAQ[129.0426]R		4.94379997253418, 5.265100002288818	0.96	7, 8	CO6A3_HUMAN	Collagen alpha-3(VI) chain OS=Homo sapiens GN=COL6A3 PE=1 SV=4	163		573.2694091796875, 762.05078125	1		97388.9	74421.3	68524.2	102137	86412.2	73196.2	64762.7
683.9998, 684.002	3	51.932	DFVMNLVNSLDIGN[115.0269]DNIR		4.938300132751465, 5.4105000495910645	0.81, 0.98	7	CO6A3_HUMAN	Collagen alpha-3(VI) chain OS=Homo sapiens GN=COL6A3 PE=1 SV=4	163		294.8544006347656, 487.8931884765625	1		204898	120617	214870	176358	179966	182575	191654
518.7759, 518.7771	2	21.462	VAVVQYSDR		4.643599987030029, 5.035699844360352	0.88, 0.99	1, 3	CO6A3_HUMAN	Collagen alpha-3(VI) chain OS=Homo sapiens GN=COL6A3 PE=1 SV=4	163		160.21490478515625, 91.5000991821289	1	P12111|CO6A3_HUMAN	89651.7	183165	130678	91651.4	98563.3	20212	416387
498.26352, 747.38	2, 3	33.629	EVQVFEITENSAK		4.498300075531006, 4.816299915313721	0.88, 0.98	6	CO6A3_HUMAN	Collagen alpha-3(VI) chain OS=Homo sapiens GN=COL6A3 PE=1 SV=4	163		142.0854034423828, 245.02059936523438	1	P12111|CO6A3_HUMAN	343025	174395	156381	276185	200387	138118	301208
487.293	3	41.611	IGDLHPQIVNLLK		7.207	1	8	CO6A3_HUMAN	Collagen alpha-3(VI) chain OS=Homo sapiens GN=COL6A3 PE=1 SV=4	163		1702.66	1	P12111|CO6A3_HUMAN	1.18691e+06	654009	860158	1.79825e+06	840091	812314	927959
799.506	1	42.075	ILVGLER		7.1709	1	8	CO6A3_HUMAN	Collagen alpha-3(VI) chain OS=Homo sapiens GN=COL6A3 PE=1 SV=4	163		1702.66	1	P12111|CO6A3_HUMAN	48992.3	36084.7	33159.9	53931	36183.7	26849	33664.9
687.442	1	38.605	VLITGGK		7.1274	1	8	CO6A3_HUMAN	Collagen alpha-3(VI) chain OS=Homo sapiens GN=COL6A3 PE=1 SV=4	163		1702.66	1	P12111|CO6A3_HUMAN	33244.9	18173.9	23773.5	64514.6	19949.7	19976.9	26455.6
445.279	2	37.987	LQPVLQPL		6.9193	1	8	CO6A3_HUMAN	Collagen alpha-3(VI) chain OS=Homo sapiens GN=COL6A3 PE=1 SV=4	163		1702.66	1	P12111|CO6A3_HUMAN	41640	18437	22950.2	49025.1	23336.5	12397.4	26837.8
698.384	1	38.026	PSPGVGGK		6.7967	1	8	CO6A3_HUMAN	Collagen alpha-3(VI) chain OS=Homo sapiens GN=COL6A3 PE=1 SV=4	163		1702.66	1	P12111|CO6A3_HUMAN	25167.6	8851.15	10209.3	35559.5	11576.5	2467.22	14636
1196.96	3	66.381	GGAVPIGIGIGNADITEMQTISFIPDFAVAIPTFR		6.7709	1	8	CO6A3_HUMAN	Collagen alpha-3(VI) chain OS=Homo sapiens GN=COL6A3 PE=1 SV=4	163		1702.66	1	P12111|CO6A3_HUMAN	9680.67	6085	12291	19096.8	4838.97	7858	9484.49
689.422	2	56.314	ITEGVPQLLIVLT		6.7519	1	8	CO6A3_HUMAN	Collagen alpha-3(VI) chain OS=Homo sapiens GN=COL6A3 PE=1 SV=4	163		1702.66	1	P12111|CO6A3_HUMAN	24017.3	11498.5	15426	32249.4	10410.1	10965.4	15162.7
673.394	2	38.011	PVLQPLPSPGVGGK		6.7475	1	8	CO6A3_HUMAN	Collagen alpha-3(VI) chain OS=Homo sapiens GN=COL6A3 PE=1 SV=4	163		877.147	1	P12111|CO6A3_HUMAN	31024.9	12287.3	14196.8	40878.3	14140.6	5217.63	18988
638.898	2	56.315	ITEGVPQLLIVL		6.7405	1	8	CO6A3_HUMAN	Collagen alpha-3(VI) chain OS=Homo sapiens GN=COL6A3 PE=1 SV=4	163		1702.66	1	P12111|CO6A3_HUMAN	34684.8	17127.6	21488.6	47513.6	16012	16060.6	21614.3
716.418	2	42.158	DGVPQHLVLVLGGK		6.7327	1	8	CO6A3_HUMAN	Collagen alpha-3(VI) chain OS=Homo sapiens GN=COL6A3 PE=1 SV=4	163		601.503	1	P12111|CO6A3_HUMAN	34150.5	20377.6	23683.5	41917.5	24532.6	21243.1	24116.7
723.407	3	54.742	QLTLLGGPTPNTGAALEFVLR		6.6385	1	8	CO6A3_HUMAN	Collagen alpha-3(VI) chain OS=Homo sapiens GN=COL6A3 PE=1 SV=4	163		1702.66	1	P12111|CO6A3_HUMAN	209063	121534	162469	276753	77066.9	92507.4	118939
809.972	2	56.426	AAPLQ[129.0426]GMLPGLLAPLR		6.5677	1	8	CO6A3_HUMAN	Collagen alpha-3(VI) chain OS=Homo sapiens GN=COL6A3 PE=1 SV=4	163		1702.66	1		49465.5	29184.3	57311.2	78770.4	35440.4	47283	42495.8
994.514	2	53.377	VGVVQFSNDVFPEFYLK		6.4303	1	8	CO6A3_HUMAN	Collagen alpha-3(VI) chain OS=Homo sapiens GN=COL6A3 PE=1 SV=4	163		1702.66	1	P12111|CO6A3_HUMAN	104210	63952.4	72915.4	127627	79689.2	60440.7	55532.9
582.357	2	56.32	ITEGVPQLLIV		6.4044	1	8	CO6A3_HUMAN	Collagen alpha-3(VI) chain OS=Homo sapiens GN=COL6A3 PE=1 SV=4	163		1702.66	1	P12111|CO6A3_HUMAN	27452	13676.5	16426.6	35994.4	12109.8	12700.6	16044.6
449.265	2	33.269	YIAYLVR		6.4009	1	8	CO6A3_HUMAN	Collagen alpha-3(VI) chain OS=Homo sapiens GN=COL6A3 PE=1 SV=4	163		1702.66	1	P12111|CO6A3_HUMAN	27474.7	13991.9	16159.5	53677.4	46200	22510.3	19076.7
615.859	2	44.493	VPQ[129.0426]IAFVITGGK		6.2913	1	8	CO6A3_HUMAN	Collagen alpha-3(VI) chain OS=Homo sapiens GN=COL6A3 PE=1 SV=4	163		1702.66	1		152218	81523.7	141330	194798	104633	109029	114064
685.879	2	28.849	IDELNVKPEGTR		6.2783	1	6	CO6A3_HUMAN	Collagen alpha-3(VI) chain OS=Homo sapiens GN=COL6A3 PE=1 SV=4	163		277.253	1	P12111|CO6A3_HUMAN	489.877	1604.49	4940.96	14571.1	622.147	1132	1275.56
673.892	2	41.589	GDLHPQIVNLLK		6.1731	1	8	CO6A3_HUMAN	Collagen alpha-3(VI) chain OS=Homo sapiens GN=COL6A3 PE=1 SV=4	163		963.1	1	P12111|CO6A3_HUMAN	75462	38367.7	64350	95366.2	58343.3	48595.8	59708
858.974	2	56.676	IEEGVPQ[129.0426]FLVLISSGK		6.0995	1	8	CO6A3_HUMAN	Collagen alpha-3(VI) chain OS=Homo sapiens GN=COL6A3 PE=1 SV=4	163		1702.66	1		52525.2	27614	47560	95290.4	44157.8	43982.1	43333.5
1000.47	3	48.649	VSVVAN[115.0269]TPSGPVEAFDFDEYQPEMLEK		6.0299	1	5	CO6A3_HUMAN	Collagen alpha-3(VI) chain OS=Homo sapiens GN=COL6A3 PE=1 SV=4	163		294.591	1		238453	184947	294424	294643	158063	188406	206175
761.395	3	47.286	IVVLMLTGEVPEQQLEEAQR		5.9867	1	8	CO6A3_HUMAN	Collagen alpha-3(VI) chain OS=Homo sapiens GN=COL6A3 PE=1 SV=4	163		1702.66	1	P12111|CO6A3_HUMAN	30886	26172.2	30931.5	63246.1	43275.4	29861.2	37654.7
854.447	2	33.101	VAVVTYN[115.0269]NEVTTEIR		5.9313	1	5	CO6A3_HUMAN	Collagen alpha-3(VI) chain OS=Homo sapiens GN=COL6A3 PE=1 SV=4	163		160.215	1		20713.4	8155.03	10086.8	20226.8	18427.9	7820.5	8183.07
629.326	2	28.872	DELNVKPEGTR		5.8874	1	6	CO6A3_HUMAN	Collagen alpha-3(VI) chain OS=Homo sapiens GN=COL6A3 PE=1 SV=4	163		245.021	1	P12111|CO6A3_HUMAN	8082.68	12489.1	26930.9	73271.3	7368.4	5082.88	2160.73
546.835	4	40.074	HIVLKPPTIVTQVIEVNKR		5.8152	0.88	8	CO6A3_HUMAN	Collagen alpha-3(VI) chain OS=Homo sapiens GN=COL6A3 PE=1 SV=4	163		1702.66	1	P12111|CO6A3_HUMAN	9311.92	13157.2	7954.97	11751.9	9789.07	8406.75	6291.82
425.246	2	36.93	LVDFLSR		5.7797	1	8	CO6A3_HUMAN	Collagen alpha-3(VI) chain OS=Homo sapiens GN=COL6A3 PE=1 SV=4	163		1702.66	1	P12111|CO6A3_HUMAN	29618.1	11701.5	17823.8	53875.8	49749.5	22345.5	24379.5
487.62	3	41.066	IGDLHPQ[129.0426]IVNLLK		5.7696	0.99	7	CO6A3_HUMAN	Collagen alpha-3(VI) chain OS=Homo sapiens GN=COL6A3 PE=1 SV=4	163		1702.66	1		28486.1	4707.92	12737.9	37993	9595.97	5276.59	6259.54
1196.97	3	66.624	GGAVPIGIGIGN[115.0269]ADITEMQTISFIPDFAVAIPTFR		5.7371	0.99	1	CO6A3_HUMAN	Collagen alpha-3(VI) chain OS=Homo sapiens GN=COL6A3 PE=1 SV=4	163		511.18	1		17331.7	30506.9	6907.99	14751.2	11599.4	22257.4	15540.7
545.675	5	30.365	YIAYLVRQ[129.0426]LDMSPDP[113.0477]KASQ[129.0426]HFAR		5.7336	0.97	8	CO6A3_HUMAN	Collagen alpha-3(VI) chain OS=Homo sapiens GN=COL6A3 PE=1 SV=4	163		1702.66	1		178384	36074.5	74670.6	138851	148307	43987.5	49842
885.77	3	63.706	GADQ[129.0426]AELEEIAFDSSLVFIPAEFR		5.6601	0.99	7	CO6A3_HUMAN	Collagen alpha-3(VI) chain OS=Homo sapiens GN=COL6A3 PE=1 SV=4	163		573.269	1		51223.6	24651.5	43320.8	114044	36761.3	24347.7	39470.8
854.426	2	41.975	VAVVTYNNEVTTEIR		5.6591	0.84	8	CO6A3_HUMAN	Collagen alpha-3(VI) chain OS=Homo sapiens GN=COL6A3 PE=1 SV=4	163		877.147	1	P12111|CO6A3_HUMAN	34176.8	27368.5	12731.1	25115.2	32154	21673.8	23131.7
584.95	3	35.627	IHFTDGADGDLADLHR		5.6193	1	8	CO6A3_HUMAN	Collagen alpha-3(VI) chain OS=Homo sapiens GN=COL6A3 PE=1 SV=4	163		162.639	1	P12111|CO6A3_HUMAN	7502.77	5008.13	5434.22	8490.16	7159.62	3779.29	6621.28
685.101	4	42.922	SVHN[115.0269]GAPAPVSGEKDVVFLLDGSEGVR		5.6126	0.95	5	CO6A3_HUMAN	Collagen alpha-3(VI) chain OS=Homo sapiens GN=COL6A3 PE=1 SV=4	163		294.591	1		680394	239904	438079	754697	395391	299419	305543
774.883	2	39.741	GDSIDQ[129.0426]C[160.0307]ALIQSIK		5.59	1	4	CO6A3_HUMAN	Collagen alpha-3(VI) chain OS=Homo sapiens GN=COL6A3 PE=1 SV=4	163		86.9533	1		125604	106295	133214	142219	132881	115738	122727
472.26	2	25.114	ELPSLEQK		5.5779	1	2	CO6A3_HUMAN	Collagen alpha-3(VI) chain OS=Homo sapiens GN=COL6A3 PE=1 SV=4	163		91.5001	1	P12111|CO6A3_HUMAN	135207	69483.7	105790	175409	80154.3	94452.8	89092.3
1118.53	2	41.239	GDVGIRGDPGNPGQDSQERGPK		5.5754	0.94	7	CO6A3_HUMAN	Collagen alpha-3(VI) chain OS=Homo sapiens GN=COL6A3 PE=1 SV=4	163		963.1	1	P12111|CO6A3_HUMAN	2931.03	3365.92	2498.98	2524.78	3739.74	2449.36	2759.58
468.615	3	36.684	QIIDAINKVVYK		5.5531	0.99	8	CO6A3_HUMAN	Collagen alpha-3(VI) chain OS=Homo sapiens GN=COL6A3 PE=1 SV=4	163		877.147	1	P12111|CO6A3_HUMAN	76338.6	31233.3	59700.6	45155.7	19808.8	35343.6	34193.2
887.135	3	68.268	FGRLLPSFVSSENAFYLSP[113.0477]DIRK		5.5349	0.82	8	CO6A3_HUMAN	Collagen alpha-3(VI) chain OS=Homo sapiens GN=COL6A3 PE=1 SV=4	163		963.1	1		50949.3	21985.3	30254.5	66560.4	34726.1	38377.8	45625.1
569.803	2	39.864	SSIMAFAIGNK		5.532	1	8	CO6A3_HUMAN	Collagen alpha-3(VI) chain OS=Homo sapiens GN=COL6A3 PE=1 SV=4	163		1702.66	1	P12111|CO6A3_HUMAN	28019.3	15012.9	33930.2	40105.1	15208.9	24005.5	24987.6
845.088	3	44.846	GN[115.0269]SGPPGIVGQ[129.0426]KGDPGYPGPAGPKGNR		5.4953	0.81	7	CO6A3_HUMAN	Collagen alpha-3(VI) chain OS=Homo sapiens GN=COL6A3 PE=1 SV=4	163		573.269	1		30371.9	1130.74	6990.43	38838.1	16545.9	1940.98	1713.56
843.899	2	31.319	GGIGNRGP[113.0477]RGETGDDGR		5.4742	0.93	6	CO6A3_HUMAN	Collagen alpha-3(VI) chain OS=Homo sapiens GN=COL6A3 PE=1 SV=4	163		601.503	1		26314.5	28810.1	57734.7	21065.4	23335.1	37364.1	30561.4
524.776	2	22.373	DQNVFVAQK		5.4694	1	2	CO6A3_HUMAN	Collagen alpha-3(VI) chain OS=Homo sapiens GN=COL6A3 PE=1 SV=4	163		91.5001	1	P12111|CO6A3_HUMAN	383102	258265	321360	355938	230493	251329	251257
475.763	2	29.679	MYDRPLR		5.4176	1	6	CO6A3_HUMAN	Collagen alpha-3(VI) chain OS=Homo sapiens GN=COL6A3 PE=1 SV=4	163		245.021	1	P12111|CO6A3_HUMAN	170323	86444.2	126264	647716	89017.2	52394.7	25184.9
555.264	3	34.559	TRPEFYLN[115.0269]SYMNK		5.3757	0.99	6	CO6A3_HUMAN	Collagen alpha-3(VI) chain OS=Homo sapiens GN=COL6A3 PE=1 SV=4	163		245.021	1		70263.9	40551.8	98469.4	206963	72483	87109.6	86451.7
1114.31	4	47.265	EIASEP[113.0477]LNM[147.0354]HMFNLENFTSLHDIVGNLVSC[160.0307]VHSSVSP[113.0477]ER		5.3626	0.94	8	CO6A3_HUMAN	Collagen alpha-3(VI) chain OS=Homo sapiens GN=COL6A3 PE=1 SV=4	163		601.503	1		15070	22231.2	6349.48	13087.9	11381.2	13041	15499.2
766.026	3	47.013	GERGDVGIRGDPGNPGQDSQER		5.3502	0.81	7	CO6A3_HUMAN	Collagen alpha-3(VI) chain OS=Homo sapiens GN=COL6A3 PE=1 SV=4	163		573.269	1	P12111|CO6A3_HUMAN	52653	109832	56577.7	45231.5	95264.3	66574.1	111102
724.376	3	56.266	LLPSFVSSENAFYLSP[113.0477]DIR		5.3119	0.98	8	CO6A3_HUMAN	Collagen alpha-3(VI) chain OS=Homo sapiens GN=COL6A3 PE=1 SV=4	163		601.503	1		22135.2	38598.2	38317.9	86900.5	76473.5	68866	81846.3
413.246	2	23.886	GPIGSIGPK		5.2904	1	3	CO6A3_HUMAN	Collagen alpha-3(VI) chain OS=Homo sapiens GN=COL6A3 PE=1 SV=4	163		160.215	1	P12111|CO6A3_HUMAN	82907.2	46273.4	86393.9	92387	63665.6	58243.8	159.258
552.939	3	20.979	GPKGETGDLGP[113.0477]M[147.0354]GVPGR		5.273	0.86	3	CO6A3_HUMAN	Collagen alpha-3(VI) chain OS=Homo sapiens GN=COL6A3 PE=1 SV=4	163		109.413	1		155806	156467	160164	133475	239057	155415	213831
716.363	2	55.2	EFRELPNIEER		5.2581	0.93	8	CO6A3_HUMAN	Collagen alpha-3(VI) chain OS=Homo sapiens GN=COL6A3 PE=1 SV=4	163		511.18	1	P12111|CO6A3_HUMAN	21970.8	18997.2	19241.7	10026.7	16368.7	13038.3	15686.6
714.363	3	35.544	GAQGPAGPAGPPGLIGEQGISGPR		5.2275	0.93	6	CO6A3_HUMAN	Collagen alpha-3(VI) chain OS=Homo sapiens GN=COL6A3 PE=1 SV=4	163		277.253	1	P12111|CO6A3_HUMAN	252437	189283	251946	157147	194050	214409	260723
1303.57	3	59.05	C[160.0307]PC[160.0307]C[160.0307]YGPLEC[160.0307]PVFPTELAFALDTSEGVN[115.0269]QDTFGR		5.1559	0.81	8	CO6A3_HUMAN	Collagen alpha-3(VI) chain OS=Homo sapiens GN=COL6A3 PE=1 SV=4	163		601.503	1		27420	49294.3	65400.2	68752.2	52357.2	64867.4	48637.6
599.985	3	34.554	FDEHQSKPEILN[115.0269]LVK		5.1281	0.96	5	CO6A3_HUMAN	Collagen alpha-3(VI) chain OS=Homo sapiens GN=COL6A3 PE=1 SV=4	163		187.035	1		28658.9	26433.8	49376.8	58319.3	21889.6	64540.5	74340.8
550.304	3	47.014	DFSTKRQIIDAINK		5.1247	0.84	8	CO6A3_HUMAN	Collagen alpha-3(VI) chain OS=Homo sapiens GN=COL6A3 PE=1 SV=4	163		762.051	1	P12111|CO6A3_HUMAN	4304.64	18779.5	6109.6	5542.47	2251.84	55894.3	69103
535.807	2	24.453	RQIIDAINK		5.1096	0.97	4	CO6A3_HUMAN	Collagen alpha-3(VI) chain OS=Homo sapiens GN=COL6A3 PE=1 SV=4	163		53.4709	1	P12111|CO6A3_HUMAN	78820.5	80874	70468.6	67714.3	55269.1	43461.2	31319.6
538.623	3	27.968	SLDEISQPAQELKR		5.0636	0.95	3	CO6A3_HUMAN	Collagen alpha-3(VI) chain OS=Homo sapiens GN=COL6A3 PE=1 SV=4	163		147.443	1	P12111|CO6A3_HUMAN	95770.2	66352.4	111993	178982	109597	94474.5	103011
616.301	3	20.939	DGVP[113.0477]GGP[113.0477]GETGKNGGFGRR		4.9893	0.98	3	CO6A3_HUMAN	Collagen alpha-3(VI) chain OS=Homo sapiens GN=COL6A3 PE=1 SV=4	163		129.418	1		51699.9	50034.3	36961.2	44525.2	55409	55665.5	64761.4
535.76	2	15.458	DGVPGGPGETGK		4.9622	0.97	1	CO6A3_HUMAN	Collagen alpha-3(VI) chain OS=Homo sapiens GN=COL6A3 PE=1 SV=4	163		134.639	1	P12111|CO6A3_HUMAN	88708.3	72953.2	6027.42	107233	66554.3	104465	121981
732.614	4	33.467	TNFPYVRDFVMN[115.0269]LVN[115.0269]SLDIGNDNIR		4.9562	0.85	7	CO6A3_HUMAN	Collagen alpha-3(VI) chain OS=Homo sapiens GN=COL6A3 PE=1 SV=4	163		308.188	1		95252.3	57407.8	92692.3	66261.2	98854.1	74428.9	79984.5
1132.79	2	28.138	QEVLSHISN[115.0269]MSYIGGTN[115.0269]QTGK		4.9445	0.84	3	CO6A3_HUMAN	Collagen alpha-3(VI) chain OS=Homo sapiens GN=COL6A3 PE=1 SV=4	163		294.591	1		135945	349106	275726	185789	294870	209833	202245
729.871	2	32.293	SLDEISQPAQ[129.0426]ELK		4.9055	0.94	1	CO6A3_HUMAN	Collagen alpha-3(VI) chain OS=Homo sapiens GN=COL6A3 PE=1 SV=4	163		134.639	1		48701.1	38199.6	47158.8	133114	62371	62838.8	59655.3
734.367	2	30.641	QQSLETAMSFVAR		4.86	0.84	6	CO6A3_HUMAN	Collagen alpha-3(VI) chain OS=Homo sapiens GN=COL6A3 PE=1 SV=4	163		166.647	1	P12111|CO6A3_HUMAN	101782	2084.18	20487	10579.8	22030.2	25163.8	159531
409.239	3	29.986	SQAPVLDAIRR		4.8122	0.82	6	CO6A3_HUMAN	Collagen alpha-3(VI) chain OS=Homo sapiens GN=COL6A3 PE=1 SV=4	163		142.085	1	P12111|CO6A3_HUMAN	28522.5	10027	21871.2	11442.4	26047	11810.7	6401.77
691.342	5	28.058	SLAVGENDFHFALVQ[129.0426]FN[115.0269]GNPHTEFLLNTYR		4.7466	0.95	6	CO6A3_HUMAN	Collagen alpha-3(VI) chain OS=Homo sapiens GN=COL6A3 PE=1 SV=4	163		245.021	1		15144.6	16440.4	20582.1	8918.24	16340.3	14822.5	10400.9
555.798	2	23.39	GNSGPPGIVGQK		4.7083	0.91	3	CO6A3_HUMAN	Collagen alpha-3(VI) chain OS=Homo sapiens GN=COL6A3 PE=1 SV=4	163		160.215	1	P12111|CO6A3_HUMAN	232741	127902	166526	107644	304049	160311	172888
575.309	2	26.509	RDSFQEVLR		4.6894	0.94	3	CO6A3_HUMAN	Collagen alpha-3(VI) chain OS=Homo sapiens GN=COL6A3 PE=1 SV=4	163		147.443	1	P12111|CO6A3_HUMAN	23848.6	27079	35191.4	36828.2	41676.3	28147	26986.8
623.305	2	35.691	VEFSLTDYGSK		4.6467	0.78	6	CO6A3_HUMAN	Collagen alpha-3(VI) chain OS=Homo sapiens GN=COL6A3 PE=1 SV=4	163		245.021	1	P12111|CO6A3_HUMAN	51095.1	29088	27511.9	98730.2	85813.2	37948.3	44515.7
701.827	2	30.108	TFASEPN[115.0269]DVFFK		4.472	0.85	3	CO6A3_HUMAN	Collagen alpha-3(VI) chain OS=Homo sapiens GN=COL6A3 PE=1 SV=4	163		160.215	1		82109.7	133256	147596	171764	162069	165191	175940
496.253	2	18.828	GMTQLQGTR		4.4613	0.91	3	CO6A3_HUMAN	Collagen alpha-3(VI) chain OS=Homo sapiens GN=COL6A3 PE=1 SV=4	163		94.747	1	P12111|CO6A3_HUMAN	30508.4	46438.7	39648.7	16365.9	30166.4	101993	71417.9
705.7126, 1058.0634, 1058.0643	2, 3	38.843	GLP[113.0477]GVAGAVGEP[113.0477]GPLGIAGPP[113.0477]GAR	67.16, 72.07	5.532400131225586, 6.47130012512207, 6.738999843597412	0.82, 1.0	2, 8	CO1A2_HUMAN	Collagen alpha-2(I) chain OS=Homo sapiens GN=COL1A2 PE=1 SV=6	183	504	515.7890014648438, 536.43701171875, 9.319100379943848	1		8232609	6738558	6136824	5.15304e+06	5.5759e+06	5222848	7474593
425.47577, 434.7359, 434.73648	2	15.139	GPSGPQGIR	51.7, 68.45	4.459799766540527, 6.317500114440918, 6.828999996185303	0.86, 1.0	1, 2	CO1A2_HUMAN	Collagen alpha-2(I) chain OS=Homo sapiens GN=COL1A2 PE=1 SV=6	183	1173, 1510	1117.8929443359375, 387.24639892578125, 536.43701171875	1	P08123|CO1A2_HUMAN	1.22071e+06	7.04759e+06	2.74136e+06	1.86299e+06	2.42804e+06	1.88155e+06	2455723
869.09094, 1303.132	2, 3	35.105	GSDGSVGPVGPAGPIGSAGPP[113.0477]GFP[113.0477]GAP[113.0477]GP[113.0477]K	50.1, 70.02		0.87, 0.99	6	CO1A2_HUMAN	Collagen alpha-2(I) chain OS=Homo sapiens GN=COL1A2 PE=1 SV=6	183	792		1		11770000	7894408	9387776	8406337	11220000	8.35989e+06	8905624
684.6649, 684.66614, 1026.4885	2, 3	28.011	GEVGPAGPN[115.0269]GFAGPAGAAGQP[113.0477]GAK	47.37, 53.36	6.647299766540527, 6.68149995803833	0.99, 1.0	2, 3	CO1A2_HUMAN	Collagen alpha-2(I) chain OS=Homo sapiens GN=COL1A2 PE=1 SV=6	183	1123, 1510	1117.8929443359375, 779.3599243164062	1		3.50626e+06	2.92676e+06	2923821	2040689	2.28433e+06	2.78843e+06	1709827
634.34235, 634.34247, 634.3435	2	23.978	GIP[113.0477]GPVGAAGATGAR	47.36, 52.6, 55.81	5.2322998046875, 5.707499980926514, 7.121200084686279	0.86, 1.0	3, 5, 6	CO1A2_HUMAN	Collagen alpha-2(I) chain OS=Homo sapiens GN=COL1A2 PE=1 SV=6	183	1123, 676, 792	19.26059913635254, 253.00120544433594, 37.61940002441406	1		81950000	85780000	89140000	69810000	81790000	86490000	86600000
707.691, 1061.0321	2, 3	31.832	GEP[113.0477]GVVGAVGTAGPSGPSGLPGER	47.05, 63.45	5.073	0.8, 1.0	4	CO1A2_HUMAN	Collagen alpha-2(I) chain OS=Homo sapiens GN=COL1A2 PE=1 SV=6	183	654	37.6194	1		2.47182e+06	2.30634e+06	2334063	2.78497e+06	2.24566e+06	2202135	2.32174e+06
601.2976, 601.2982	2	25.28	GEP[113.0477]GNIGFP[113.0477]GPK	45.51, 55.33	7.048099994659424, 7.2368998527526855	1	2, 3	CO1A2_HUMAN	Collagen alpha-2(I) chain OS=Homo sapiens GN=COL1A2 PE=1 SV=6	183	1123, 1510	1117.8929443359375, 926.4442138671875	1		21630000	25960000	26830000	14600000	18470000	23580000	28090000
627.32806, 627.32855, 627.3295, 627.3305	2	21.229	GLP[113.0477]GSP[113.0477]GNIGPAGK	38.34, 60.33, 65.18, 66.28	5.05109977722168, 5.512400150299072, 7.314899921417236, 7.569799900054932	1	2, 3, 5, 7	CO1A2_HUMAN	Collagen alpha-2(I) chain OS=Homo sapiens GN=COL1A2 PE=1 SV=6	183	1510, 676, 743, 873	1117.8929443359375, 19.26059913635254, 253.00120544433594, 37.61940002441406	1		44770000	44180000	52580000	32910000	41740000	25260000	55980000
493.2563, 493.2568, 493.2574, 493.25824	3	31.003	GLHGEFGLP[113.0477]GPAGPR	32.52, 36.04	4.851600170135498, 5.997499942779541, 6.176499843597412, 6.33489990234375	1	2, 6, 7, 8	CO1A2_HUMAN	Collagen alpha-2(I) chain OS=Homo sapiens GN=COL1A2 PE=1 SV=6	183	504, 743	19.26059913635254, 480.3111877441406, 536.43701171875, 9.319100379943848	1		29130000	21100000	31120000	20490000	30040000	25880000	18900000
498.58887, 498.5891	3	28.654	GLHGEFGLP[113.0477]GP[113.0477]AGPR	27.1, 42.78	5.841300010681152, 5.849599838256836	0.81, 1.0	5, 7	CO1A2_HUMAN	Collagen alpha-2(I) chain OS=Homo sapiens GN=COL1A2 PE=1 SV=6	183	676, 743	18.360200881958008, 19.26059913635254	1		8273512	5.43797e+06	8875111	8687417	9503566	4.36266e+06	863734
507.5094, 507.5104, 676.3444	3, 4	21.476	HGNRGETGPSGPVGPAGAVGPR	26.46, 46.82, 77.96	5.02209997177124, 6.7017998695373535	0.94, 0.97, 1.0	3, 5	CO1A2_HUMAN	Collagen alpha-2(I) chain OS=Homo sapiens GN=COL1A2 PE=1 SV=6	183	1123, 676	253.00120544433594, 37.61940002441406	1	P08123|CO1A2_HUMAN	5.59007e+06	3.54364e+06	4684181	2.7791e+06	4.6179e+06	649855	3.1045e+06
804.0519, 804.05206, 804.0525, 804.0547, 1205.5725	2, 3	25.806	GEVGPAGPN[115.0269]GFAGP[113.0477]AGAAGQP[113.0477]GAKGER	24.22, 47	5.639500141143799, 6.608699798583984, 6.633500099182129, 6.954899787902832	0.89, 1.0	2, 3, 4	CO1A2_HUMAN	Collagen alpha-2(I) chain OS=Homo sapiens GN=COL1A2 PE=1 SV=6	183	1510	1117.8929443359375, 118.62570190429688, 779.3599243164062, 859.8125	1		48130000	32860000	42610000	22720000	31850000	29880000	22620000
762.0539, 762.0546, 762.05493, 762.0562	3	28.04	GYP[113.0477]GNIGPVGAAGAP[113.0477]GPHGPVGPAGK	23.71, 76.45, 79.09	5.1315999031066895, 5.5441999435424805, 5.634699821472168, 6.214700222015381	0.81, 0.82, 1.0	1, 5, 6, 8	CO1A2_HUMAN	Collagen alpha-2(I) chain OS=Homo sapiens GN=COL1A2 PE=1 SV=6	183	504, 676, 792	18.360200881958008, 390.7882995605469, 515.7890014648438, 9.319100379943848	1		85700000	95510000	122900000	73300000	109700000	89150000	43230000
406.552, 412.55463, 412.55472, 412.55484, 412.55496, 412.55502, 412.55524, 412.5563, 618.3261, 618.32916, 618.3301	2, 3	19.021	TGHP[113.0477]GTVGPAGIR	18.57, 19.64, 23.65, 28.01, 34.22, 38.29, 42.67, 50.65, 69.76	4.986599922180176, 5.107600212097168, 6.207699775695801, 6.605100154876709, 6.688799858093262, 7.997499942779541	0.83, 0.88, 0.91, 0.99, 1.0	2, 3, 4, 5, 6, 7, 8	CO1A2_HUMAN	Collagen alpha-2(I) chain OS=Homo sapiens GN=COL1A2 PE=1 SV=6	183	1123, 1510, 654, 676, 743, 792	1117.8929443359375, 136.68409729003906, 138.19219970703125, 253.00120544433594, 37.61940002441406	1		32970000	29350000	39390000	34640000	25460000	42680000	44120000
507.75574, 507.7567, 507.7571, 676.6727, 676.67365, 1014.505	2, 3, 4	21.294	HGN[115.0269]RGETGPSGPVGPAGAVGPR	13.18, 51.17, 64.16, 70.03	4.568600177764893, 4.637599945068359, 5.757500171661377, 7.3709001541137695	0.81, 0.82, 0.96, 0.97, 1.0	2, 3, 5, 7	CO1A2_HUMAN	Collagen alpha-2(I) chain OS=Homo sapiens GN=COL1A2 PE=1 SV=6	183	1510, 509	1117.8929443359375, 18.360200881958008, 253.00120544433594, 37.61940002441406	1		22280000	21420000	20680000	15030000	18470000	17630000	16510000
773.39984, 774.3587, 774.4002, 774.402	2	24.607	GEIGAVGNAGPAGPAGPR	113.8, 91.98	5.268199920654297, 5.607699871063232, 6.263899803161621, 6.650000095367432	0.88, 0.98, 1.0	2, 3	CO1A2_HUMAN	Collagen alpha-2(I) chain OS=Homo sapiens GN=COL1A2 PE=1 SV=6	183	1510, 873	1117.8929443359375, 253.00120544433594, 859.8125, 926.4442138671875	1	P08123|CO1A2_HUMAN	1.74433e+06	1.74072e+06	1.25774e+06	870128	1.44503e+06	831965	1.41789e+06
515.5996, 521.60364, 781.89844, 781.9012, 781.9013, 781.9017, 781.9022	2, 3	25.028	GETGPSGPVGPAGAVGPR	109.12, 44.38, 68.22, 69.78, 94.38	3.7732999324798584, 5.178699970245361, 5.426599979400635, 5.721700191497803, 7.726600170135498, 7.957900047302246	0.94, 0.98, 1.0	1, 2, 3, 4, 5, 6	CO1A2_HUMAN	Collagen alpha-2(I) chain OS=Homo sapiens GN=COL1A2 PE=1 SV=6	183	1123, 1510, 676, 792	11.485699653625488, 1117.8929443359375, 115.5863037109375, 118.62570190429688, 839.984375, 859.8125	1	P08123|CO1A2_HUMAN	64080000	52580000	53510000	42020000	41890000	1.09123e+06	51170000
717.60504, 1434.2025	2, 4	26.848	GP[113.0477]KGEN[115.0269]GVVGPTGPVGAAGPAGPN[115.0269]GPPGP[113.0477]AGSR	105.05, 68.06		0.86, 0.97	3	CO1A2_HUMAN	Collagen alpha-2(I) chain OS=Homo sapiens GN=COL1A2 PE=1 SV=6	183	1123		1		2.05047e+06	2.81176e+06	3.258e+06	2.79745e+06	2.47272e+06	1.75981e+06	1.64562e+06
961.802	3	26.113	GP[113.0477]KGEN[115.0269]GVVGPTGPVGAAGPAGPN[115.0269]GPP[113.0477]GP[113.0477]AGSR	127.02		0.86	3	CO1A2_HUMAN	Collagen alpha-2(I) chain OS=Homo sapiens GN=COL1A2 PE=1 SV=6	183	1123		1		856748	1.19524e+06	1.94358e+06	524079	2.38457e+06	1.51982e+06	1894074
521.57715, 521.5896, 790.8884	2, 3	20.649	GPP[113.0477]GESGAAGPTGPIGSR	111.96	4.875400066375732, 5.338900089263916, 7.905099868774414	0.81, 0.99, 1.0	2, 3	CO1A2_HUMAN	Collagen alpha-2(I) chain OS=Homo sapiens GN=COL1A2 PE=1 SV=6	183	1510	1117.8929443359375, 413.35760498046875, 926.4442138671875	1		8283494	61820000	48310000	4.15996e+06	33560000	18590000	50910000
775.34	2	20.015	GDGGPP[113.0477]GM[147.0354]TGFP[113.0477]GAAGR	106.19	7.6135	1	2	CO1A2_HUMAN	Collagen alpha-2(I) chain OS=Homo sapiens GN=COL1A2 PE=1 SV=6	183	1510	1117.89	1		5370123	34200000	19080000	2.47911e+06	14610000	12080000	22970000
1026.988, 1026.9891	2	28.855	GEVGPAGPN[115.0269]GFAGPAGAAGQ[129.0426]P[113.0477]GAK	74.08	5.710400104522705, 6.198500156402588	0.98, 1.0	2	CO1A2_HUMAN	Collagen alpha-2(I) chain OS=Homo sapiens GN=COL1A2 PE=1 SV=6	183	1510	1117.8929443359375, 765.3986206054688	1		479497	403851	349083	304983	303293	458821	453863
1069.0277, 1069.0302	2	29.741	GEP[113.0477]GVVGAVGTAGPSGPSGLP[113.0477]GER	73.13	6.755300045013428, 6.887899875640869	0.82, 1.0	3, 4	CO1A2_HUMAN	Collagen alpha-2(I) chain OS=Homo sapiens GN=COL1A2 PE=1 SV=6	183	1123	217.53570556640625, 253.00120544433594	1		2.48499e+06	5.34609e+06	5.37591e+06	3.85298e+06	4.45471e+06	5857888	6.01866e+06
586.9559, 586.95636, 592.9612	3	20.149	RGPN[115.0269]GEAGSAGPP[113.0477]GPP[113.0477]GLR	71.26	5.269800186157227, 5.271999835968018, 7.328400135040283	0.82, 1.0	2, 3	CO1A2_HUMAN	Collagen alpha-2(I) chain OS=Homo sapiens GN=COL1A2 PE=1 SV=6	183	1510	1117.8929443359375, 926.4442138671875	1		32140000	43690000	37420000	31110000	28450000	38230000	41330000
909.781	3	20.978	GAP[113.0477]GAVGAP[113.0477]GPAGATGDRGEAGAAGPAGPAGPR	69.95	7.3332	0.81	2	CO1A2_HUMAN	Collagen alpha-2(I) chain OS=Homo sapiens GN=COL1A2 PE=1 SV=6	183	1510	1117.89	1		42780000	64820000	57440000	34110000	47670000	47720000	54760000
798.885	2	20.212	GP[113.0477]P[113.0477]GESGAAGPTGPIGSR	69.19		1	1	CO1A2_HUMAN	Collagen alpha-2(I) chain OS=Homo sapiens GN=COL1A2 PE=1 SV=6	183	1447		1		723432	330325	306941	235567	704720	247448	245718
755.8651, 755.86774	2	16.396	GAP[113.0477]GAVGAP[113.0477]GPAGATGDR	66.93	7.30109977722168, 7.513299942016602	1	1, 2	CO1A2_HUMAN	Collagen alpha-2(I) chain OS=Homo sapiens GN=COL1A2 PE=1 SV=6	183	1447	390.7882995605469, 536.43701171875	1		11100000	16280000	15900000	14730000	11770000	16310000	18150000
808.141	4	28.308	GP[113.0477]SGP[113.0477]P[113.0477]GPDGNKGEPGVVGAVGTAGPSGPSGLP[113.0477]GER	56.95		0.91	3	CO1A2_HUMAN	Collagen alpha-2(I) chain OS=Homo sapiens GN=COL1A2 PE=1 SV=6	183	1123		1		1970064	2.41282e+06	2.82857e+06	2.85669e+06	2.89119e+06	1.38463e+06	1.16228e+06
804.142	4	28.444	GP[113.0477]SGP[113.0477]PGPDGNKGEPGVVGAVGTAGPSGPSGLP[113.0477]GER	55.32		0.97	3	CO1A2_HUMAN	Collagen alpha-2(I) chain OS=Homo sapiens GN=COL1A2 PE=1 SV=6	183	1123		1		2684407	3.40234e+06	4.18863e+06	4939078	2983731	2.25816e+06	1.76491e+06
808.386	4	28.832	GP[113.0477]SGP[113.0477]P[113.0477]GPDGN[115.0269]KGEPGVVGAVGTAGPSGPSGLP[113.0477]GER	51.55		0.97	3	CO1A2_HUMAN	Collagen alpha-2(I) chain OS=Homo sapiens GN=COL1A2 PE=1 SV=6	183	1123		1		1652234	2471441	2.97395e+06	2125067	2.597e+06	1.7465e+06	1.48868e+06
618.312	2	15.755	GEAGAAGPAGPAGPR	51.22	7.3648	1	1	CO1A2_HUMAN	Collagen alpha-2(I) chain OS=Homo sapiens GN=COL1A2 PE=1 SV=6	183	1173	536.437	1	P08123|CO1A2_HUMAN	14070000	13950000	278875	16820000	11880000	18170000	20490000
533.7823, 542.78815	2	18.053	GLVGEP[113.0477]GPAGSK	48.05	4.791200160980225, 7.150400161743164	0.9, 1.0	1	CO1A2_HUMAN	Collagen alpha-2(I) chain OS=Homo sapiens GN=COL1A2 PE=1 SV=6	183	1447	536.437	1		21340000	16070000	15720000	12870000	8443870	15760000	17630000
1379.01	3	36.778	GSDGSVGPVGPAGPIGSAGPP[113.0477]GFP[113.0477]GAP[113.0477]GP[113.0477]KGEIGAVGN[115.0269]AGPAGPAGPR	43.69		0.83	7	CO1A2_HUMAN	Collagen alpha-2(I) chain OS=Homo sapiens GN=COL1A2 PE=1 SV=6	183	420		1		3.43819e+06	2.74113e+06	3218145	1.59548e+06	3.51973e+06	3.0304e+06	2846339
435.229	2	16.027	GPSGPQ[129.0426]GIR	43.37	6.4826	1	1	CO1A2_HUMAN	Collagen alpha-2(I) chain OS=Homo sapiens GN=COL1A2 PE=1 SV=6	183	1447	536.437	1		796845	1.06952e+06	1.42082e+06	1.18675e+06	887228	1432143	1.69347e+06
863.75726, 1295.1324	2, 3	35.331	GSDGSVGPVGPAGPIGSAGPP[113.0477]GFP[113.0477]GAP[113.0477]GPK	41.04	4.7617	0.94, 0.95	1, 6	CO1A2_HUMAN	Collagen alpha-2(I) chain OS=Homo sapiens GN=COL1A2 PE=1 SV=6	183	792	19.2606	1		537293	402205	402986	292197	291985	414565	383026
589.943	3	20.739	GPN[115.0269]GDAGRP[113.0477]GEP[113.0477]GLMGPR	39.09	6.5041	0.91	1	CO1A2_HUMAN	Collagen alpha-2(I) chain OS=Homo sapiens GN=COL1A2 PE=1 SV=6	183	1173	536.437	1		10580000	5903171	12730000	6.53856e+06	3.86039e+06	10420000	11350000
702.36	3	33.16	GEPGVVGAVGTAGPSGPSGLPGER	35.71	4.898	0.99	4	CO1A2_HUMAN	Collagen alpha-2(I) chain OS=Homo sapiens GN=COL1A2 PE=1 SV=6	183	654	37.6194	1	P08123|CO1A2_HUMAN	289084	100205	147320	139827	295748	133857	147360
1034.26	4	36.318	GSDGSVGPVGPAGPIGSAGPP[113.0477]GFP[113.0477]GAP[113.0477]GP[113.0477]KGEIGAVGNAGPAGPAGPR	35.36		0.89	7	CO1A2_HUMAN	Collagen alpha-2(I) chain OS=Homo sapiens GN=COL1A2 PE=1 SV=6	183	743		1		1.92805e+06	1.21317e+06	1.41238e+06	790080	1.51913e+06	623853	674837
1038.51	4	36.367	GSDGSVGPVGPAGPIGSAGPP[113.0477]GFP[113.0477]GAP[113.0477]GP[113.0477]KGEIGAVGN[115.0269]AGP[113.0477]AGPAGPR	34.48		0.88	6	CO1A2_HUMAN	Collagen alpha-2(I) chain OS=Homo sapiens GN=COL1A2 PE=1 SV=6	183	468		1		1.94535e+06	974816	1.33702e+06	739804	1.51101e+06	752928	685908
1030.51	4	37.835	GSDGSVGPVGPAGPIGSAGPPGFP[113.0477]GAP[113.0477]GP[113.0477]KGEIGAVGN[115.0269]AGPAGPAGPR	33		0.83	7	CO1A2_HUMAN	Collagen alpha-2(I) chain OS=Homo sapiens GN=COL1A2 PE=1 SV=6	183	743		1		2014062	1.87634e+06	1.865e+06	1.08945e+06	1.8112e+06	1.00785e+06	1.05585e+06
752.86786, 752.8695	2	27.179	TGEVGAVGP[113.0477]P[113.0477]GFAGEK	29.14	5.643899917602539, 5.689499855041504	1	2, 4	CO1A2_HUMAN	Collagen alpha-2(I) chain OS=Homo sapiens GN=COL1A2 PE=1 SV=6	183	1510	765.3986206054688, 839.984375	1		3.79768e+06	3.26658e+06	3.83767e+06	2.66518e+06	3.16927e+06	3.68774e+06	3.46697e+06
686.0376, 686.038	3	35.282	EGPVGLP[113.0477]GIDGRPGPIGPAGAR	27.78	4.8394	0.97, 1.0	6, 7	CO1A2_HUMAN	Collagen alpha-2(I) chain OS=Homo sapiens GN=COL1A2 PE=1 SV=6	183	743	14.6772	1		31960000	22620000	28590000	16340000	21660000	18430000	19420000
621.305	3	20.272	TGPP[113.0477]GP[113.0477]SGISGP[113.0477]P[113.0477]GP[113.0477]PGPAGK	26.55		0.92	2	CO1A2_HUMAN	Collagen alpha-2(I) chain OS=Homo sapiens GN=COL1A2 PE=1 SV=6	183	1254		1		2.67307e+06	1.37451e+06	1844674	1.61569e+06	2.98563e+06	1.45941e+06	830424
700.382	3	40.286	GLP[113.0477]GVAGAVGEPGPLGIAGPP[113.0477]GAR	26.5	5.8185	1	2	CO1A2_HUMAN	Collagen alpha-2(I) chain OS=Homo sapiens GN=COL1A2 PE=1 SV=6	183	1254	387.246	1		1391.25	4619.91	3845.97	3133.26	2406.09	1957.5	1175.9
393.994	5	12.416	GP[113.0477]TGDP[113.0477]GKN[115.0269]GDKGHAGLAGAR	26.37		0.96	1	CO1A2_HUMAN	Collagen alpha-2(I) chain OS=Homo sapiens GN=COL1A2 PE=1 SV=6	183	1447		1		64694.4	36097	92714.1	39933.6	44690.6	63122.7	38948.3
558.277	3	15.398	GLVGEP[113.0477]GP[113.0477]AGSKGESGNK	26.23		0.86	1	CO1A2_HUMAN	Collagen alpha-2(I) chain OS=Homo sapiens GN=COL1A2 PE=1 SV=6	183	1447		1		347396	349735	14459.9	380070	260159	377163	430630
1218.6	2	37.723	GEVGLP[113.0477]GLSGPVGP[113.0477]P[113.0477]GN[115.0269]P[113.0477]GAN[115.0269]GLTGAK	25.95		0.87	5	CO1A2_HUMAN	Collagen alpha-2(I) chain OS=Homo sapiens GN=COL1A2 PE=1 SV=6	183	676		1		1.79553e+06	1.60289e+06	1.87588e+06	1.38973e+06	1507782	1.94511e+06	1.7314e+06
607.312	3	28.451	GLHGEFGLP[113.0477]GPAGPRGER	25.54	5.0386	0.98	6	CO1A2_HUMAN	Collagen alpha-2(I) chain OS=Homo sapiens GN=COL1A2 PE=1 SV=6	183	792	14.6772	1		433414	184075	397233	144223	123680	195029	96291.6
892.406	2	16.929	GPN[115.0269]GDAGRP[113.0477]GEP[113.0477]GLM[147.0354]GPR	21.01		0.87	1	CO1A2_HUMAN	Collagen alpha-2(I) chain OS=Homo sapiens GN=COL1A2 PE=1 SV=6	183	1447		1		2.89085e+06	6070960	3233885	2.67643e+06	3270955	2.20434e+06	2395998
691.3673, 691.3691	3	34.468	EGPVGLP[113.0477]GIDGRP[113.0477]GPIGPAGAR	1.92	5.853899955749512, 6.164700031280518	0.9, 1.0	1, 7	CO1A2_HUMAN	Collagen alpha-2(I) chain OS=Homo sapiens GN=COL1A2 PE=1 SV=6	183	1173	14.677200317382812, 480.3111877441406	1		923280	585244	633077	289474	650711	509216	1.61233e+06
449.72293, 599.28644	3, 4	12.86	TGDP[113.0477]GKN[115.0269]GDKGHAGLAGAR		6.672800064086914, 6.889999866485596	0.98, 1.0	1	CO1A2_HUMAN	Collagen alpha-2(I) chain OS=Homo sapiens GN=COL1A2 PE=1 SV=6	183		480.3111877441406, 515.7890014648438	1		378404	162620	366939	265190	204533	269922	145117
335.20593, 669.40265	1, 2	18.14	VGPAGIR		6.605000019073486, 6.880000114440918	1	2	CO1A2_HUMAN	Collagen alpha-2(I) chain OS=Homo sapiens GN=COL1A2 PE=1 SV=6	183		1117.8929443359375, 859.8125	1	P08123|CO1A2_HUMAN	154240	124542	151495	138978	121458	144977	128287
478.21622, 955.42377	1, 2	20.079	RGPN[115.0269]GEAGSAG		6.41949987411499, 6.531400203704834	1	2	CO1A2_HUMAN	Collagen alpha-2(I) chain OS=Homo sapiens GN=COL1A2 PE=1 SV=6	183		1117.8929443359375, 859.8125	1		812671	892848	726595	684517	592306	710342	661552
411.72806, 411.72812	2	20.257	PP[113.0477]GPP[113.0477]GLR		6.244200229644775, 6.5945000648498535	1	1, 2	CO1A2_HUMAN	Collagen alpha-2(I) chain OS=Homo sapiens GN=COL1A2 PE=1 SV=6	183		1117.8929443359375, 413.35760498046875	1		478476	550167	455718	408751	341285	448292	429973
391.21994, 391.22107	2	23.144	GPAGAVGPR		5.9182000160217285, 6.8414998054504395	1	2, 3	CO1A2_HUMAN	Collagen alpha-2(I) chain OS=Homo sapiens GN=COL1A2 PE=1 SV=6	183		1117.8929443359375, 253.00120544433594	1	P08123|CO1A2_HUMAN	88432.4	47656.5	61546	54147.2	68239.3	31799.7	27854.7
449.70468, 898.40784	1, 2	20.071	RGPN[115.0269]GEAGSA		5.885799884796143, 6.037600040435791	1	2	CO1A2_HUMAN	Collagen alpha-2(I) chain OS=Homo sapiens GN=COL1A2 PE=1 SV=6	183		765.3986206054688, 926.4442138671875	1		211757	228285	191737	161326	150673	184555	182333
510.5755, 765.36194	2, 3	20.788	HGN[115.0269]RGETGPSGPVGPAG		5.830900192260742, 6.57390022277832	0.99, 1.0	2, 3	CO1A2_HUMAN	Collagen alpha-2(I) chain OS=Homo sapiens GN=COL1A2 PE=1 SV=6	183		527.6766967773438, 859.8125	1		167275	118573	119347	110368	120508	113751	86918.8
508.2642, 508.2643	2	25.335	P[113.0477]GNIGFP[113.0477]GPK		5.765399932861328, 6.318699836730957	0.83, 1.0	2, 3	CO1A2_HUMAN	Collagen alpha-2(I) chain OS=Homo sapiens GN=COL1A2 PE=1 SV=6	183		115.5863037109375, 926.4442138671875	1		972479	1.14122e+06	1.08905e+06	655131	817457	953691	1.11115e+06
472.7347, 472.73608	2	15.361	AGVMGPP[113.0477]GSR		5.739999771118164, 5.827000141143799	1	1, 5	CO1A2_HUMAN	Collagen alpha-2(I) chain OS=Homo sapiens GN=COL1A2 PE=1 SV=6	183		413.35760498046875, 515.7890014648438	1		875460	157686	155232	1.26757e+06	287839	1.09509e+06	567420
666.32086, 666.3219	1	18.8	TGHP[113.0477]GTV		5.538899898529053, 6.506899833679199	1	2, 3	CO1A2_HUMAN	Collagen alpha-2(I) chain OS=Homo sapiens GN=COL1A2 PE=1 SV=6	183		1117.8929443359375, 138.19219970703125	1		1.53891e+06	1.26815e+06	1.32329e+06	1.2445e+06	1245989	1.33588e+06	1.28206e+06
362.7102, 724.408, 724.4161	1, 2	20.668	PAGAVGPR		5.526000022888184, 6.968299865722656, 7.096499919891357	0.8, 1.0	2, 3	CO1A2_HUMAN	Collagen alpha-2(I) chain OS=Homo sapiens GN=COL1A2 PE=1 SV=6	183		1117.8929443359375, 253.00120544433594, 779.3599243164062	1	P08123|CO1A2_HUMAN	300227	226489	215995	183797	206925	181901	134105
782.87415, 782.8873	2	22.772	GPPGESGAAGPTGPIGSR		5.518199920654297, 5.755499839782715	0.87, 1.0	1, 2	CO1A2_HUMAN	Collagen alpha-2(I) chain OS=Homo sapiens GN=COL1A2 PE=1 SV=6	183		1117.8929443359375, 926.4442138671875	1	P08123|CO1A2_HUMAN	1.28742e+06	956067	1.09089e+06	508779	856155	1.16711e+06	1.27385e+06
549.28864, 549.2894	2	23.81	P[113.0477]GPVGAAGATGAR		5.453700065612793, 6.832200050354004	1	3, 4	CO1A2_HUMAN	Collagen alpha-2(I) chain OS=Homo sapiens GN=COL1A2 PE=1 SV=6	183		253.00120544433594, 37.61940002441406	1		4.04891e+06	3.39982e+06	3.30071e+06	3.11577e+06	3.54144e+06	3.12271e+06	2.92134e+06
542.2752, 542.2754, 542.27563	2	21.085	P[113.0477]GSP[113.0477]GNIGPAGK		5.451300144195557, 6.929599761962891, 7.261000156402588	0.88, 1.0	2, 3, 6	CO1A2_HUMAN	Collagen alpha-2(I) chain OS=Homo sapiens GN=COL1A2 PE=1 SV=6	183		1117.8929443359375, 253.00120544433594, 37.61940002441406	1		1.93002e+06	1617440	1.89966e+06	1.31387e+06	1.66004e+06	807637	1.9046e+06
617.31256, 617.79663	2	24.432	GETGPSGPVGPAGAV		5.438600063323975, 6.1869001388549805	0.97, 1.0	3, 6	CO1A2_HUMAN	Collagen alpha-2(I) chain OS=Homo sapiens GN=COL1A2 PE=1 SV=6	183		527.6766967773438, 779.3599243164062	1	P08123|CO1A2_HUMAN	17670.3	43674.5	27913.8	27611.6	33565	38216.3	32558.7
876.0895, 876.0899	3	26.19	GPPGESGAAGPTGPIGSRGPSGPPGPDGN[115.0269]K		5.388899803161621, 5.520999908447266	0.94, 1.0	2	CO1A2_HUMAN	Collagen alpha-2(I) chain OS=Homo sapiens GN=COL1A2 PE=1 SV=6	183		1117.8929443359375, 527.6766967773438	1		4.53649e+06	3.44911e+06	2.72221e+06	2.63034e+06	3.16243e+06	3.14033e+06	1805514
491.2435, 491.2441	2	29.479	GLHGEFGLP[113.0477]G		5.291399955749512, 5.2947001457214355	1	5, 6	CO1A2_HUMAN	Collagen alpha-2(I) chain OS=Homo sapiens GN=COL1A2 PE=1 SV=6	183		18.360200881958008, 19.26059913635254	1		1.94902e+06	1.52073e+06	1.62244e+06	1542365	1907094	1.1904e+06	1.01161e+06
390.54825, 390.72186	2	30.721	LP[113.0477]GPAGPR		5.156799793243408, 5.353000164031982	0.99, 1.0	6, 7	CO1A2_HUMAN	Collagen alpha-2(I) chain OS=Homo sapiens GN=COL1A2 PE=1 SV=6	183		14.677200317382812, 19.26059913635254	1		156070	121516	129204	113811	152188	102865	96365.7
723.34247, 723.3432, 723.3436	1	19.081	TGHP[113.0477]GTVG		5.150899887084961, 5.79040002822876, 6.7052001953125	1	2, 3, 5	CO1A2_HUMAN	Collagen alpha-2(I) chain OS=Homo sapiens GN=COL1A2 PE=1 SV=6	183		1117.8929443359375, 115.5863037109375, 253.00120544433594	1		1.69463e+06	1.37089e+06	1.68489e+06	1.51655e+06	1.31228e+06	1.68967e+06	1.55465e+06
489.28088, 489.2809	2	21.45	PVGPAGAVGPR		5.128600120544434, 6.433800220489502	1	3, 6	CO1A2_HUMAN	Collagen alpha-2(I) chain OS=Homo sapiens GN=COL1A2 PE=1 SV=6	183		253.00120544433594, 37.61940002441406	1	P08123|CO1A2_HUMAN	920585	787122	1.16075e+06	856176	702625	12371.4	1.25548e+06
832.4137, 832.41376	2	29.821	GEP[113.0477]GVVGAVGTAGPSGPSGL		5.0802998542785645, 5.334199905395508	0.8, 1.0	3, 6	CO1A2_HUMAN	Collagen alpha-2(I) chain OS=Homo sapiens GN=COL1A2 PE=1 SV=6	183		138.19219970703125, 217.53570556640625	1		46484.9	43312.5	59276.2	50843.6	52044.4	47370.4	24374.7
462.73334, 462.7334, 462.7345	2	28.836	GLHGEFGLP[113.0477]		5.023600101470947, 5.045499801635742, 5.187699794769287	0.99, 1.0	5, 6, 7	CO1A2_HUMAN	Collagen alpha-2(I) chain OS=Homo sapiens GN=COL1A2 PE=1 SV=6	183		14.677200317382812, 18.360200881958008, 19.26059913635254	1		160087	168758	142476	148698	165513	115907	56866.7
483.73846, 488.24146, 488.24188, 488.2425	4	13.056	GPTGDP[113.0477]GKN[115.0269]GDKGHAGLAGAR		4.976900100708008, 5.919099807739258, 6.340799808502197, 7.059800148010254	0.91, 0.94, 0.95	1, 2, 3	CO1A2_HUMAN	Collagen alpha-2(I) chain OS=Homo sapiens GN=COL1A2 PE=1 SV=6	183		1117.8929443359375, 536.43701171875, 926.4442138671875	1		4921987	2.46038e+06	5.60854e+06	3571449	2.51986e+06	4.20367e+06	2.47439e+06
697.8271, 698.3257	1	28.65	GLHGEFG		4.705900192260742, 4.872099876403809	1	4, 6	CO1A2_HUMAN	Collagen alpha-2(I) chain OS=Homo sapiens GN=COL1A2 PE=1 SV=6	183		18.360200881958008, 19.26059913635254	1	P08123|CO1A2_HUMAN	67697.8	156710	82644.8	121282	91741.7	110643	80001.6
811.4094, 811.411	1	29.645	GLHGEFGL		4.585000038146973, 4.655900001525879	0.84, 1.0	5, 6	CO1A2_HUMAN	Collagen alpha-2(I) chain OS=Homo sapiens GN=COL1A2 PE=1 SV=6	183		18.360200881958008, 19.26059913635254	1	P08123|CO1A2_HUMAN	6983025	6.28289e+06	7.00635e+06	5743601	7.44142e+06	4660906	3.75167e+06
688.867	2	24.671	TGPSGPVGPAGAVGPR		7.3464	1	3	CO1A2_HUMAN	Collagen alpha-2(I) chain OS=Homo sapiens GN=COL1A2 PE=1 SV=6	183		839.984	1	P08123|CO1A2_HUMAN	280623	355737	370231	322931	329212	401108	452637
774.897	2	25.581	GEIGAVGN[115.0269]AGPAGPAGPR		7.2704	1	2	CO1A2_HUMAN	Collagen alpha-2(I) chain OS=Homo sapiens GN=COL1A2 PE=1 SV=6	183		1117.89	1		7.75121e+06	5317738	5.84698e+06	4572440	5186949	6.2739e+06	5266641
470.754	2	18.066	P[113.0477]GTVGPAGIR		7.1359	0.85	2	CO1A2_HUMAN	Collagen alpha-2(I) chain OS=Homo sapiens GN=COL1A2 PE=1 SV=6	183		1117.89	1		757511	506643	336175	410079	510176	337453	366353
517.791	2	24.606	GPVGPAGAVGPR		7.1261	1	2	CO1A2_HUMAN	Collagen alpha-2(I) chain OS=Homo sapiens GN=COL1A2 PE=1 SV=6	183		839.984	1	P08123|CO1A2_HUMAN	38045.7	27007.6	17311	30300.6	22427.2	1641.15	18447.4
446.221	2	18.153	TGHP[113.0477]GTVGPA		7.0235	0.83	2	CO1A2_HUMAN	Collagen alpha-2(I) chain OS=Homo sapiens GN=COL1A2 PE=1 SV=6	183		1117.89	1		292510	229467	255709	267837	233678	249548	215923
508.265	3	12.769	P[113.0477]GKN[115.0269]GDKGHAGLAGAR		7.004	1	2	CO1A2_HUMAN	Collagen alpha-2(I) chain OS=Homo sapiens GN=COL1A2 PE=1 SV=6	183		536.437	1		1281.89	1393.4	1035.11	1229.44	1532.63	2893.2	4520.86
561.315	2	24.617	SGPVGPAGAVGPR		6.7811	1	2	CO1A2_HUMAN	Collagen alpha-2(I) chain OS=Homo sapiens GN=COL1A2 PE=1 SV=6	183		765.399	1	P08123|CO1A2_HUMAN	11142.4	2616.03	6221.9	22495.2	6465.09	4706.69	2848.62
473.983	4	12.862	PTGDP[113.0477]GKN[115.0269]GDKGHAGLAGAR		6.7617	0.96	1	CO1A2_HUMAN	Collagen alpha-2(I) chain OS=Homo sapiens GN=COL1A2 PE=1 SV=6	183		515.789	1		151964	55623.3	103232	94018.8	67674.8	88063.8	67385.1
534.256	3	20.578	HGN[115.0269]RGETGPSGPVGPAGA		6.7492	1	2	CO1A2_HUMAN	Collagen alpha-2(I) chain OS=Homo sapiens GN=COL1A2 PE=1 SV=6	183		1117.89	1		265726	254684	253587	172096	235648	167953	166059
467.889	3	20.591	HGN[115.0269]RGETGPSGPVGP		6.7432	1	2	CO1A2_HUMAN	Collagen alpha-2(I) chain OS=Homo sapiens GN=COL1A2 PE=1 SV=6	183		1117.89	1		145044	106466	108172	93838.6	100907	85421.8	64954.3
410.703	2	18.212	TGHP[113.0477]GTVGP		6.7426	1	2	CO1A2_HUMAN	Collagen alpha-2(I) chain OS=Homo sapiens GN=COL1A2 PE=1 SV=6	183		1117.89	1		196003	140246	150920	161239	132013	145194	123935
526.741	2	20.063	RGPN[115.0269]GEAGSAGP		6.7416	1	2	CO1A2_HUMAN	Collagen alpha-2(I) chain OS=Homo sapiens GN=COL1A2 PE=1 SV=6	183		1117.89	1		195157	188414	160150	160789	135603	158561	146066
815.393	1	18.054	GEP[113.0477]GPAGSK		6.714	1	1	CO1A2_HUMAN	Collagen alpha-2(I) chain OS=Homo sapiens GN=COL1A2 PE=1 SV=6	183		536.437	1		183012	195730	154306	117285	74445.2	104920	115754
491.568	3	20.583	HGN[115.0269]RGETGPSGPVGPA		6.7081	1	2	CO1A2_HUMAN	Collagen alpha-2(I) chain OS=Homo sapiens GN=COL1A2 PE=1 SV=6	183		1117.89	1		345673	292122	282012	236644	261090	237993	196814
567.28	3	20.605	HGN[115.0269]RGETGPSGPVGPAGAV		6.7064	0.92	2	CO1A2_HUMAN	Collagen alpha-2(I) chain OS=Homo sapiens GN=COL1A2 PE=1 SV=6	183		1117.89	1		360491	284672	271822	236180	249124	211700	167800
705.713	3	38.972	GLP[113.0477]GVAGAVGEPGP[113.0477]LGIAGPP[113.0477]GAR		6.6603	1	4	CO1A2_HUMAN	Collagen alpha-2(I) chain OS=Homo sapiens GN=COL1A2 PE=1 SV=6	183		390.788	1		6283.27	4619.85	5544.98	7861.76	7306.23	4637.67	3995.47
652.803	2	20.603	HGN[115.0269]RGETGPSGPVG		6.6325	1	2	CO1A2_HUMAN	Collagen alpha-2(I) chain OS=Homo sapiens GN=COL1A2 PE=1 SV=6	183		1117.89	1		829761	529841	547535	540543	527384	443529	281705
1034.49	2	28.584	GEVGPAGPN[115.0269]GFAGP[113.0477]AGAAGQP[113.0477]GAK		6.5625	1	2	CO1A2_HUMAN	Collagen alpha-2(I) chain OS=Homo sapiens GN=COL1A2 PE=1 SV=6	183		859.812	1		2.83759e+06	1.76723e+06	2.49856e+06	2.2952e+06	2.12759e+06	1.95736e+06	446534
526.232	2	20.561	HGN[115.0269]RGETGPSG		6.5536	1	2	CO1A2_HUMAN	Collagen alpha-2(I) chain OS=Homo sapiens GN=COL1A2 PE=1 SV=6	183		1117.89	1		479836	335094	428119	277344	313294	311611	258912
568.271	2	24.635	GETGPSGPVGPAGA		6.5463	1	2	CO1A2_HUMAN	Collagen alpha-2(I) chain OS=Homo sapiens GN=COL1A2 PE=1 SV=6	183		839.984	1	P08123|CO1A2_HUMAN	49631	28749.2	33864.9	42627.3	30305.1	3481.08	20540.8
565.263	3	12.903	GDP[113.0477]GKN[115.0269]GDKGHAGLAGAR		6.5337	1	1	CO1A2_HUMAN	Collagen alpha-2(I) chain OS=Homo sapiens GN=COL1A2 PE=1 SV=6	183		387.246	1		109899	75788.3	92482.5	76156.5	61593.3	80477.5	44650.4
714.391	1	14.953	SGPQGIR		6.5275	1	1	CO1A2_HUMAN	Collagen alpha-2(I) chain OS=Homo sapiens GN=COL1A2 PE=1 SV=6	183		536.437	1	P08123|CO1A2_HUMAN	6544.06	98582.5	29278.1	20557.1	27276	15901.3	23365.1
725.401	1	20.048	P[113.0477]GPP[113.0477]GLR		6.4869	1	2	CO1A2_HUMAN	Collagen alpha-2(I) chain OS=Homo sapiens GN=COL1A2 PE=1 SV=6	183		1117.89	1		39107.5	59551.8	49190.9	38023	29634.1	41519.9	39464.1
504.251	2	24.668	GETGPSGPVGPA		6.4819	1	2	CO1A2_HUMAN	Collagen alpha-2(I) chain OS=Homo sapiens GN=COL1A2 PE=1 SV=6	183		839.984	1	P08123|CO1A2_HUMAN	66797.2	36963.3	35807	52106.4	47242.6	11194.7	25301.8
752.856	2	29.608	GAAGPAGPN[115.0269]GP[113.0477]PGPAGSR		6.4743	1	2	CO1A2_HUMAN	Collagen alpha-2(I) chain OS=Homo sapiens GN=COL1A2 PE=1 SV=6	183		779.36	1		13855.7	10474.8	7157.6	6767.18	10967.2	8089.6	1247.03
407.221	3	20.317	TGHPGTVGPAGIR		6.4371	1	3	CO1A2_HUMAN	Collagen alpha-2(I) chain OS=Homo sapiens GN=COL1A2 PE=1 SV=6	183		253.001	1	P08123|CO1A2_HUMAN	174005	163210	243662	197793	128334	317102	307158
744.356	3	21.006	GAP[113.0477]GAVGAP[113.0477]GPAGATGDRGEAGAAGPAG		6.3979	1	3	CO1A2_HUMAN	Collagen alpha-2(I) chain OS=Homo sapiens GN=COL1A2 PE=1 SV=6	183		765.399	1		36888	44677.5	39542.2	39100	53704.7	38425.5	42945
383.509	3	20.606	HGN[115.0269]RGETGPSGP		6.3525	1	2	CO1A2_HUMAN	Collagen alpha-2(I) chain OS=Homo sapiens GN=COL1A2 PE=1 SV=6	183		859.812	1		56279.6	44901.8	40851.2	37800.2	40115.4	37694.9	28585.3
799.316	1	22.443	GPN[115.0269]GEAGSAG		6.3236	1	1	CO1A2_HUMAN	Collagen alpha-2(I) chain OS=Homo sapiens GN=COL1A2 PE=1 SV=6	183		515.789	1		9285.73	3941.53	5124.48	8758.86	3316.67	2193.55	979.988
624.295	2	20.583	HGN[115.0269]RGETGPSGPV		6.3196	1	2	CO1A2_HUMAN	Collagen alpha-2(I) chain OS=Homo sapiens GN=COL1A2 PE=1 SV=6	183		1117.89	1		417166	320960	295401	272266	244156	219735	161562
669.321	3	20.884	GAP[113.0477]GAVGAP[113.0477]GPAGATGDRGEAGAAG		6.3105	1	2	CO1A2_HUMAN	Collagen alpha-2(I) chain OS=Homo sapiens GN=COL1A2 PE=1 SV=6	183		1117.89	1		85718.2	81662.2	69679.9	71632.9	60157.6	54516.5	46102.5
385.73	2	20.324	TVGPAGIR		6.2959	1	3	CO1A2_HUMAN	Collagen alpha-2(I) chain OS=Homo sapiens GN=COL1A2 PE=1 SV=6	183		253.001	1	P08123|CO1A2_HUMAN	82845.2	73790.3	104406	100760	74001.8	169468	150735
593.959	3	13.513	TGDPGKN[115.0269]GDKGHAGLAGAR		6.2751	1	1	CO1A2_HUMAN	Collagen alpha-2(I) chain OS=Homo sapiens GN=COL1A2 PE=1 SV=6	183		536.437	1		59677	36235.1	67715.5	23749	48580.1	32197.5	24387.8
779.418	1	15.749	GPAGPAGPR		6.2611	1	1	CO1A2_HUMAN	Collagen alpha-2(I) chain OS=Homo sapiens GN=COL1A2 PE=1 SV=6	183		536.437	1	P08123|CO1A2_HUMAN	13884.7	12280	1001.05	15129.1	10942.8	13990.7	13699.8
707.347	1	20.31	TGHPGTVG		6.257	1	3	CO1A2_HUMAN	Collagen alpha-2(I) chain OS=Homo sapiens GN=COL1A2 PE=1 SV=6	183		217.536	1	P08123|CO1A2_HUMAN	12544.1	14586.2	13966.5	17077.7	13227.8	22580.4	15160.4
727.865	2	29.727	VGTAGPSGPSGLP[113.0477]GER		6.1603	1	3	CO1A2_HUMAN	Collagen alpha-2(I) chain OS=Homo sapiens GN=COL1A2 PE=1 SV=6	183		253.001	1		30915.6	39562.4	50132.5	50283.6	44171.7	38962.4	25831.2
715.371	1	16.039	SGPQ[129.0426]GIR		6.1383	1	1	CO1A2_HUMAN	Collagen alpha-2(I) chain OS=Homo sapiens GN=COL1A2 PE=1 SV=6	183		515.789	1		13566.5	28737.9	38760.9	22462.5	27322.9	24030.5	29487.5
1245.89	3	26.489	GPPGP[113.0477]P[113.0477]GRDGEDGPTGPPGPPGPPGP[113.0477]PGLGGNFAAQYDGK		6.1305	0.95	2	CO1A2_HUMAN	Collagen alpha-2(I) chain OS=Homo sapiens GN=COL1A2 PE=1 SV=6	183		1117.89	1		40533	54085.6	38413.1	37176.5	51791.1	49840.6	44486.7
406.219	2	15.04	PSGPQGIR		6.0598	1	1	CO1A2_HUMAN	Collagen alpha-2(I) chain OS=Homo sapiens GN=COL1A2 PE=1 SV=6	183		515.789	1	P08123|CO1A2_HUMAN	32759.4	112486	47340.2	84090.5	76062.2	80582.3	77354.6
533.743	2	22.701	GPN[115.0269]GEAGSAGPP[113.0477]G		6.0293	1	1	CO1A2_HUMAN	Collagen alpha-2(I) chain OS=Homo sapiens GN=COL1A2 PE=1 SV=6	183		413.358	1		39979.3	30986.2	34572	34362.7	26472.5	24545.8	17645.5
762.384	3	27.817	GYPGN[115.0269]IGP[113.0477]VGAAGAP[113.0477]GPHGPVGPAGK		5.9858	1	4	CO1A2_HUMAN	Collagen alpha-2(I) chain OS=Homo sapiens GN=COL1A2 PE=1 SV=6	183		37.6194	1		27490000	23960000	27420000	17280000	24170000	22690000	23020000
510.244	3	21.22	HGNRGETGPSGPVGPAG		5.9835	1	3	CO1A2_HUMAN	Collagen alpha-2(I) chain OS=Homo sapiens GN=COL1A2 PE=1 SV=6	183		253.001	1	P08123|CO1A2_HUMAN	51738.8	29093.7	36896.5	27045.5	48078.7	7878.41	19585.2
689.022	3	27.823	PGN[115.0269]IGP[113.0477]VGAAGAP[113.0477]GPHGPVGPAGK		5.8896	1	4	CO1A2_HUMAN	Collagen alpha-2(I) chain OS=Homo sapiens GN=COL1A2 PE=1 SV=6	183		37.6194	1		186768	122190	137193	130277	145086	112008	120526
467.559	3	21.003	HGNRGETGPSGPVGP		5.8765	1	3	CO1A2_HUMAN	Collagen alpha-2(I) chain OS=Homo sapiens GN=COL1A2 PE=1 SV=6	183		253.001	1	P08123|CO1A2_HUMAN	137146	98979.6	107809	98266.3	136684	68369.4	81167.4
491.24	3	21.187	HGNRGETGPSGPVGPA		5.8605	1	3	CO1A2_HUMAN	Collagen alpha-2(I) chain OS=Homo sapiens GN=COL1A2 PE=1 SV=6	183		253.001	1	P08123|CO1A2_HUMAN	75736.8	51501	60744.6	39653.5	66077.1	13369.6	30513
652.313	2	21.178	HGNRGETGPSGPVG		5.8482	1	3	CO1A2_HUMAN	Collagen alpha-2(I) chain OS=Homo sapiens GN=COL1A2 PE=1 SV=6	183		253.001	1	P08123|CO1A2_HUMAN	296262	176222	188142	150134	217342	37272.5	121936
722.404	1	20.971	PAGPAGPR		5.8344	1	2	CO1A2_HUMAN	Collagen alpha-2(I) chain OS=Homo sapiens GN=COL1A2 PE=1 SV=6	183		1117.89	1	P08123|CO1A2_HUMAN	18655.4	16136.4	11031.1	12406.2	14135.2	9370.42	8362.88
533.926	3	21.183	HGNRGETGPSGPVGPAGA		5.8332	1	3	CO1A2_HUMAN	Collagen alpha-2(I) chain OS=Homo sapiens GN=COL1A2 PE=1 SV=6	183		253.001	1	P08123|CO1A2_HUMAN	63347	39382.5	43646.8	31908.6	53315.7	13911	21332.7
581.792	2	19.828	RGPN[115.0269]GEAGSAGPP[113.0477]		5.8224	1	3	CO1A2_HUMAN	Collagen alpha-2(I) chain OS=Homo sapiens GN=COL1A2 PE=1 SV=6	183		926.444	1		30106.1	23790.2	18468.8	16655.2	29656.1	26418.3	22751.3
566.95	3	21.167	HGNRGETGPSGPVGPAGAV		5.8213	1	3	CO1A2_HUMAN	Collagen alpha-2(I) chain OS=Homo sapiens GN=COL1A2 PE=1 SV=6	183		253.001	1	P08123|CO1A2_HUMAN	62620.3	40728.3	50871.7	29202.9	62688.4	21649.4	23838.1
464.748	2	20.933	AGVMGPPGSR		5.79	0.98	3	CO1A2_HUMAN	Collagen alpha-2(I) chain OS=Homo sapiens GN=COL1A2 PE=1 SV=6	183		839.984	1	P08123|CO1A2_HUMAN	13505.1	2847.9	10593.2	2495.42	8539.17	14834.4	9717.72
791.894	2	29.738	GAVGTAGPSGPSGLP[113.0477]GER		5.7525	1	3	CO1A2_HUMAN	Collagen alpha-2(I) chain OS=Homo sapiens GN=COL1A2 PE=1 SV=6	183		217.536	1		16209.4	30149.2	33215.7	33946.3	42430.2	27861.3	15531.2
589.629	3	19.369	GPSGPQ[129.0426]GIRGDKGEPGEK		5.7412	0.98	2	CO1A2_HUMAN	Collagen alpha-2(I) chain OS=Homo sapiens GN=COL1A2 PE=1 SV=6	183		1117.89	1		342780	422428	435971	439951	345785	470887	497634
639.042	4	13.486	GESGN[115.0269]KGEPGSAGP[113.0477]QGP[113.0477]PGPSGEEGKR		5.7353	0.81	1	CO1A2_HUMAN	Collagen alpha-2(I) chain OS=Homo sapiens GN=COL1A2 PE=1 SV=6	183		480.311	1		2175348	2.7856e+06	3895824	2.44553e+06	2.27257e+06	2.8539e+06	2202208
1066.34	3	30.799	GPSGPPGP[113.0477]DGN[115.0269]KGEP[113.0477]GVVGAVGTAGPSGPSGLPGER		5.728	0.85	7	CO1A2_HUMAN	Collagen alpha-2(I) chain OS=Homo sapiens GN=COL1A2 PE=1 SV=6	183		253.001	1		3188.99	7105.57	4775.32	2467.71	4721.52	4339.2	3195.86
395.539	3	14.734	GPSGP[113.0477]QGIRGDK		5.7139	1	2	CO1A2_HUMAN	Collagen alpha-2(I) chain OS=Homo sapiens GN=COL1A2 PE=1 SV=6	183		926.444	1		17132.6	15966	16388.3	11002.4	14044.3	17792.2	31460.5
781.91	2	23.935	GEIGAVGN[115.0269]AGPAGP[113.0477]AGPR		5.711	1	3	CO1A2_HUMAN	Collagen alpha-2(I) chain OS=Homo sapiens GN=COL1A2 PE=1 SV=6	183		480.311	1		2597.98	2264.72	1975.44	1373.65	2751.14	4418.16	4413.66
657.34	1	14.797	P[113.0477]GPAGSR		5.701	1	1	CO1A2_HUMAN	Collagen alpha-2(I) chain OS=Homo sapiens GN=COL1A2 PE=1 SV=6	183		110.992	1		43789	44730.3	54906.9	31558.1	57917	26255.7	30097.6
563.779	2	29.753	GPSGPSGLP[113.0477]GER		5.695	1	3	CO1A2_HUMAN	Collagen alpha-2(I) chain OS=Homo sapiens GN=COL1A2 PE=1 SV=6	183		136.684	1		19583.7	34562.7	36096	41806.4	37046.9	32054	23259.7
599.29	2	23.399	EMATQLAFMR		5.6762	1	2	CO1A2_HUMAN	Collagen alpha-2(I) chain OS=Homo sapiens GN=COL1A2 PE=1 SV=6	183		1117.89	1	P08123|CO1A2_HUMAN	61510.4	477308	12137.6	19486	12438.2	87701.9	94708.2
679.664	3	17.739	GEVGPAGPN[115.0269]GFAGPAGAAGQ[129.0426]PGAK		5.6525	0.82	2	CO1A2_HUMAN	Collagen alpha-2(I) chain OS=Homo sapiens GN=COL1A2 PE=1 SV=6	183		765.399	1		186559	231610	125767	192110	194101	246426	268610
626.976	3	20.917	GEPGNIGFPGPKGPTGDPGK		5.6471	1	2	CO1A2_HUMAN	Collagen alpha-2(I) chain OS=Homo sapiens GN=COL1A2 PE=1 SV=6	183		926.444	1	P08123|CO1A2_HUMAN	25666.5	49618.1	37424.2	23418.1	36790.8	31513.8	36298.6
636.319	3	18.686	GERGPPGESGAAGPTGPIGSR		5.6212	0.99	2	CO1A2_HUMAN	Collagen alpha-2(I) chain OS=Homo sapiens GN=COL1A2 PE=1 SV=6	183		765.399	1	P08123|CO1A2_HUMAN	124218	237939	157596	139833	201633	228094	243299
1144.53	3	30.475	GLVGEPGPAGSKGESGN[115.0269]KGEPGSAGP[113.0477]Q[129.0426]GPPGPSGEEGK		5.6152	0.78	2	CO1A2_HUMAN	Collagen alpha-2(I) chain OS=Homo sapiens GN=COL1A2 PE=1 SV=6	183		779.36	1		121018	170001	92027.4	118511	142629	142549	151569
951.144	3	27.231	GPKGEN[115.0269]GVVGPTGPVGAAGPAGPN[115.0269]GPP[113.0477]GPAGSR		5.6086	0.94	3	CO1A2_HUMAN	Collagen alpha-2(I) chain OS=Homo sapiens GN=COL1A2 PE=1 SV=6	183		253.001	1		54554.6	74145.1	73972.3	31363.6	47523.4	35363.4	38978.4
546.593	2	11.507	GPSGPP[113.0477]GPDGNK		5.5971	1	1	CO1A2_HUMAN	Collagen alpha-2(I) chain OS=Homo sapiens GN=COL1A2 PE=1 SV=6	183		515.789	1		499290	345098	567632	264179	372985	399123	288980
612.314	2	20.745	GPAGPSGPAGKDGR		5.5533	0.96	2	CO1A2_HUMAN	Collagen alpha-2(I) chain OS=Homo sapiens GN=COL1A2 PE=1 SV=6	183		926.444	1	P08123|CO1A2_HUMAN	142263	144327	36806.3	97977.2	175941	165221	136932
711	3	16.121	GAPGPDGNNGAQGPPGP[113.0477]Q[129.0426]GVQGGK		5.5473	0.97	1	CO1A2_HUMAN	Collagen alpha-2(I) chain OS=Homo sapiens GN=COL1A2 PE=1 SV=6	183		480.311	1		362332	249731	348493	190612	791370	223566	258279
1628.43	3	18.418	TGHPGTVGPAGIRGP[113.0477]QGHQ[129.0426]GPAGPPGPPGPPGPPGVSGGGYDFGYDGDFYR		5.5387	0.78	2	CO1A2_HUMAN	Collagen alpha-2(I) chain OS=Homo sapiens GN=COL1A2 PE=1 SV=6	183		1117.89	1		616.159	1413.39	610.708	0	0	2252.65	1005.4
360.512	3	20.981	GPSGPPGPDGNK		5.5221	0.97	2	CO1A2_HUMAN	Collagen alpha-2(I) chain OS=Homo sapiens GN=COL1A2 PE=1 SV=6	183		1117.89	1	P08123|CO1A2_HUMAN	58421.4	42865.6	53645.2	53503.1	40372	55581.4	48502.2
992.451	3	26.729	DGEDGPTGPPGPPGPPGPPGLGGN[115.0269]FAAQ[129.0426]YDGK		5.5119	0.98	1	CO1A2_HUMAN	Collagen alpha-2(I) chain OS=Homo sapiens GN=COL1A2 PE=1 SV=6	183		926.444	1		15065.5	2413.78	5633.73	8412.73	11285.6	8901.25	8034.56
997.777	3	26.1	DGEDGPTGPPGPPGPP[113.0477]GPPGLGGN[115.0269]FAAQ[129.0426]YDGK		5.4872	0.89	2	CO1A2_HUMAN	Collagen alpha-2(I) chain OS=Homo sapiens GN=COL1A2 PE=1 SV=6	183		765.399	1		37611	60169.2	41022.7	56450.7	31749.6	42392.5	20791.2
1052.5	1	23.906	GEIGAVGN[115.0269]AGPAG		5.4791	1	1	CO1A2_HUMAN	Collagen alpha-2(I) chain OS=Homo sapiens GN=COL1A2 PE=1 SV=6	183		480.311	1		67511.3	105810	31196.5	22698.3	38607.1	48591.2	46893
525.743	2	21.158	HGNRGETGPSG		5.4744	1	3	CO1A2_HUMAN	Collagen alpha-2(I) chain OS=Homo sapiens GN=COL1A2 PE=1 SV=6	183		253.001	1	P08123|CO1A2_HUMAN	111336	52763.4	68145.5	46052.5	75603.8	14383.8	44006.6
398.209	2	13.727	GP[113.0477]AGPAGPR		5.466	1	1	CO1A2_HUMAN	Collagen alpha-2(I) chain OS=Homo sapiens GN=COL1A2 PE=1 SV=6	183		536.437	1		137342	75343.9	64412.6	95905.8	93256.5	106068	98775.2
776.038	3	31.899	GEPGN[115.0269]IGFPGPKGP[113.0477]TGDP[113.0477]GKNGDK		5.4504	0.84	2	CO1A2_HUMAN	Collagen alpha-2(I) chain OS=Homo sapiens GN=COL1A2 PE=1 SV=6	183		779.36	1		106603	100625	102149	101514	89111.4	90334.1	75366.4
597.323	2	30.588	P[113.0477]GVAGAP[113.0477]GLP[113.0477]GPR		5.4093	1	5	CO1A2_HUMAN	Collagen alpha-2(I) chain OS=Homo sapiens GN=COL1A2 PE=1 SV=6	183		18.3602	1		152660	46999.6	66606.6	119557	70792.3	27246.1	47607.2
607.816	2	27.448	GAP[113.0477]GPHGPVGPAGK		5.4059	1	5	CO1A2_HUMAN	Collagen alpha-2(I) chain OS=Homo sapiens GN=COL1A2 PE=1 SV=6	183		18.3602	1		76692.9	30465.5	27672	51862.6	40985.5	19608.2	64692
875.76	3	21.116	GPPGESGAAGPTGPIGSRGPSGPPGPDGNK		5.3968	0.89	2	CO1A2_HUMAN	Collagen alpha-2(I) chain OS=Homo sapiens GN=COL1A2 PE=1 SV=6	183		926.444	1	P08123|CO1A2_HUMAN	530136	467078	478116	112485	284950	252226	309130
833.939	2	27.49	GPVGAAGAP[113.0477]GPHGPVGPAGK		5.3845	1	5	CO1A2_HUMAN	Collagen alpha-2(I) chain OS=Homo sapiens GN=COL1A2 PE=1 SV=6	183		18.3602	1		27431.2	26448.2	29179.8	22066.4	31876.1	23609.4	24837.7
641.65	3	19.47	GERGPPGESGAAGP[113.0477]TGPIGSR		5.373	0.88	2	CO1A2_HUMAN	Collagen alpha-2(I) chain OS=Homo sapiens GN=COL1A2 PE=1 SV=6	183		779.36	1		81260.1	83725.3	56237.7	23904.6	54572.8	35578.5	52347.6
1447.66	2	27.576	GPPGAAGAPGPQGFQGPAGEPGEPGQTGPAGAR		5.3617	0.92	2	CO1A2_HUMAN	Collagen alpha-2(I) chain OS=Homo sapiens GN=COL1A2 PE=1 SV=6	183		1117.89	1	P08123|CO1A2_HUMAN	72410.8	55043.3	61324.7	42954.3	48837.5	59826.2	53246.5
1002.46	3	23.85	DGEDGPTGPPGPPGP[113.0477]P[113.0477]GPPGLGGNFAAQYDGK		5.3257	0.95	2	CO1A2_HUMAN	Collagen alpha-2(I) chain OS=Homo sapiens GN=COL1A2 PE=1 SV=6	183		926.444	1		292464	406167	188084	201940	320401	214288	271101
971.133	3	21.294	GPPGAAGAPGPQGFQGP[113.0477]AGEPGEPGQTGPAGAR		5.3215	0.79	2	CO1A2_HUMAN	Collagen alpha-2(I) chain OS=Homo sapiens GN=COL1A2 PE=1 SV=6	183		839.984	1		1.13782e+06	1.53158e+06	983136	1.02268e+06	1.20314e+06	1.44908e+06	1.65705e+06
862.412	3	27.963	PPGESGAAGP[113.0477]TGPIGSRGPSGPPGPDGN[115.0269]K		5.3008	0.79	2	CO1A2_HUMAN	Collagen alpha-2(I) chain OS=Homo sapiens GN=COL1A2 PE=1 SV=6	183		859.812	1		540396	460011	520692	325062	388837	518661	546315
1329.13	2	19.782	GPPGESGAAGP[113.0477]TGPIGSRGPSGPPGP[113.0477]DGNK		5.2935	0.87	2	CO1A2_HUMAN	Collagen alpha-2(I) chain OS=Homo sapiens GN=COL1A2 PE=1 SV=6	183		926.444	1		15054	30739.8	25631.3	12023.9	24409.9	20300.3	20509.7
475.579	3	16.489	GEP[113.0477]GLRGEIGNPGR		5.286	0.93	2	CO1A2_HUMAN	Collagen alpha-2(I) chain OS=Homo sapiens GN=COL1A2 PE=1 SV=6	183		1117.89	1		20079.6	17561.5	21478.9	24941.1	20752.3	36392	37984
688.69	3	28.195	P[113.0477]GNIGPVGAAGAP[113.0477]GPHGPVGPAGK		5.2631	0.97	8	CO1A2_HUMAN	Collagen alpha-2(I) chain OS=Homo sapiens GN=COL1A2 PE=1 SV=6	183		19.2606	1		1400.75	3354.87	2817.56	1495.82	3359.16	1241.11	879.095
971.791	3	23.891	GPPGAAGAPGPQ[129.0426]GFQGPAGEP[113.0477]GEPGQ[129.0426]TGPAGAR		5.2042	0.85	1	CO1A2_HUMAN	Collagen alpha-2(I) chain OS=Homo sapiens GN=COL1A2 PE=1 SV=6	183		413.358	1		42247.7	54547.8	27044.5	30739	29906	35190.4	36261.1
760.403	2	34.359	P[113.0477]GIDGRP[113.0477]GPIGPAGAR		5.1721	1	6	CO1A2_HUMAN	Collagen alpha-2(I) chain OS=Homo sapiens GN=COL1A2 PE=1 SV=6	183		19.2606	1		42833	20789	24931.9	13098.2	32811.5	14105.7	13466
500.267	2	27.24	PGNIGFPGP[113.0477]K		5.1703	1	6	CO1A2_HUMAN	Collagen alpha-2(I) chain OS=Homo sapiens GN=COL1A2 PE=1 SV=6	183		217.536	1		378.877	0	614.542	195.942	0	20.132	0
566.597	2	23.495	GPPGESGAAGPTGP		5.1625	1	2	CO1A2_HUMAN	Collagen alpha-2(I) chain OS=Homo sapiens GN=COL1A2 PE=1 SV=6	183		1117.89	1	P08123|CO1A2_HUMAN	56155.7	79568.1	64634.1	131801	127223	123059	130876
448.236	2	16.141	GPAGPSGPAGK		5.1617	0.97	1	CO1A2_HUMAN	Collagen alpha-2(I) chain OS=Homo sapiens GN=COL1A2 PE=1 SV=6	183		387.246	1	P08123|CO1A2_HUMAN	140041	167693	201113	205574	100921	228583	283660
583.801	2	20.728	PAGPSGPAGKDGR		5.1309	0.93	2	CO1A2_HUMAN	Collagen alpha-2(I) chain OS=Homo sapiens GN=COL1A2 PE=1 SV=6	183		926.444	1	P08123|CO1A2_HUMAN	467503	655895	306190	378980	555547	710928	538974
571.612	3	16.235	NSIAYMDEETGNLKK		5.1016	0.92	3	CO1A2_HUMAN	Collagen alpha-2(I) chain OS=Homo sapiens GN=COL1A2 PE=1 SV=6	183		515.789	1	P08123|CO1A2_HUMAN	2775.67	1460	2053.52	1145.26	2317.17	4850.03	2579.04
589.616	3	16.09	GPNGDAGRPGEPGLM[147.0354]GP[113.0477]R		5.0988	0.91	1	CO1A2_HUMAN	Collagen alpha-2(I) chain OS=Homo sapiens GN=COL1A2 PE=1 SV=6	183		390.788	1		218311	192728	129959	147420	309938	159394	198112
575.29	2	30.748	GLHGEFGLP[113.0477]GPA		5.0795	0.99	6	CO1A2_HUMAN	Collagen alpha-2(I) chain OS=Homo sapiens GN=COL1A2 PE=1 SV=6	183		14.6772	1		230263	217442	234012	191812	246471	164255	146989
603.802	2	30.631	GLHGEFGLP[113.0477]GPAG		5.0548	0.99	7	CO1A2_HUMAN	Collagen alpha-2(I) chain OS=Homo sapiens GN=COL1A2 PE=1 SV=6	183		19.2606	1		157631	49821.6	86021.1	86918.5	136366	55079	38735.5
1675.81	3	19.606	PPGPPGRDGEDGPTGP[113.0477]PGPPGPPGPPGLGGNFAAQ[129.0426]YDGKGVGLGPGPMGLMGPR		5.0388	0.85	2	CO1A2_HUMAN	Collagen alpha-2(I) chain OS=Homo sapiens GN=COL1A2 PE=1 SV=6	183		779.36	1		57723.6	112723	71781.2	63776.9	31311.6	74579	54001.8
507.255	2	15.247	PGPSGEEGKR		4.9473	0.89	1	CO1A2_HUMAN	Collagen alpha-2(I) chain OS=Homo sapiens GN=COL1A2 PE=1 SV=6	183		390.788	1	P08123|CO1A2_HUMAN	182165	154354	2412.19	194533	166241	242016	265591
782.395	2	20.245	GEIGAVGNAGPAGPAGP[113.0477]R		4.8545	0.88	3	CO1A2_HUMAN	Collagen alpha-2(I) chain OS=Homo sapiens GN=COL1A2 PE=1 SV=6	183		136.684	1		28046.6	67048.9	45566.1	14551.6	43408.5	79158.6	97380.9
534.591	3	22.439	GPN[115.0269]GEAGSAGPP[113.0477]GPP[113.0477]GLR		4.8435	0.96	4	CO1A2_HUMAN	Collagen alpha-2(I) chain OS=Homo sapiens GN=COL1A2 PE=1 SV=6	183		413.358	1		1933.42	2445.88	2066.62	906.822	2193.35	1216.13	1778.31
701.093	4	27.527	GHN[115.0269]GLQGLPGIAGHHGDQGAP[113.0477]GSVGP[113.0477]AGPR		4.8071	0.97	8	CO1A2_HUMAN	Collagen alpha-2(I) chain OS=Homo sapiens GN=COL1A2 PE=1 SV=6	183		19.2606	1		9406.48	49471.3	55033.8	39889.3	40530.1	35157.6	8321.8
511.234	2	20.82	PSGPPGPDGNK		4.7469	0.92	1	CO1A2_HUMAN	Collagen alpha-2(I) chain OS=Homo sapiens GN=COL1A2 PE=1 SV=6	183		926.444	1	P08123|CO1A2_HUMAN	64774.9	102883	79238.5	53875	63808.6	57558.8	65031.2
622.291	2	17.732	GPNGEAGSAGPPGPP		4.7257	0.96	2	CO1A2_HUMAN	Collagen alpha-2(I) chain OS=Homo sapiens GN=COL1A2 PE=1 SV=6	183		859.812	1	P08123|CO1A2_HUMAN	183919	142138	41499.2	46375	124220	81587.3	66037.8
492.267	2	18.624	AAGPTGPIGSR		4.6755	0.98	2	CO1A2_HUMAN	Collagen alpha-2(I) chain OS=Homo sapiens GN=COL1A2 PE=1 SV=6	183		527.677	1	P08123|CO1A2_HUMAN	340718	403992	367253	357718	292190	402326	362331
801.927	2	38.811	GLP[113.0477]GVAGAVGEP[113.0477]GPLGIAG		4.4449	0.96	8	CO1A2_HUMAN	Collagen alpha-2(I) chain OS=Homo sapiens GN=COL1A2 PE=1 SV=6	183		9.3191	1		149732	104080	72735	71642.6	76677.9	42315.2	120536
773.417	2	38.804	GLP[113.0477]GVAGAVGEP[113.0477]GPLGIA		4.3187	0.95	8	CO1A2_HUMAN	Collagen alpha-2(I) chain OS=Homo sapiens GN=COL1A2 PE=1 SV=6	183		9.3191	1		159303	122760	80220.5	82835.7	80898.2	45441.9	130850
546.60504, 552.6047, 552.6072, 828.40515	2, 3	14.815	GSP[113.0477]GEAGRP[113.0477]GEAGLP[113.0477]GAK	48.64, 82.41	4.931000232696533, 4.998300075531006, 7.1072998046875	0.99, 1.0	1, 5	CO1A1_HUMAN	Collagen alpha-1(I) chain OS=Homo sapiens GN=COL1A1 PE=1 SV=4	200	2036	38.084598541259766, 482.4089050292969, 643.4965209960938	1		50320000	40850000	64080000	51900000	41430000	50910000	58470000
738.9969, 1107.99	2, 3	17.747	GDAGAP[113.0477]GAP[113.0477]GSQGAP[113.0477]GLQGM[147.0354]P[113.0477]GER	48.43, 96.66		0.99, 1.0	1	CO1A1_HUMAN	Collagen alpha-1(I) chain OS=Homo sapiens GN=COL1A1 PE=1 SV=4	200	2036		1		5340410	12850000	5412448	3.70335e+06	5542175	3.95599e+06	4444452
730.0145, 730.3507, 730.3513, 730.3516	2	22.877	GSAGPP[113.0477]GATGFP[113.0477]GAAGR	47.49, 78.57	4.7982001304626465, 5.002500057220459, 5.643700122833252, 6.575900077819824	0.99, 1.0	1, 4, 7	CO1A1_HUMAN	Collagen alpha-1(I) chain OS=Homo sapiens GN=COL1A1 PE=1 SV=4	200	1243, 331	26.778600692749023, 47.380699157714844, 76.63240051269531, 99.05419921875	1		996702	1.4985e+06	1.06452e+06	654655	778579	1.276e+06	2.01639e+06
738.34717, 738.3487	2	20.398	GSAGP[113.0477]P[113.0477]GATGFP[113.0477]GAAGR	45.31, 72.54		1	2	CO1A1_HUMAN	Collagen alpha-1(I) chain OS=Homo sapiens GN=COL1A1 PE=1 SV=4	200	1213, 1396		1		1.18588e+06	236741	337269	476249	709209	318118	309210
649.31085, 649.3127	2	15.408	GESGPSGPAGPTGAR	42.58, 73.88	7.5485	1	1, 3	CO1A1_HUMAN	Collagen alpha-1(I) chain OS=Homo sapiens GN=COL1A1 PE=1 SV=4	200	1476, 2036	643.497	1	P02452|CO1A1_HUMAN	10500000	9832743	5301761	10910000	8815300	13260000	14450000
376.53253, 376.5328, 564.29517	2, 3	13.971	GAAGLP[113.0477]GP[113.0477]KGDR	42.06, 50.39, 59.33	4.897200107574463, 6.97160005569458	0.99, 1.0	1, 2	CO1A1_HUMAN	Collagen alpha-1(I) chain OS=Homo sapiens GN=COL1A1 PE=1 SV=4	200	1396, 2036	38.084598541259766, 643.4965209960938	1		1.23884e+06	4.47071e+06	4.30635e+06	2.53284e+06	2.21056e+06	2.31118e+06	2915890
588.82306, 588.82434	2	20.906	GVPGPP[113.0477]GAVGPAGK	38.78, 44.31	5.179999828338623, 6.206500053405762	1	2, 3	CO1A1_HUMAN	Collagen alpha-1(I) chain OS=Homo sapiens GN=COL1A1 PE=1 SV=4	200	1213, 1476	118.75810241699219, 52.18439865112305	1		7.72009e+06	10330000	8575251	7.90897e+06	4.7726e+06	8485792	8908859
596.81995, 596.8201, 596.8207, 596.82074, 596.8208, 596.8213, 596.82227, 596.8225	2	19.791	GVP[113.0477]GPP[113.0477]GAVGPAGK	36.82, 49.86, 52.38, 71.89, 80.6	3.9247000217437744, 4.111999988555908, 4.490499973297119, 5.109600067138672, 5.547599792480469, 5.775000095367432, 6.460000038146973, 6.804599761962891	0.82, 0.99, 1.0	2, 3, 4, 5, 6, 7, 8	CO1A1_HUMAN	Collagen alpha-1(I) chain OS=Homo sapiens GN=COL1A1 PE=1 SV=4	200	1148, 1396, 331, 610, 815	118.75810241699219, 16.120899200439453, 3.9310998916625977, 3.937999963760376, 32.802799224853516, 48.23379898071289, 67.32540130615234, 83.61940002441406	1		78940000	102600000	86880000	73960000	62440000	91540000	95960000
824.4121, 824.4127	3	28.477	GPP[113.0477]GSAGAP[113.0477]GKDGLN[115.0269]GLP[113.0477]GP[113.0477]IGP[113.0477]PGPR	34.01, 84.2		0.85, 0.96	3, 4	CO1A1_HUMAN	Collagen alpha-1(I) chain OS=Homo sapiens GN=COL1A1 PE=1 SV=4	200	1243, 1476		1		15700000	12220000	15960000	9173928	15740000	8558808	4.91391e+06
629.05756, 838.4061, 838.40784, 838.408	3, 4	19.965	GDRGETGPAGPP[113.0477]GAP[113.0477]GAP[113.0477]GAP[113.0477]GPVGPAGK	33.72, 64.89, 72.35, 88.13		0.86, 0.99	1, 2, 3	CO1A1_HUMAN	Collagen alpha-1(I) chain OS=Homo sapiens GN=COL1A1 PE=1 SV=4	200	1396, 1476, 2036		1		43410000	26070000	27130000	20110000	22130000	24720000	26820000
535.767, 544.77277, 544.7729, 544.7731, 544.77374, 544.7743, 544.7751	2	23.778	GFP[113.0477]GADGVAGPK	33.02, 33.87, 35.69, 47.98	4.32289981842041, 4.603799819946289, 5.3231000900268555, 5.804500102996826, 6.01140022277832, 6.5218000411987305, 6.786799907684326	0.96, 1.0	2, 3, 5, 6, 7	CO1A1_HUMAN	Collagen alpha-1(I) chain OS=Homo sapiens GN=COL1A1 PE=1 SV=4	200	1396, 331, 610, 815	100.19170379638672, 108.04859924316406, 118.75810241699219, 159.85650634765625, 3.937999963760376, 47.380699157714844	1		61110000	66760000	77430000	56580000	63150000	73120000	76590000
597.2857, 597.2867	2	22.53	GQAGVM[147.0354]GFP[113.0477]GP[113.0477]K	31.63, 52.84	3.3063	0.98, 1.0	2, 3	CO1A1_HUMAN	Collagen alpha-1(I) chain OS=Homo sapiens GN=COL1A1 PE=1 SV=4	200	1396, 1476	32.8028	1		2.32645e+06	7.15731e+06	3.97218e+06	2.20533e+06	3.61326e+06	2.9697e+06	3796150
656.8302, 656.8313, 656.83203, 656.8333	2	32.29	GFPGLP[113.0477]GPSGEPGK	28.65, 42.29	5.396100044250488, 6.22160005569458, 6.2453999519348145, 6.313000202178955	0.98, 1.0	1, 4, 5, 8	CO1A1_HUMAN	Collagen alpha-1(I) chain OS=Homo sapiens GN=COL1A1 PE=1 SV=4	200	132, 815	100.19170379638672, 80.23770141601562, 82.24720001220703, 83.61940002441406	1		4.30947e+06	2.60337e+06	3.84259e+06	5578591	1.13778e+06	1.63206e+06	759421
529.5913, 793.8818, 793.8821, 793.8823, 793.8827, 793.8829, 793.8837	2, 3	27.186	GAN[115.0269]GAP[113.0477]GIAGAP[113.0477]GFP[113.0477]GAR	27.85, 39.76, 43.02, 50.63, 69.73, 72.41, 76.71		0.85, 1.0	3, 4, 5, 6, 7, 8	CO1A1_HUMAN	Collagen alpha-1(I) chain OS=Homo sapiens GN=COL1A1 PE=1 SV=4	200	1243, 1476, 264, 331, 610, 815		1		36110000	37760000	53360000	36970000	36110000	40610000	41690000
365.85934, 365.86, 365.86023, 365.86047	3	10.309	GRP[113.0477]GAP[113.0477]GPAGAR	26.63, 36.45, 37.99	5.9346	0.79, 0.83, 0.88, 1.0	1, 5, 6	CO1A1_HUMAN	Collagen alpha-1(I) chain OS=Homo sapiens GN=COL1A1 PE=1 SV=4	200	2036, 610, 815	334.893	1		18127.2	17772.9	32761.4	20138	26698.1	35234.7	24308.3
761.04584, 761.04596, 761.04803, 1141.0648	2, 3	27.507	GDAGP[113.0477]PGPAGPAGPPGP[113.0477]IGNVGAP[113.0477]GAK	25.28, 37.43, 43.46	4.7734	0.86, 0.98, 0.99	3, 4, 7	CO1A1_HUMAN	Collagen alpha-1(I) chain OS=Homo sapiens GN=COL1A1 PE=1 SV=4	200	1243, 1476	100.192	1		14670000	22270000	25820000	19590000	21610000	19760000	17660000
589.2873, 589.2884	2	29.521	GQAGVMGFP[113.0477]GP[113.0477]K	25.24, 67.75	4.395599842071533, 4.410999774932861	0.88, 0.97	5, 8	CO1A1_HUMAN	Collagen alpha-1(I) chain OS=Homo sapiens GN=COL1A1 PE=1 SV=4	200	264, 815	14.682700157165527, 8.850700378417969	1		3506044	3.67409e+06	7.99619e+06	3.75469e+06	3.66419e+06	4614441	5229744
449.75916, 449.75928, 449.75937, 449.75958, 449.75998, 449.76056, 898.51154	1, 2	22.781	GVVGLP[113.0477]GQR	21.95, 22.88, 30.03, 31.54, 45.79	4.470799922943115, 5.236599922180176, 5.514999866485596, 5.553999900817871, 5.796899795532227, 6.315800189971924	0.95, 0.98, 0.99, 1.0	3, 4, 5, 6, 7, 8	CO1A1_HUMAN	Collagen alpha-1(I) chain OS=Homo sapiens GN=COL1A1 PE=1 SV=4	200	1243, 1476, 331, 610, 815	100.19170379638672, 14.682700157165527, 159.85650634765625, 67.32540130615234, 72.69709777832031, 76.63240051269531	1		46250000	46550000	49520000	35790000	39500000	46120000	50920000
539.93494, 809.39764	2, 3	24.141	GFSGLDGAKGDAGP[113.0477]AGPK	18.87, 52.23	5.5586	0.84, 1.0	3	CO1A1_HUMAN	Collagen alpha-1(I) chain OS=Homo sapiens GN=COL1A1 PE=1 SV=4	200	1476	99.0542	1		4821536	5180176	6.38621e+06	4.44466e+06	4869340	4.64198e+06	4494795
417.2123, 417.21246, 426.21625, 426.2173, 426.21786, 426.2181, 426.21878, 851.42676, 851.42725	1, 2	23.515	GFSGLDGAK	13.93, 18.94, 53.69	3.9707000255584717, 4.592299938201904, 4.912600040435791, 4.920199871063232, 5.270299911499023, 6.321899890899658, 6.351799964904785	0.8, 0.88, 0.95, 0.99, 1.0	2, 3, 4, 5, 6, 7	CO1A1_HUMAN	Collagen alpha-1(I) chain OS=Homo sapiens GN=COL1A1 PE=1 SV=4	200	1476, 610, 815	118.75810241699219, 159.85650634765625, 35.30619812011719, 47.380699157714844, 52.18439865112305, 90.90450286865234	1	P02452|CO1A1_HUMAN	11810000	9408842	8.16122e+06	7.91762e+06	5634823	9008175	17990000
1045.01	2	23.7	GSPGADGPAGAP[113.0477]GTPGPQGIAGQR	102.36	6.2922	1	2	CO1A1_HUMAN	Collagen alpha-1(I) chain OS=Homo sapiens GN=COL1A1 PE=1 SV=4	200	1396	118.758	1		4235085	4.12837e+06	3.51866e+06	3.05854e+06	2892998	3.5059e+06	4091647
1045.99	2	25.932	GSPGADGPAGAP[113.0477]GTPGPQ[129.0426]GIAGQ[129.0426]R	86.48	6.1172	0.82	1	CO1A1_HUMAN	Collagen alpha-1(I) chain OS=Homo sapiens GN=COL1A1 PE=1 SV=4	200	2036	643.497	1		293256	416164	341529	244744	182288	384599	412060
797.368	3	15.091	GPSGPQGPGGPP[113.0477]GP[113.0477]KGN[115.0269]SGEP[113.0477]GAP[113.0477]GSK	79.39		0.88	1	CO1A1_HUMAN	Collagen alpha-1(I) chain OS=Homo sapiens GN=COL1A1 PE=1 SV=4	200	2036		1		1.2289e+06	1.75217e+06	76688.3	1.16951e+06	1.36724e+06	1.35721e+06	1352371
902.425	3	29.383	GFSGLQGPPGP[113.0477]P[113.0477]GSP[113.0477]GEQGPSGASGPAGPR	75.1	5.6837	0.82	6	CO1A1_HUMAN	Collagen alpha-1(I) chain OS=Homo sapiens GN=COL1A1 PE=1 SV=4	200	610	83.6194	1		2795891	3.19041e+06	2.93609e+06	1.79845e+06	2695917	2.53349e+06	1.32681e+06
845.895	2	19.121	DGEAGAQGPPGPAGPAGER	71.36	6.6259	1	1	CO1A1_HUMAN	Collagen alpha-1(I) chain OS=Homo sapiens GN=COL1A1 PE=1 SV=4	200	2036	643.497	1	P02452|CO1A1_HUMAN	10080000	11190000	7211245	5194597	6851648	7.31859e+06	8411118
886.428	3	32.632	GFSGLQGPPGPPGSPGEQGPSGASGPAGPR	69.56	5.0346	0.98	6	CO1A1_HUMAN	Collagen alpha-1(I) chain OS=Homo sapiens GN=COL1A1 PE=1 SV=4	200	610	100.192	1	P02452|CO1A1_HUMAN	495917	345125	199975	270716	642185	324430	323936
668.6656, 668.6668	3	20.802	GEP[113.0477]GPVGVQGPP[113.0477]GPAGEEGKR	65.36	6.927499771118164, 7.427299976348877	0.82, 1.0	1, 4	CO1A1_HUMAN	Collagen alpha-1(I) chain OS=Homo sapiens GN=COL1A1 PE=1 SV=4	200	2036	218.9644012451172, 643.4965209960938	1		74770000	68070000	61560000	42330000	39040000	55410000	59950000
833.077	3	20.793	GDRGETGPAGPP[113.0477]GAP[113.0477]GAP[113.0477]GAPGPVGPAGK	59.6	5.8536	0.99	2	CO1A1_HUMAN	Collagen alpha-1(I) chain OS=Homo sapiens GN=COL1A1 PE=1 SV=4	200	1213	61.2889	1		9222840	15910000	14150000	8.25649e+06	11490000	10080000	12560000
755.716	3	29.007	GDAGP[113.0477]PGPAGPAGPPGPIGNVGAP[113.0477]GAK	58.14		1	4	CO1A1_HUMAN	Collagen alpha-1(I) chain OS=Homo sapiens GN=COL1A1 PE=1 SV=4	200	1243		1		2.15611e+06	1.88135e+06	1.97721e+06	1.84462e+06	1664221	1.66273e+06	1479377
558.75	2	9.615	EGAP[113.0477]GAEGSP[113.0477]GR	56.85	6.5	1	1	CO1A1_HUMAN	Collagen alpha-1(I) chain OS=Homo sapiens GN=COL1A1 PE=1 SV=4	200	2036	643.497	1		0	23901.1	48595.9	25075.8	24892.8	59777.8	33595.9
1062.16	3	20.384	GSEGP[113.0477]Q[129.0426]GVRGEP[113.0477]GPPGPAGAAGPAGNP[113.0477]GADGQP[113.0477]GAK	53.24		0.81	1	CO1A1_HUMAN	Collagen alpha-1(I) chain OS=Homo sapiens GN=COL1A1 PE=1 SV=4	200	2036		1		1480528	1.45964e+06	1140820	532406	893994	696692	839494
629.8	2	13.889	GLTGSP[113.0477]GSP[113.0477]GPDGK	52.15	5.8746	1	1	CO1A1_HUMAN	Collagen alpha-1(I) chain OS=Homo sapiens GN=COL1A1 PE=1 SV=4	200	2036	334.893	1		914053	1755250	1.806e+06	1.38179e+06	952669	975620	1.14458e+06
651.8248, 651.8258	2	16.566	GPSGPQGPGGPP[113.0477]GPK	51.99	5.654200077056885, 5.762700080871582	0.87, 1.0	3, 7	CO1A1_HUMAN	Collagen alpha-1(I) chain OS=Homo sapiens GN=COL1A1 PE=1 SV=4	200	1476	118.75810241699219, 34.51919937133789	1		22929.4	21119.9	37504.4	10857.2	13969.8	54684.7	46111.9
633.55585, 638.06305	4	19.389	GDTGAKGEP[113.0477]GP[113.0477]VGVQGPP[113.0477]GPAGEEGKR	50.42	5.078400135040283, 6.715400218963623	0.93, 0.95	1	CO1A1_HUMAN	Collagen alpha-1(I) chain OS=Homo sapiens GN=COL1A1 PE=1 SV=4	200	2036	334.8926086425781, 467.3384094238281	1		13120000	11080000	10450000	6.6564e+06	7.38186e+06	7186903	7794675
761.375	3	27.011	GDAGP[113.0477]PGPAGPAGPPGP[113.0477]IGN[115.0269]VGAP[113.0477]GAK	50.32		0.89	2	CO1A1_HUMAN	Collagen alpha-1(I) chain OS=Homo sapiens GN=COL1A1 PE=1 SV=4	200	1396		1		3.31532e+06	2.36788e+06	3.23769e+06	2.27233e+06	2383194	2.9182e+06	2.02862e+06
907.415	3	23.554	GAP[113.0477]GDRGEP[113.0477]GP[113.0477]PGPAGFAGPP[113.0477]GADGQ[129.0426]P[113.0477]GAK	44.36		0.89	2	CO1A1_HUMAN	Collagen alpha-1(I) chain OS=Homo sapiens GN=COL1A1 PE=1 SV=4	200	1213		1		2.47334e+06	5.0522e+06	4951440	1.39807e+06	3.1333e+06	1.98512e+06	3.67363e+06
663.334	3	22.392	GEPGPVGVQGPP[113.0477]GPAGEEGKR	42.47	6.9957	1	1	CO1A1_HUMAN	Collagen alpha-1(I) chain OS=Homo sapiens GN=COL1A1 PE=1 SV=4	200	2036	643.497	1		14220000	4065997	8267882	3.53832e+06	8371747	4.62477e+06	5197204
539.266	3	21.455	GGP[113.0477]GSRGFP[113.0477]GADGVAGPK	41.45	4.5848	0.96	3	CO1A1_HUMAN	Collagen alpha-1(I) chain OS=Homo sapiens GN=COL1A1 PE=1 SV=4	200	1476	67.3254	1		425911	436806	565379	299956	704939	1998.08	652975
1076.27	4	24.718	GETGPAGRPGEVGPPGP[113.0477]P[113.0477]GP[113.0477]AGEKGSP[113.0477]GADGP[113.0477]AGAPGTPGPQGIAGQR	41.04		0.89	3	CO1A1_HUMAN	Collagen alpha-1(I) chain OS=Homo sapiens GN=COL1A1 PE=1 SV=4	200	1476		1		1.18427e+06	2.5326e+06	2583415	1.12929e+06	1.80623e+06	1.82325e+06	1.85736e+06
718.109	4	27.853	GLTGPIGPPGP[113.0477]AGAP[113.0477]GDKGESGPSGPAGPTGAR	39.43		0.89	5	CO1A1_HUMAN	Collagen alpha-1(I) chain OS=Homo sapiens GN=COL1A1 PE=1 SV=4	200	815		1		1.26204e+06	1356302	1244806	1.13758e+06	1.00224e+06	1.14126e+06	3.98437e+06
392.204	2	10.303	GSP[113.0477]GPAGPK	39.36		1	1	CO1A1_HUMAN	Collagen alpha-1(I) chain OS=Homo sapiens GN=COL1A1 PE=1 SV=4	200	2036		1		3495.94	2023.68	4047.65	1739.71	2075.98	8104.78	2594.95
789.892	2	30.936	DGLN[115.0269]GLP[113.0477]GPIGP[113.0477]P[113.0477]GP[113.0477]R	39.31		0.87	3	CO1A1_HUMAN	Collagen alpha-1(I) chain OS=Homo sapiens GN=COL1A1 PE=1 SV=4	200	1476		1		98546.4	201321	213375	151612	191992	201868	214209
672.8248, 672.8254, 672.8264, 672.82654, 672.82715	2	28.646	GFP[113.0477]GLP[113.0477]GPSGEP[113.0477]GK	38.71	4.885200023651123, 5.325200080871582, 5.4166998863220215, 5.458700180053711, 5.5346999168396	0.79, 0.99, 1.0	1, 4, 5, 6, 8	CO1A1_HUMAN	Collagen alpha-1(I) chain OS=Homo sapiens GN=COL1A1 PE=1 SV=4	200	610	100.19170379638672, 16.120899200439453, 47.380699157714844, 5.0493998527526855, 8.850700378417969	1		36470000	35880000	43230000	33890000	33780000	34240000	28090000
1028.99	4	30.791	GEQGPAGSPGFQGLPGP[113.0477]AGP[113.0477]P[113.0477]GEAGKP[113.0477]GEQGVP[113.0477]GDLGAP[113.0477]GPSGAR	38.41		0.81	4	CO1A1_HUMAN	Collagen alpha-1(I) chain OS=Homo sapiens GN=COL1A1 PE=1 SV=4	200	1243		1		56760000	47740000	51480000	50690000	44390000	41430000	45130000
1027.49	3	26.744	GEP[113.0477]GDAGAKGDAGP[113.0477]PGPAGPAGPPGP[113.0477]IGN[115.0269]VGAP[113.0477]GAK	36.14		0.91	2	CO1A1_HUMAN	Collagen alpha-1(I) chain OS=Homo sapiens GN=COL1A1 PE=1 SV=4	200	1396		1		1.6874e+06	1.19516e+06	1.49067e+06	509386	1048633	914043	923774
553.29156, 553.292	2	17.443	GVQGPP[113.0477]GPAGPR	35.88	5.664899826049805, 6.346199989318848	1	2, 7	CO1A1_HUMAN	Collagen alpha-1(I) chain OS=Homo sapiens GN=COL1A1 PE=1 SV=4	200	1213	118.75810241699219, 35.30619812011719	1		4.22399e+06	6737590	5045097	3.45421e+06	4.18475e+06	4921516	7376334
962.473	3	28.496	GLTGPIGPP[113.0477]GP[113.0477]AGAP[113.0477]GDKGESGPSGPAGPTGAR	34.93	5.2803	0.97	7	CO1A1_HUMAN	Collagen alpha-1(I) chain OS=Homo sapiens GN=COL1A1 PE=1 SV=4	200	331	83.6194	1		547973	693684	782116	313790	648338	432895	276202
573.796	2	30.01	GLP[113.0477]GTAGLP[113.0477]GM[147.0354]K	34.42	5.0505	0.98	6	CO1A1_HUMAN	Collagen alpha-1(I) chain OS=Homo sapiens GN=COL1A1 PE=1 SV=4	200	501	72.6971	1		136630	79582.2	226014	42323	143670	198509	158859
1075.49	2	24.803	GEP[113.0477]GP[113.0477]PGPAGFAGPP[113.0477]GADGQP[113.0477]GAK	33.8		0.97	2	CO1A1_HUMAN	Collagen alpha-1(I) chain OS=Homo sapiens GN=COL1A1 PE=1 SV=4	200	1396		1		7.42949e+06	7912337	6.43847e+06	5311752	5493177	791082	7602868
1032.49	3	25.577	GEP[113.0477]GDAGAKGDAGP[113.0477]PGPAGPAGPP[113.0477]GP[113.0477]IGNVGAP[113.0477]GAK	31.22		0.95	3	CO1A1_HUMAN	Collagen alpha-1(I) chain OS=Homo sapiens GN=COL1A1 PE=1 SV=4	200	1476		1		2731398	3.26441e+06	3853152	2.05995e+06	2.93335e+06	2.18301e+06	2.15119e+06
850.402	3	31.572	GN[115.0269]DGATGAAGP[113.0477]PGPTGPAGPP[113.0477]GFP[113.0477]GAVGAK	29.99		0.98	4	CO1A1_HUMAN	Collagen alpha-1(I) chain OS=Homo sapiens GN=COL1A1 PE=1 SV=4	200	1243		1		3.82487e+06	3.9575e+06	4804363	5.63733e+06	2.81235e+06	3.60607e+06	3497982
733.34863, 733.35205	2	21.376	GEP[113.0477]GPTGLP[113.0477]GPP[113.0477]GER	29.54	7.237500190734863, 7.462600231170654	1	1, 3	CO1A1_HUMAN	Collagen alpha-1(I) chain OS=Homo sapiens GN=COL1A1 PE=1 SV=4	200	1321	482.4089050292969, 643.4965209960938	1		130000000	134800000	113800000	82760000	77670000	98700000	109800000
648.83276, 648.83386	2	34.862	GFPGLPGPSGEPGK	29.51	5.54449987411499, 5.5991997718811035	1	6, 7	CO1A1_HUMAN	Collagen alpha-1(I) chain OS=Homo sapiens GN=COL1A1 PE=1 SV=4	200	610	100.19170379638672, 83.61940002441406	1	P02452|CO1A1_HUMAN;P02458|CO2A1_HUMAN	982209	795790	740974	1041910	730945	782708	828954
1371.97	3	31.251	GEQGPAGSPGFQGLPGP[113.0477]AGP[113.0477]P[113.0477]GEAGKP[113.0477]GEQ[129.0426]GVP[113.0477]GDLGAP[113.0477]GPSGAR	29.06		0.95	3	CO1A1_HUMAN	Collagen alpha-1(I) chain OS=Homo sapiens GN=COL1A1 PE=1 SV=4	200	1476		1		5765008	18940000	19600000	18340000	14800000	18790000	15050000
1366.32	3	32.373	GEQGPAGSPGFQGLPGP[113.0477]AGP[113.0477]P[113.0477]GEAGKP[113.0477]GEQGVP[113.0477]GDLGAPGPSGAR	26.23		0.88	4	CO1A1_HUMAN	Collagen alpha-1(I) chain OS=Homo sapiens GN=COL1A1 PE=1 SV=4	200	1243		1		27680000	19220000	23100000	17310000	29400000	20080000	20040000
610.629	3	18.59	VGP[113.0477]P[113.0477]GPSGN[115.0269]AGPPGPP[113.0477]GP[113.0477]AGK	23.67		0.93	1	CO1A1_HUMAN	Collagen alpha-1(I) chain OS=Homo sapiens GN=COL1A1 PE=1 SV=4	200	2036		1		9621203	4275205	6.0376e+06	4871606	5.70236e+06	4.10624e+06	3.01204e+06
908.938	2	28.242	GPPGPM[147.0354]GP[113.0477]PGLAGPPGESGR	23.49	5.7043	1	3	CO1A1_HUMAN	Collagen alpha-1(I) chain OS=Homo sapiens GN=COL1A1 PE=1 SV=4	200	1148	99.0542	1		946901	550093	1485635	1.24887e+06	1483952	526090	263903
766.706	3	26.815	GDAGP[113.0477]PGPAGPAGPP[113.0477]GP[113.0477]IGN[115.0269]VGAP[113.0477]GAK	22.46		0.9	2	CO1A1_HUMAN	Collagen alpha-1(I) chain OS=Homo sapiens GN=COL1A1 PE=1 SV=4	200	1396		1		1.40685e+06	996260	1.46054e+06	1.04028e+06	1.06311e+06	1.18045e+06	1.03938e+06
1149.06	2	26.87	GDAGP[113.0477]PGPAGPAGPP[113.0477]GP[113.0477]IGNVGAP[113.0477]GAK	22.15		0.86	3	CO1A1_HUMAN	Collagen alpha-1(I) chain OS=Homo sapiens GN=COL1A1 PE=1 SV=4	200	1476		1		5577573	8103067	9555854	6962383	8.17047e+06	6998729	7500139
547.273	3	15.637	GSPGEAGRP[113.0477]GEAGLP[113.0477]GAK	21.44	6.4273	1	1	CO1A1_HUMAN	Collagen alpha-1(I) chain OS=Homo sapiens GN=COL1A1 PE=1 SV=4	200	2036	643.497	1		884736	401298	6255.56	452954	951485	635547	768830
773.8962, 773.8972, 773.89856	2	33.036	DGLN[115.0269]GLPGP[113.0477]IGP[113.0477]PGPR	21.22	5.667200088500977, 5.8225998878479, 5.888500213623047	0.82, 1.0	3, 4, 8	CO1A1_HUMAN	Collagen alpha-1(I) chain OS=Homo sapiens GN=COL1A1 PE=1 SV=4	200	1476	108.04859924316406, 159.85650634765625, 99.05419921875	1		1.05763e+06	1.85714e+06	1.78608e+06	1.21743e+06	2.50872e+06	2.18301e+06	2159689
855.734	3	28.751	GN[115.0269]DGATGAAGP[113.0477]PGPTGPAGP[113.0477]P[113.0477]GFP[113.0477]GAVGAK	20.71		0.86	3	CO1A1_HUMAN	Collagen alpha-1(I) chain OS=Homo sapiens GN=COL1A1 PE=1 SV=4	200	1476		1		1.08223e+06	2.47848e+06	3.33154e+06	2.42547e+06	2.33455e+06	2.48699e+06	1.62883e+06
708	3	22.721	GSPGADGP[113.0477]AGAP[113.0477]GTP[113.0477]GPQGIAGQ[129.0426]R	19.75		0.83	1	CO1A1_HUMAN	Collagen alpha-1(I) chain OS=Homo sapiens GN=COL1A1 PE=1 SV=4	200	2036		1		3.02853e+06	2.7879e+06	2.74548e+06	2.27984e+06	2.2345e+06	2.19426e+06	1.56444e+06
850.075	3	31.09	GNDGATGAAGP[113.0477]PGPTGPAGPP[113.0477]GFP[113.0477]GAVGAK	19.73	4.846	0.99	5	CO1A1_HUMAN	Collagen alpha-1(I) chain OS=Homo sapiens GN=COL1A1 PE=1 SV=4	200	815	27.545	1		271630	518353	389382	256533	133144	453149	750228
545.736	2	8.478	GN[115.0269]SGEP[113.0477]GAP[113.0477]GSK	19.36		0.94	1	CO1A1_HUMAN	Collagen alpha-1(I) chain OS=Homo sapiens GN=COL1A1 PE=1 SV=4	200	2036		1		11781.1	13188.1	19890	9160.04	7859.72	17569.9	17773.1
777.392	2	32.774	STGGISVPGPMGPSGPR	12.82	5.4392	1	6	CO1A1_HUMAN	Collagen alpha-1(I) chain OS=Homo sapiens GN=COL1A1 PE=1 SV=4	200	501	100.192	1	P02452|CO1A1_HUMAN	1.22727e+06	740453	1705162	1.55543e+06	978178	1.05109e+06	1096403
1069.03	2	25.849	GETGP[113.0477]AGPPGAPGAPGAPGPVGPAGK	11.45	5.2656	0.89	3	CO1A1_HUMAN	Collagen alpha-1(I) chain OS=Homo sapiens GN=COL1A1 PE=1 SV=4	200	1476	159.857	1		331862	507330	383156	451673	301117	473151	552891
672.825	2	29.395	GFP[113.0477]GLP[113.0477]GP[113.0477]SGEPGK	3.93	5.1833	0.98	7	CO1A1_HUMAN	Collagen alpha-1(I) chain OS=Homo sapiens GN=COL1A1 PE=1 SV=4	200	331	82.2472	1		194654	249468	259213	130001	176821	170082	134994
357.52484, 535.7808	2, 3	13.849	AAGLP[113.0477]GP[113.0477]KGDR		6.485499858856201, 6.756700038909912	1	1	CO1A1_HUMAN	Collagen alpha-1(I) chain OS=Homo sapiens GN=COL1A1 PE=1 SV=4	200		597.1848754882812, 643.4965209960938	1		75289.8	226230	188092	145099	141110	94884.9	102983
916.93317, 916.9354	2	26.153	GPP[113.0477]GPMGPP[113.0477]GLAGPP[113.0477]GESGR		6.0569000244140625, 6.6803998947143555	0.82, 0.94	3, 5	CO1A1_HUMAN	Collagen alpha-1(I) chain OS=Homo sapiens GN=COL1A1 PE=1 SV=4	200		159.85650634765625, 67.32540130615234	1		3427317	6.01541e+06	10810000	4887367	4.40725e+06	7725621	8.27647e+06
660.3581, 660.85205	2	27.099	GPP[113.0477]GPIGNVGAP[113.0477]GAK		5.8917999267578125, 6.0355000495910645	1	3, 4	CO1A1_HUMAN	Collagen alpha-1(I) chain OS=Homo sapiens GN=COL1A1 PE=1 SV=4	200		108.04859924316406, 159.85650634765625	1		42005.1	27749	30607.9	34534.8	30098.8	19870.3	17640.4
701.8403, 701.8406	2	21.732	SAGPP[113.0477]GATGFP[113.0477]GAAGR		5.781099796295166, 5.8892998695373535	1	2, 3	CO1A1_HUMAN	Collagen alpha-1(I) chain OS=Homo sapiens GN=COL1A1 PE=1 SV=4	200		159.85650634765625, 99.05419921875	1		1.47872e+06	1.92787e+06	1.38973e+06	1.27393e+06	1.68102e+06	1.35255e+06	2531723
433.7402, 866.47266	1, 2	19.028	PP[113.0477]GAVGPAGK		5.770999908447266, 6.330900192260742	1	2	CO1A1_HUMAN	Collagen alpha-1(I) chain OS=Homo sapiens GN=COL1A1 PE=1 SV=4	200		118.75810241699219, 61.28889846801758	1		145587	98829.3	91084.2	107109	76703.6	87008.2	79043
554.7851, 554.78516	2	32.218	PGLP[113.0477]GPSGEPGK		5.691299915313721, 5.845799922943115	1	5, 6	CO1A1_HUMAN	Collagen alpha-1(I) chain OS=Homo sapiens GN=COL1A1 PE=1 SV=4	200		100.19170379638672, 82.24720001220703	1		155966	160149	135762	159610	116238	122551	149298
382.70688, 764.40155, 764.4058	1, 2	16.721	PP[113.0477]GPAGPR		5.523799896240234, 6.291200160980225, 6.847599983215332	1	1, 2	CO1A1_HUMAN	Collagen alpha-1(I) chain OS=Homo sapiens GN=COL1A1 PE=1 SV=4	200		38.084598541259766, 467.3384094238281, 643.4965209960938	1		369932	221102	293493	267032	243280	271378	276572
464.55737, 695.83984	2, 3	18.561	GETGPAGRP[113.0477]GEVGPP[113.0477]		5.515399932861328, 5.835700035095215	1	1	CO1A1_HUMAN	Collagen alpha-1(I) chain OS=Homo sapiens GN=COL1A1 PE=1 SV=4	200		334.8926086425781, 597.1848754882812	1		102289	73359.7	71642.6	55932.9	53641.3	81157.3	90713.2
957.1416, 957.1432	3	28.403	GLTGPIGPP[113.0477]GPAGAP[113.0477]GDKGESGPSGPAGPTGAR		5.437099933624268, 5.899700164794922	0.95, 0.99	4, 5	CO1A1_HUMAN	Collagen alpha-1(I) chain OS=Homo sapiens GN=COL1A1 PE=1 SV=4	200		100.19170379638672, 14.46660041809082	1		16930000	10660000	14810000	9005046	16290000	10210000	7.48998e+06
496.74484, 496.74625	2	22.79	AGVM[147.0354]GFP[113.0477]GPK		5.180300235748291, 5.672800064086914	0.84, 1.0	1, 2	CO1A1_HUMAN	Collagen alpha-1(I) chain OS=Homo sapiens GN=COL1A1 PE=1 SV=4	200		159.85650634765625, 90.90450286865234	1		209554	120928	82385.9	99825.4	149491	86964.9	80777.5
488.76263, 488.76703	2	17.409	P[113.0477]GPIGPP[113.0477]GPR		5.17609977722168, 6.0756001472473145	1	1, 2	CO1A1_HUMAN	Collagen alpha-1(I) chain OS=Homo sapiens GN=COL1A1 PE=1 SV=4	200		163.70550537109375, 37.401100158691406	1		104668	68859.6	76253.3	86911.6	74163.8	118231	120198
723.6928, 724.0308, 724.3654	1	22.235	GVVGLP[113.0477]GQ		5.16510009765625, 5.177299976348877, 5.3333001136779785	1	2, 4	CO1A1_HUMAN	Collagen alpha-1(I) chain OS=Homo sapiens GN=COL1A1 PE=1 SV=4	200		108.04859924316406, 159.85650634765625, 90.90450286865234	1		2.61758e+06	4213255	3.82995e+06	3.02241e+06	2.61788e+06	3.26253e+06	2.63155e+06
442.7266, 442.727, 442.72757, 442.72784, 442.7283, 442.7285	2	23.666	P[113.0477]GADGVAGPK		5.05810022354126, 5.31220006942749, 5.419600009918213, 5.567699909210205, 5.990200042724609, 6.073500156402588	0.86, 0.9, 1.0	2, 3, 4, 5, 7	CO1A1_HUMAN	Collagen alpha-1(I) chain OS=Homo sapiens GN=COL1A1 PE=1 SV=4	200		118.75810241699219, 159.85650634765625, 16.120899200439453, 26.778600692749023, 47.380699157714844, 99.05419921875	1		9349460	9475291	9775464	7960743	8912476	9130302	9209590
647.3265, 647.3369	1	22.727	SGLDGAK		5.022500038146973, 6.0883002281188965	1	2, 3	CO1A1_HUMAN	Collagen alpha-1(I) chain OS=Homo sapiens GN=COL1A1 PE=1 SV=4	200		108.04859924316406, 38.084598541259766	1	P02452|CO1A1_HUMAN	450082	2.01708e+06	1.03813e+06	248485	844304	1.48003e+06	4647337
580.8231, 580.82355	2	24.16	GVPGPPGAVGPAGK		5.015900135040283, 5.971700191497803	0.96, 1.0	3, 4	CO1A1_HUMAN	Collagen alpha-1(I) chain OS=Homo sapiens GN=COL1A1 PE=1 SV=4	200		159.85650634765625, 47.380699157714844	1	P02452|CO1A1_HUMAN	3.27276e+06	3.19695e+06	2.39905e+06	2.05821e+06	3.53687e+06	3.20126e+06	3.27231e+06
518.77496, 518.775	2	19.323	P[113.0477]GPP[113.0477]GAVGPAGK		4.940400123596191, 6.069900035858154	0.99, 1.0	1, 3	CO1A1_HUMAN	Collagen alpha-1(I) chain OS=Homo sapiens GN=COL1A1 PE=1 SV=4	200		38.084598541259766, 67.32540130615234	1		385765	195891	233030	272795	219296	276345	264015
683.3472, 683.34784	1	28.574	P[113.0477]GP[113.0477]AGPR		4.843699932098389, 5.178800106048584	1	5, 6	CO1A1_HUMAN	Collagen alpha-1(I) chain OS=Homo sapiens GN=COL1A1 PE=1 SV=4	200		14.677200317382812, 18.360200881958008	1		988143	1.06177e+06	831581	913614	1.17416e+06	677459	371476
570.78, 570.78064	2	28.337	P[113.0477]GLP[113.0477]GPSGEP[113.0477]GK		4.765100002288818, 4.859099864959717	0.78, 0.99	4, 5	CO1A1_HUMAN	Collagen alpha-1(I) chain OS=Homo sapiens GN=COL1A1 PE=1 SV=4	200		15.317000389099121, 8.360699653625488	1		377660	331533	400265	343401	336287	316438	272952
588.8223, 588.82306, 588.8234, 588.82367, 588.8246	2	21.825	GVP[113.0477]GPPGAVGPAGK		4.593500137329102, 5.47189998626709, 6.004899978637695, 6.152100086212158, 6.47730016708374	0.79, 0.99, 1.0	2, 3, 5, 6, 7	CO1A1_HUMAN	Collagen alpha-1(I) chain OS=Homo sapiens GN=COL1A1 PE=1 SV=4	200		108.04859924316406, 14.46660041809082, 159.85650634765625, 32.802799224853516, 90.90450286865234	1		8.22051e+06	10970000	9751079	6.06081e+06	9822817	7099731	10310000
371.7145, 742.42035, 742.4216, 742.42163, 742.42175	1, 2	23.11	VGLP[113.0477]GQR		4.297999858856201, 4.893400192260742, 5.297599792480469, 5.3850998878479, 6.0680999755859375	0.98, 1.0	3, 4, 5, 6, 7	CO1A1_HUMAN	Collagen alpha-1(I) chain OS=Homo sapiens GN=COL1A1 PE=1 SV=4	200		14.46660041809082, 159.85650634765625, 27.545000076293945, 47.380699157714844, 8.850700378417969	1		5.89525e+06	5461949	4892407	4.31039e+06	5890312	4655814	4.61513e+06
739.359	3	18.508	GETGPAGRP[113.0477]GEVGPP[113.0477]GPP[113.0477]GPAGEK		7.4214	0.81	1	CO1A1_HUMAN	Collagen alpha-1(I) chain OS=Homo sapiens GN=COL1A1 PE=1 SV=4	200		643.497	1		40140000	34010000	36910000	22590000	18660000	29240000	33210000
651.825	2	15.44	GPSGPQGPGGP[113.0477]PGPK		7.1233	1	3	CO1A1_HUMAN	Collagen alpha-1(I) chain OS=Homo sapiens GN=COL1A1 PE=1 SV=4	200		643.497	1		477.554	378.166	665.75	342.507	210.404	974.763	796.096
553.787	2	16.991	GVQ[129.0426]GPP[113.0477]GPAGPR		7.0409	1	1	CO1A1_HUMAN	Collagen alpha-1(I) chain OS=Homo sapiens GN=COL1A1 PE=1 SV=4	200		643.497	1		7.88167e+06	11870000	11580000	8710958	6.98913e+06	9926951	11750000
649.658	3	20.836	EP[113.0477]GPVGVQGPP[113.0477]GPAGEEGKR		7.0384	1	1	CO1A1_HUMAN	Collagen alpha-1(I) chain OS=Homo sapiens GN=COL1A1 PE=1 SV=4	200		643.497	1		367944	285625	215070	219089	220798	251812	276103
606.817	2	14.524	AGRP[113.0477]GEAGLP[113.0477]GAK		6.9108	1	1	CO1A1_HUMAN	Collagen alpha-1(I) chain OS=Homo sapiens GN=COL1A1 PE=1 SV=4	200		597.185	1		230389	167537	239093	220592	180259	195293	213563
1141.07	2	27.126	GDAGPP[113.0477]GPAGPAGPP[113.0477]GPIGNVGAP[113.0477]GAK		6.8559	1	4	CO1A1_HUMAN	Collagen alpha-1(I) chain OS=Homo sapiens GN=COL1A1 PE=1 SV=4	200		159.857	1		246789	262144	215752	183311	196893	213308	357197
554.273	3	22.854	P[113.0477]GPVGVQGPP[113.0477]GPAGEEGK		6.8337	1	4	CO1A1_HUMAN	Collagen alpha-1(I) chain OS=Homo sapiens GN=COL1A1 PE=1 SV=4	200		597.185	1		9050.07	8428.52	10271.2	1103.7	7706.78	12632.7	4469.24
916.935	2	25.204	GPP[113.0477]GPM[147.0354]GPPGLAGPP[113.0477]GESGR		6.6428	1	1	CO1A1_HUMAN	Collagen alpha-1(I) chain OS=Homo sapiens GN=COL1A1 PE=1 SV=4	200		108.049	1		274916	102206	211910	95702.6	245964	139067	143579
640.314	2	21.408	P[113.0477]GPTGLP[113.0477]GPP[113.0477]GER		6.6413	1	1	CO1A1_HUMAN	Collagen alpha-1(I) chain OS=Homo sapiens GN=COL1A1 PE=1 SV=4	200		597.185	1		181717	121411	102783	216626	121159	91060.3	83729.7
699.853	2	14.509	GEAGRP[113.0477]GEAGLP[113.0477]GAK		6.6404	1	1	CO1A1_HUMAN	Collagen alpha-1(I) chain OS=Homo sapiens GN=COL1A1 PE=1 SV=4	200		467.338	1		265593	196776	305220	250129	206699	238533	259645
668.996	3	21.796	GEPGP[113.0477]VGVQ[129.0426]GPP[113.0477]GPAGEEGKR		6.6377	1	1	CO1A1_HUMAN	Collagen alpha-1(I) chain OS=Homo sapiens GN=COL1A1 PE=1 SV=4	200		643.497	1		11650000	10360000	12590000	8.15422e+06	5972578	9568688	10480000
506.241	2	22.973	GPP[113.0477]GPAGEEGK		6.5999	1	1	CO1A1_HUMAN	Collagen alpha-1(I) chain OS=Homo sapiens GN=COL1A1 PE=1 SV=4	200		643.497	1		78718.4	90838.2	67851.8	70732.9	40753.3	47505.9	27714
436.236	2	13.837	LP[113.0477]GP[113.0477]KGDR		6.5746	1	1	CO1A1_HUMAN	Collagen alpha-1(I) chain OS=Homo sapiens GN=COL1A1 PE=1 SV=4	200		467.338	1		9358.04	42904	38033.5	25891.6	24593.5	20592.5	25600.9
589.288	2	23.095	GQAGVM[147.0354]GFP[113.0477]GPK		6.5282	1	3	CO1A1_HUMAN	Collagen alpha-1(I) chain OS=Homo sapiens GN=COL1A1 PE=1 SV=4	200		159.857	1		3.84033e+06	9625587	5686999	2.82137e+06	6113846	5519869	6685783
648.311	2	22.911	GVQGPP[113.0477]GPAGEEGK		6.4964	1	1	CO1A1_HUMAN	Collagen alpha-1(I) chain OS=Homo sapiens GN=COL1A1 PE=1 SV=4	200		597.185	1		108155	135670	113677	108514	59596.1	77562.7	38652.7
510.778	2	21.942	P[113.0477]GPPGAVGPAGK		6.4453	1	5	CO1A1_HUMAN	Collagen alpha-1(I) chain OS=Homo sapiens GN=COL1A1 PE=1 SV=4	200		159.857	1		1323.86	2511.72	1770.79	662.12	2279.74	3125.62	2836.03
379.694	2	13.855	P[113.0477]GP[113.0477]KGDR		6.4107	1	1	CO1A1_HUMAN	Collagen alpha-1(I) chain OS=Homo sapiens GN=COL1A1 PE=1 SV=4	200		643.497	1		56854.6	213068	189973	123748	124709	99858.7	109482
726.37	2	19.435	GVQGPP[113.0477]GPAGEEGKR		6.4022	1	1	CO1A1_HUMAN	Collagen alpha-1(I) chain OS=Homo sapiens GN=COL1A1 PE=1 SV=4	200		597.185	1		35171.8	38784.6	32491.1	19621.1	32096.1	14868.5	17351
475.75	2	17.023	Q[129.0426]GPP[113.0477]GPAGPR		6.3746	1	1	CO1A1_HUMAN	Collagen alpha-1(I) chain OS=Homo sapiens GN=COL1A1 PE=1 SV=4	200		643.497	1		151262	147011	221032	156637	79737.1	188995	216678
632.343	2	26.917	PP[113.0477]GPIGNVGAP[113.0477]GAK		6.3608	1	4	CO1A1_HUMAN	Collagen alpha-1(I) chain OS=Homo sapiens GN=COL1A1 PE=1 SV=4	200		159.857	1		115908	107191	96169.1	152429	137269	124754	128969
671.346	2	14.43	EAGRP[113.0477]GEAGLP[113.0477]GAK		6.3522	1	1	CO1A1_HUMAN	Collagen alpha-1(I) chain OS=Homo sapiens GN=COL1A1 PE=1 SV=4	200		597.185	1		20862.6	14506.5	26977.4	15908.8	15706.3	15190.7	16912.1
643.714	3	22.044	EPGPVGVQGPP[113.0477]GPAGEEGKR		6.3454	1	6	CO1A1_HUMAN	Collagen alpha-1(I) chain OS=Homo sapiens GN=COL1A1 PE=1 SV=4	200		482.409	1		12386.7	20249.2	11551.8	3133.16	17955.3	17821.3	6722.51
570.272	2	22.984	QGPP[113.0477]GPAGEEGK		6.3415	1	1	CO1A1_HUMAN	Collagen alpha-1(I) chain OS=Homo sapiens GN=COL1A1 PE=1 SV=4	200		597.185	1		80187.8	99029	78091.1	76160.2	41719.5	52644.7	27494.1
632.329	2	22.792	PGPTGLP[113.0477]GPP[113.0477]GER		6.3389	1	3	CO1A1_HUMAN	Collagen alpha-1(I) chain OS=Homo sapiens GN=COL1A1 PE=1 SV=4	200		482.409	1		18251.5	5805.79	15259.5	6849.08	10348.6	11595.8	4945
703.356	2	17.439	AGAQGPP[113.0477]GPAGPAGER		6.3335	1	1	CO1A1_HUMAN	Collagen alpha-1(I) chain OS=Homo sapiens GN=COL1A1 PE=1 SV=4	200		467.338	1		24943.9	18258.8	14334	18337.9	8289.93	9162.75	3304.21
887.641	2	26.37	PP[113.0477]GPMGPP[113.0477]GLAGPP[113.0477]GESGR		6.2924	1	5	CO1A1_HUMAN	Collagen alpha-1(I) chain OS=Homo sapiens GN=COL1A1 PE=1 SV=4	200		159.857	1		29139	29492.6	43558.9	18384.9	37417.4	29056.7	19349.4
504.588	3	14.44	P[113.0477]GEAGRP[113.0477]GEAGLP[113.0477]GAK		6.2493	1	1	CO1A1_HUMAN	Collagen alpha-1(I) chain OS=Homo sapiens GN=COL1A1 PE=1 SV=4	200		482.409	1		3.89245e+06	3.30467e+06	4994730	3.86361e+06	3.30715e+06	3.80341e+06	4312506
953.392	1	17.463	DGEAGAQGPP[113.0477]G		6.2376	1	1	CO1A1_HUMAN	Collagen alpha-1(I) chain OS=Homo sapiens GN=COL1A1 PE=1 SV=4	200		482.409	1		14779.5	9733.94	12272.9	12600	13333.4	4025.78	2821.98
485.25	3	14.288	GLP[113.0477]GP[113.0477]KGDRGDAGPK		6.2264	1	1	CO1A1_HUMAN	Collagen alpha-1(I) chain OS=Homo sapiens GN=COL1A1 PE=1 SV=4	200		467.338	1		418073	304109	347665	197422	263063	209010	219066
543.58	3	11.631	N[115.0269]GDDGEAGKPGRP[113.0477]GER		6.222	1	1	CO1A1_HUMAN	Collagen alpha-1(I) chain OS=Homo sapiens GN=COL1A1 PE=1 SV=4	200		597.185	1		43027.9	25657.9	40387.8	37035.8	31083.8	29270.1	23361.9
561.254	2	17.459	DGEAGAQGPP[113.0477]GPA		6.1215	1	1	CO1A1_HUMAN	Collagen alpha-1(I) chain OS=Homo sapiens GN=COL1A1 PE=1 SV=4	200		597.185	1		84086.8	68068.6	65628.8	62757	39659.5	43948.7	31180.1
589.756	2	17.481	DGEAGAQGPP[113.0477]GPAG		6.0915	1	1	CO1A1_HUMAN	Collagen alpha-1(I) chain OS=Homo sapiens GN=COL1A1 PE=1 SV=4	200		482.409	1		97000.8	81186.9	72317.8	80544.8	52145.5	47288.2	30600.5
664.829	2	31.287	GFPGLP[113.0477]GPSGEP[113.0477]GK		6.0426	1	6	CO1A1_HUMAN	Collagen alpha-1(I) chain OS=Homo sapiens GN=COL1A1 PE=1 SV=4	200		82.2472	1		1095857	3.66765e+06	2.883e+06	1.3802e+06	1.15412e+06	3.62943e+06	5153526
545.785	2	21.21	P[113.0477]GATGFP[113.0477]GAAGR		6.0296	1	1	CO1A1_HUMAN	Collagen alpha-1(I) chain OS=Homo sapiens GN=COL1A1 PE=1 SV=4	200		118.758	1		2079.27	1426.88	826.876	1113.99	1261.2	70.666	534.152
632.818	2	25.086	GPPGLAGPP[113.0477]GESGR		6.0136	1	3	CO1A1_HUMAN	Collagen alpha-1(I) chain OS=Homo sapiens GN=COL1A1 PE=1 SV=4	200		108.049	1		45075.3	83595.3	58437.7	40549.3	59256.9	33432.9	16522.6
1067.5	2	25.843	GEP[113.0477]GPP[113.0477]GPAGFAGPP[113.0477]GADGQPGAK		6.0126	0.78	2	CO1A1_HUMAN	Collagen alpha-1(I) chain OS=Homo sapiens GN=COL1A1 PE=1 SV=4	200		118.758	1		9819562	10160000	8871037	6.89409e+06	7.73329e+06	10180000	11550000
771.4	1	23.741	GADGVAGPK		5.9927	1	3	CO1A1_HUMAN	Collagen alpha-1(I) chain OS=Homo sapiens GN=COL1A1 PE=1 SV=4	200		108.049	1	P02452|CO1A1_HUMAN	123183	139800	132259	90175.9	130829	126050	128719
923.517	1	19.011	GPP[113.0477]GAVGPAGK		5.9638	1	2	CO1A1_HUMAN	Collagen alpha-1(I) chain OS=Homo sapiens GN=COL1A1 PE=1 SV=4	200		118.758	1		7472.12	13740.7	7334.86	6464.87	5273.76	7088.8	6384.81
510.778	2	20.534	PGPP[113.0477]GAVGPAGK		5.9469	1	2	CO1A1_HUMAN	Collagen alpha-1(I) chain OS=Homo sapiens GN=COL1A1 PE=1 SV=4	200		118.758	1		1.3097e+06	1181649	920544	1.07237e+06	613913	969689	748941
902.425	3	29.434	GFSGLQGPP[113.0477]GP[113.0477]PGSP[113.0477]GEQGPSGASGPAGPR		5.9175	0.81	7	CO1A1_HUMAN	Collagen alpha-1(I) chain OS=Homo sapiens GN=COL1A1 PE=1 SV=4	200		100.192	1		1.17514e+06	1.53085e+06	1.44814e+06	729430	1.12584e+06	981026	627360
397.707	2	22.596	FSGLDGAK		5.894	1	2	CO1A1_HUMAN	Collagen alpha-1(I) chain OS=Homo sapiens GN=COL1A1 PE=1 SV=4	200		118.758	1	P02452|CO1A1_HUMAN	348666	114988	143355	238121	134677	120278	46498.7
531.772	2	19.123	GPPGPAGPAGER		5.8333	1	1	CO1A1_HUMAN	Collagen alpha-1(I) chain OS=Homo sapiens GN=COL1A1 PE=1 SV=4	200		482.409	1	P02452|CO1A1_HUMAN;P02458|CO2A1_HUMAN	15467.5	9191.38	9112.93	13194.7	10581.3	6182.19	1713.09
846.388	2	19.982	DGEAGAQ[129.0426]GPPGPAGPAGER		5.8158	1	1	CO1A1_HUMAN	Collagen alpha-1(I) chain OS=Homo sapiens GN=COL1A1 PE=1 SV=4	200		643.497	1		1.20592e+06	1582292	1.06525e+06	829705	984338	1.10042e+06	1.32628e+06
516.261	2	23.759	FP[113.0477]GADGVAGPK		5.7978	1	3	CO1A1_HUMAN	Collagen alpha-1(I) chain OS=Homo sapiens GN=COL1A1 PE=1 SV=4	200		108.049	1		74933	50998.5	46311.8	51617	55284.8	47209	44446.6
490.769	2	23.752	PGPQGIAGQR		5.7798	1	2	CO1A1_HUMAN	Collagen alpha-1(I) chain OS=Homo sapiens GN=COL1A1 PE=1 SV=4	200		118.758	1	P02452|CO1A1_HUMAN	77243.8	58636.9	53130.3	54947.2	53763.2	47338.2	31070.2
480.769	2	18.916	PGPIGPP[113.0477]GPR		5.7779	1	2	CO1A1_HUMAN	Collagen alpha-1(I) chain OS=Homo sapiens GN=COL1A1 PE=1 SV=4	200		90.3092	1		67822.2	86933.6	72301.3	73619.4	49889.1	76508.9	73741.2
767.887	1	18.861	P[113.0477]GAVGPAGK		5.7754	1	2	CO1A1_HUMAN	Collagen alpha-1(I) chain OS=Homo sapiens GN=COL1A1 PE=1 SV=4	200		118.758	1		79001.1	169198	119563	78121	111250	157658	185467
902.426	3	28.468	GFSGLQGP[113.0477]PGP[113.0477]PGSP[113.0477]GEQGPSGASGPAGPR		5.756	0.82	4	CO1A1_HUMAN	Collagen alpha-1(I) chain OS=Homo sapiens GN=COL1A1 PE=1 SV=4	200		16.1209	1		30810000	16480000	22720000	27630000	20900000	11680000	4.97083e+06
957.141	3	28.501	GLTGPIGP[113.0477]PGPAGAPGDKGESGP[113.0477]SGPAGPTGAR		5.7065	0.98	1	CO1A1_HUMAN	Collagen alpha-1(I) chain OS=Homo sapiens GN=COL1A1 PE=1 SV=4	200		76.6324	1		154037	147159	104072	108009	122867	133543	137553
718.361	3	24.106	GETGPAGP[113.0477]PGAP[113.0477]GAPGAPGPVGPAGK		5.6585	1	2	CO1A1_HUMAN	Collagen alpha-1(I) chain OS=Homo sapiens GN=COL1A1 PE=1 SV=4	200		61.2889	1		3.5647e+06	3.64462e+06	3.29526e+06	3.55068e+06	2.27943e+06	437103	3019512
502.78	2	23.895	PGPPGAVGPAGK		5.647	1	3	CO1A1_HUMAN	Collagen alpha-1(I) chain OS=Homo sapiens GN=COL1A1 PE=1 SV=4	200		159.857	1	P02452|CO1A1_HUMAN	350572	365015	244404	208406	424926	345331	355012
675.839	2	14.428	GP[113.0477]AGERGSPGPAGPK		5.6342	1	1	CO1A1_HUMAN	Collagen alpha-1(I) chain OS=Homo sapiens GN=COL1A1 PE=1 SV=4	200		643.497	1		171111	237280	284333	246878	192797	263487	287671
673.997	3	18.994	GEPGP[113.0477]VGVQGP[113.0477]P[113.0477]GPAGEEGKR		5.6337	0.99	1	CO1A1_HUMAN	Collagen alpha-1(I) chain OS=Homo sapiens GN=COL1A1 PE=1 SV=4	200		482.409	1		563312	215620	353219	126290	536603	233249	259439
549.757	2	14.375	GSP[113.0477]GEAGRP[113.0477]GEA		5.6193	1	1	CO1A1_HUMAN	Collagen alpha-1(I) chain OS=Homo sapiens GN=COL1A1 PE=1 SV=4	200		467.338	1		39963.7	63869	50234.6	34478	44947.5	46112.2	53205
696.838	2	23.005	EPGPTGLP[113.0477]GP[113.0477]PGER		5.615	0.99	1	CO1A1_HUMAN	Collagen alpha-1(I) chain OS=Homo sapiens GN=COL1A1 PE=1 SV=4	200		218.964	1		42550.2	10711.5	12124.1	8569.24	27525.5	12507.5	15104.6
715.339	1	25.048	PP[113.0477]GESGR		5.6014	1	3	CO1A1_HUMAN	Collagen alpha-1(I) chain OS=Homo sapiens GN=COL1A1 PE=1 SV=4	200		108.049	1		32044.6	63140.9	37117.6	34311.1	52499.8	26244	17812
465.899	2	16.328	GVQGPP[113.0477]GPAGP		5.581	0.99	2	CO1A1_HUMAN	Collagen alpha-1(I) chain OS=Homo sapiens GN=COL1A1 PE=1 SV=4	200		482.409	1		2502.18	2262.61	2044.03	1993.53	1179.48	3197.22	2843.13
671.823	2	25.788	GFAGPP[113.0477]GADGQPGAK		5.5797	1	2	CO1A1_HUMAN	Collagen alpha-1(I) chain OS=Homo sapiens GN=COL1A1 PE=1 SV=4	200		118.758	1		10131.2	12603.9	10423.8	9575.68	10575.9	11318.3	6748.83
361.697	2	15.36	PGGP[113.0477]PGPK		5.5445	1	1	CO1A1_HUMAN	Collagen alpha-1(I) chain OS=Homo sapiens GN=COL1A1 PE=1 SV=4	200		597.185	1		36337.2	15500.5	4861.84	50388.6	18455.2	15131.8	8957.92
534.257	2	25.837	GPP[113.0477]GADGQPGAK		5.5427	1	2	CO1A1_HUMAN	Collagen alpha-1(I) chain OS=Homo sapiens GN=COL1A1 PE=1 SV=4	200		118.758	1		47749.8	34652	33256.4	33661.9	29841.9	40470.1	25012.2
821.423	1	17.339	GPP[113.0477]GPAGPR		5.4862	1	2	CO1A1_HUMAN	Collagen alpha-1(I) chain OS=Homo sapiens GN=COL1A1 PE=1 SV=4	200		48.2338	1		21184.8	68187.9	19700.6	12614.4	21134.8	19739.1	32145.4
962.472	3	28.401	GLTGPIGP[113.0477]PGPAGAP[113.0477]GDKGESGP[113.0477]SGPAGPTGAR		5.484	0.79	8	CO1A1_HUMAN	Collagen alpha-1(I) chain OS=Homo sapiens GN=COL1A1 PE=1 SV=4	200		82.2472	1		139967	591954	476102	243927	412334	343514	124389
1131.56	2	29.038	GDAGPP[113.0477]GPAGPAGPPGPIGNVGAP[113.0477]GAK		5.4373	0.99	5	CO1A1_HUMAN	Collagen alpha-1(I) chain OS=Homo sapiens GN=COL1A1 PE=1 SV=4	200		47.3807	1		60043.3	111495	69773.5	34236.9	67904.7	201004	441339
682.332	3	18.91	EPGPPGPAGFAGPP[113.0477]GADGQPGAK		5.4351	0.8	1	CO1A1_HUMAN	Collagen alpha-1(I) chain OS=Homo sapiens GN=COL1A1 PE=1 SV=4	200		643.497	1		199028	151815	104082	69508.6	98053.5	178272	190416
508.934	3	14.317	AGLP[113.0477]GPKGDRGDAGP[113.0477]K		5.3884	0.97	2	CO1A1_HUMAN	Collagen alpha-1(I) chain OS=Homo sapiens GN=COL1A1 PE=1 SV=4	200		218.964	1		1261.26	3013.66	1697.19	1377.87	1614.75	3139.97	3752.94
1018.14	3	27.453	GLP[113.0477]GPP[113.0477]GAP[113.0477]GPQGFQGPPGEPGEPGASGPMGPR		5.3771	0.93	3	CO1A1_HUMAN	Collagen alpha-1(I) chain OS=Homo sapiens GN=COL1A1 PE=1 SV=4	200		159.857	1		1.34032e+06	1.69175e+06	2.08669e+06	1.60779e+06	1.48439e+06	1999778	2.07193e+06
559.77	2	25.071	GPP[113.0477]GPM[147.0354]GPPGLAG		5.3734	1	3	CO1A1_HUMAN	Collagen alpha-1(I) chain OS=Homo sapiens GN=COL1A1 PE=1 SV=4	200		108.049	1		47349.7	187391	86690.3	60435.5	107696	58213.4	44315.2
505.749	2	25.789	PP[113.0477]GADGQPGAK		5.3508	1	2	CO1A1_HUMAN	Collagen alpha-1(I) chain OS=Homo sapiens GN=COL1A1 PE=1 SV=4	200		48.2338	1		63425.7	59106	53161	52041.1	46710.8	62270.9	48438
510.78	2	24.119	P[113.0477]GAPGPVGPAGK		5.3147	1	2	CO1A1_HUMAN	Collagen alpha-1(I) chain OS=Homo sapiens GN=COL1A1 PE=1 SV=4	200		118.758	1		19476	22656	16284.6	21720	13229.2	22333.2	16183.6
664.83	2	29.681	GFP[113.0477]GLP[113.0477]GPSGEPGK		5.3141	1	5	CO1A1_HUMAN	Collagen alpha-1(I) chain OS=Homo sapiens GN=COL1A1 PE=1 SV=4	200		27.545	1		69520000	63610000	82020000	51950000	95790000	64660000	70460000
552.266	3	23.729	GFP[113.0477]GADGVAGPKGPAGER		5.3009	0.85	3	CO1A1_HUMAN	Collagen alpha-1(I) chain OS=Homo sapiens GN=COL1A1 PE=1 SV=4	200		108.049	1		795659	246906	276001	312549	396429	235128	264413
897.091	3	30.317	GFSGLQGP[113.0477]PGPPGSP[113.0477]GEQGPSGASGPAGPR		5.2806	0.96	7	CO1A1_HUMAN	Collagen alpha-1(I) chain OS=Homo sapiens GN=COL1A1 PE=1 SV=4	200		467.338	1		304725	276911	278732	172874	298625	176215	138413
866.117	3	15.319	GERGFPGLPGP[113.0477]SGEPGKQGP[113.0477]SGASGER		5.28	0.89	1	CO1A1_HUMAN	Collagen alpha-1(I) chain OS=Homo sapiens GN=COL1A1 PE=1 SV=4	200		597.185	1		144451	169204	0	115681	216292	141528	132672
886.758	3	20.165	GFSGLQGPPGPPGSPGEQ[129.0426]GPSGASGPAGPR		5.2631	0.9	1	CO1A1_HUMAN	Collagen alpha-1(I) chain OS=Homo sapiens GN=COL1A1 PE=1 SV=4	200		643.497	1		185564	124153	53812.3	97342.2	77193	123732	107293
531.258	2	25.087	GPP[113.0477]GPM[147.0354]GPPGLA		5.2591	1	3	CO1A1_HUMAN	Collagen alpha-1(I) chain OS=Homo sapiens GN=COL1A1 PE=1 SV=4	200		108.049	1		40213.8	127043	59406.6	38206.4	63197.4	38773.7	34999.3
590.787	2	13.334	SGPQGP[113.0477]GGP[113.0477]PGP[113.0477]K		5.2432	1	1	CO1A1_HUMAN	Collagen alpha-1(I) chain OS=Homo sapiens GN=COL1A1 PE=1 SV=4	200		643.497	1		20542.7	25201.1	24878.2	21176.9	17453.1	27982.2	21751
627.802	2	19.375	GDTGAKGEP[113.0477]GP[113.0477]VGV		5.2379	1	1	CO1A1_HUMAN	Collagen alpha-1(I) chain OS=Homo sapiens GN=COL1A1 PE=1 SV=4	200		482.409	1		58806.1	77941.6	40538.1	30268.4	27314.8	26763.6	24452.9
551.618	3	15.884	GAAGLP[113.0477]GP[113.0477]KGDRGDAGPK		5.224	0.99	3	CO1A1_HUMAN	Collagen alpha-1(I) chain OS=Homo sapiens GN=COL1A1 PE=1 SV=4	200		118.758	1		2916.38	1602.3	3028.05	640.252	4778.97	1894.29	1543.77
578.787	2	22.33	DAGPKGADGSPGK		5.2201	0.96	1	CO1A1_HUMAN	Collagen alpha-1(I) chain OS=Homo sapiens GN=COL1A1 PE=1 SV=4	200		643.497	1	P02452|CO1A1_HUMAN	738081	55751.3	152836	310406	125437	578444	385267
642.317	2	14.311	P[113.0477]GPKGDRGDAGP[113.0477]K		5.1926	0.99	1	CO1A1_HUMAN	Collagen alpha-1(I) chain OS=Homo sapiens GN=COL1A1 PE=1 SV=4	200		482.409	1		106447	128622	173952	96618.8	135802	98239.1	111109
606.288	3	22.395	GEPGPVGVQ[129.0426]GPPGPAGEEGK		5.1871	0.89	1	CO1A1_HUMAN	Collagen alpha-1(I) chain OS=Homo sapiens GN=COL1A1 PE=1 SV=4	200		467.338	1		50543.8	39163	32997.7	31414.7	28048.1	31608	37593.4
841.399	1	32.418	P[113.0477]GPSGEPGK		5.1804	1	6	CO1A1_HUMAN	Collagen alpha-1(I) chain OS=Homo sapiens GN=COL1A1 PE=1 SV=4	200		82.2472	1		2997.36	8724.02	5464.18	3477.91	5731.94	5614.18	9294.37
620.841	2	20.327	GVVGLP[113.0477]GQRGER		5.177	0.99	3	CO1A1_HUMAN	Collagen alpha-1(I) chain OS=Homo sapiens GN=COL1A1 PE=1 SV=4	200		86.4666	1		26945.9	11070.8	19680.4	14624.7	68086.4	36117	22290.9
844.737	3	31.883	GN[115.0269]DGATGAAGPP[113.0477]GPTGPAGPP[113.0477]GFPGAVGAK		5.1561	1	7	CO1A1_HUMAN	Collagen alpha-1(I) chain OS=Homo sapiens GN=COL1A1 PE=1 SV=4	200		16.1209	1		11363	13940	15812.7	7351.38	7669.81	10215.2	11689.6
719.339	2	28.531	P[113.0477]GEQGPSGASGPAGPR		5.1363	0.99	4	CO1A1_HUMAN	Collagen alpha-1(I) chain OS=Homo sapiens GN=COL1A1 PE=1 SV=4	200		27.545	1		32948	21100.8	4277.59	22021.2	24397.8	15882.8	52333.8
642.548	2	27.459	GDAGPP[113.0477]GPAGPAGPP[113.0477]G		5.0578	0.97	1	CO1A1_HUMAN	Collagen alpha-1(I) chain OS=Homo sapiens GN=COL1A1 PE=1 SV=4	200		90.9045	1		24609.5	25302.3	37401.7	28147	12804.8	27630.9	22345.6
1058.5	2	28.404	GPP[113.0477]GP[113.0477]PGSP[113.0477]GEQGPSGASGPAGPR		5.03	0.97	4	CO1A1_HUMAN	Collagen alpha-1(I) chain OS=Homo sapiens GN=COL1A1 PE=1 SV=4	200		27.545	1		9132.15	6970.52	7397.14	9938.76	8528.23	5304.8	9939.29
1118.53	1	26.262	GPP[113.0477]GPMGPP[113.0477]GLAG		5.0131	0.91	3	CO1A1_HUMAN	Collagen alpha-1(I) chain OS=Homo sapiens GN=COL1A1 PE=1 SV=4	200		90.9045	1		8607.58	19429.7	21528.8	14893	23016.6	13023.7	13264.5
475.244	2	17.422	QGPP[113.0477]GPAGPR		5.0097	1	3	CO1A1_HUMAN	Collagen alpha-1(I) chain OS=Homo sapiens GN=COL1A1 PE=1 SV=4	200		32.8028	1		140575	67544.8	88131.6	72785.6	126406	146293	126187
441.762	2	26.5	GVVGLPGQR		4.9956	0.99	4	CO1A1_HUMAN	Collagen alpha-1(I) chain OS=Homo sapiens GN=COL1A1 PE=1 SV=4	200		47.3807	1	P02452|CO1A1_HUMAN	149367	158563	219257	206067	75542.5	194624	155905
649.981	3	25.842	P[113.0477]GPP[113.0477]GPAGFAGPP[113.0477]GADGQPGAK		4.9949	0.99	2	CO1A1_HUMAN	Collagen alpha-1(I) chain OS=Homo sapiens GN=COL1A1 PE=1 SV=4	200		35.3062	1		17697	10531	14896.2	11233	7880.07	19735.4	3417.21
864.375	2	13.038	GEP[113.0477]GSPGEN[115.0269]GAP[113.0477]GQMGPR		4.9657	0.94	1	CO1A1_HUMAN	Collagen alpha-1(I) chain OS=Homo sapiens GN=COL1A1 PE=1 SV=4	200		643.497	1		38331.8	12645.1	13719.4	15532.4	21956	24972.7	21941.6
880.426	2	28.582	PP[113.0477]GPMGPPGLAGPP[113.0477]GESGR		4.9571	0.99	4	CO1A1_HUMAN	Collagen alpha-1(I) chain OS=Homo sapiens GN=COL1A1 PE=1 SV=4	200		27.545	1		32208.8	26130.1	36346.4	29889.3	28841.4	45095.4	56055.2
759.859	4	28.561	GLP[113.0477]GP[113.0477]PGAPGPQGFQGPPGEPGEPGASGPMGPR		4.954	0.85	3	CO1A1_HUMAN	Collagen alpha-1(I) chain OS=Homo sapiens GN=COL1A1 PE=1 SV=4	200		108.049	1		1714916	957426	1.56199e+06	2.31843e+06	2.22045e+06	740728	226698
583.776	4	12.641	GPPGP[113.0477]PGKN[115.0269]GDDGEAGKP[113.0477]GRPGER		4.9418	0.95	1	CO1A1_HUMAN	Collagen alpha-1(I) chain OS=Homo sapiens GN=COL1A1 PE=1 SV=4	200		467.338	1		65102.9	41429.1	70914.8	55779.9	37327.4	67466.4	46588.8
498.774	2	21.17	P[113.0477]GPQGIAGQR		4.9291	0.99	2	CO1A1_HUMAN	Collagen alpha-1(I) chain OS=Homo sapiens GN=COL1A1 PE=1 SV=4	200		118.758	1		8879.44	25410	12393.5	8954.14	14892	9393.58	11273.5
610.622	3	22.923	GEP[113.0477]GPVGVQGPP[113.0477]GPAGEEGK		4.9139	0.87	1	CO1A1_HUMAN	Collagen alpha-1(I) chain OS=Homo sapiens GN=COL1A1 PE=1 SV=4	200		467.338	1		12087.2	16197	12741.8	9791.73	5283.9	11063.6	6357.78
882.424	2	26.786	GDAGPP[113.0477]GPAGPAGPP[113.0477]GPIGNV		4.91	0.97	4	CO1A1_HUMAN	Collagen alpha-1(I) chain OS=Homo sapiens GN=COL1A1 PE=1 SV=4	200		108.049	1		152046	199597	170618	118935	249133	180431	185042
562.783	2	29.639	P[113.0477]GLP[113.0477]GPSGEPGK		4.909	0.84	5	CO1A1_HUMAN	Collagen alpha-1(I) chain OS=Homo sapiens GN=COL1A1 PE=1 SV=4	200		16.1209	1		767656	625742	764333	528125	975378	605270	729334
667.354	1	30.781	P[113.0477]GPAGPR		4.8879	1	6	CO1A1_HUMAN	Collagen alpha-1(I) chain OS=Homo sapiens GN=COL1A1 PE=1 SV=4	200		14.6772	1		6.42685e+06	5428936	5367338	4748818	6.80749e+06	4.27614e+06	3.70716e+06
681	3	17.491	TGPP[113.0477]GPAGQDGRP[113.0477]GPPGPP[113.0477]GAR		4.8662	0.95	2	CO1A1_HUMAN	Collagen alpha-1(I) chain OS=Homo sapiens GN=COL1A1 PE=1 SV=4	200		48.2338	1		139855	902636	157530	99579.7	141855	120983	134252
1037.01	2	25.117	GSPGADGPAGAPGTPGPQGIAGQR		4.8269	1	3	CO1A1_HUMAN	Collagen alpha-1(I) chain OS=Homo sapiens GN=COL1A1 PE=1 SV=4	200		159.857	1	P02452|CO1A1_HUMAN	76579.4	112089	73892.7	90603.1	84526.7	117772	128784
581.089	2	30.841	GQAGVMGFP[113.0477]GPK		4.8208	0.89	7	CO1A1_HUMAN	Collagen alpha-1(I) chain OS=Homo sapiens GN=COL1A1 PE=1 SV=4	200		80.2377	1		313677	118130	269329	160083	180418	115113	110083
573.292	2	32.573	GQAGVMGFPGPK		4.6935	0.87	6	CO1A1_HUMAN	Collagen alpha-1(I) chain OS=Homo sapiens GN=COL1A1 PE=1 SV=4	200		82.2472	1	P02452|CO1A1_HUMAN	76454.1	98469.7	156622	104160	54141	113464	114294
497.751	2	15.479	PPGADGQPGAK		4.6425	0.97	1	CO1A1_HUMAN	Collagen alpha-1(I) chain OS=Homo sapiens GN=COL1A1 PE=1 SV=4	200		482.409	1	P02452|CO1A1_HUMAN;P02458|CO2A1_HUMAN	105879	48756.7	32.505	114957	66338.6	158075	206768
741.872	2	27.159	TGGISVPGPM[147.0354]GPSGPR		4.5637	0.94	4	CO1A1_HUMAN	Collagen alpha-1(I) chain OS=Homo sapiens GN=COL1A1 PE=1 SV=4	200		47.3807	1		287965	370801	283630	192959	382239	256827	245067
687.819	2	22.572	GETGPAGP[113.0477]PGAPGAP[113.0477]GA		4.5542	0.92	2	CO1A1_HUMAN	Collagen alpha-1(I) chain OS=Homo sapiens GN=COL1A1 PE=1 SV=4	200		61.2889	1		31826.2	34127.7	20547.9	20339.8	23603.5	22621.1	15924.5
779.439	1	24.126	PGPVGPAGK		4.5412	0.91	2	CO1A1_HUMAN	Collagen alpha-1(I) chain OS=Homo sapiens GN=COL1A1 PE=1 SV=4	200		35.3062	1	P02461|CO3A1_HUMAN;P02452|CO1A1_HUMAN	4992.75	6609.89	5558.64	6912.71	3698.74	10134.5	4332.71
763.858	4	26.243	GLP[113.0477]GP[113.0477]PGAP[113.0477]GPQGFQGPPGEPGEPGASGPMGPR		4.5411	0.87	4	CO1A1_HUMAN	Collagen alpha-1(I) chain OS=Homo sapiens GN=COL1A1 PE=1 SV=4	200		27.545	1		2.49817e+06	1.84972e+06	1.67703e+06	1.76976e+06	2.12891e+06	1322806	1.63541e+06
589.293	3	20.429	GFPGERGVQ[129.0426]GP[113.0477]PGP[113.0477]AGPR		4.5282	0.78	3	CO1A1_HUMAN	Collagen alpha-1(I) chain OS=Homo sapiens GN=COL1A1 PE=1 SV=4	200		108.049	1		1474.49	107.402	990.871	3704.72	2310.18	4981.15	2558.27
523.263	2	28.602	GPP[113.0477]GPMGPPGLA		4.2733	0.99	4	CO1A1_HUMAN	Collagen alpha-1(I) chain OS=Homo sapiens GN=COL1A1 PE=1 SV=4	200		27.545	1		53156.8	29210.5	47250	36813.2	35174.1	27742.4	25063.5
551.773	2	28.613	GPP[113.0477]GPMGPPGLAG		4.0624	0.97	4	CO1A1_HUMAN	Collagen alpha-1(I) chain OS=Homo sapiens GN=COL1A1 PE=1 SV=4	200		27.545	1		70509.9	47512.7	74326.2	68203.5	46417.2	40733.7	45987.5
