# Supplementary material for: Proteomic Differences between Male and Female Anterior Cruciate Ligament and Patellar Tendon
Source: PLoS One. 2014 May 12;9(5):e96526. doi: 10.1371/journal.pone.0096526 (PMC4018326; doi:10.1371/journal.pone.0096526)
Supplement: Table S2 — Peptide-level quantitative data for each patellar tendon (PT) sample, along with identification scores for each search engine, peptide mass, charge, and retention time. (XLSX) [file pone.0096526.s003.xlsx]

## Sheet: PT peptide_S2
Monoisotopic m/z	Charge State	Retention Time (min)	Modified Peptide Sequence	Max Mascot Peptide Score	Max Plgs Peptide Score	PeptideProphet Probability	2DLC Fraction	Primary Protein Name	Protein Description	Peptides to Match	Max Protein Score	Max Plgs Protein Score	ProteinTeller Probability	Shared Proteins	Intensity [ID05031 (female-PT)]	Intensity [ID05032 (female-PT)]	Intensity [ID05033 (female-PT)]	Intensity [ID05034 (male-PT)]	Intensity [ID05035 (male-PT)]	Intensity [ID05036 (male-PT)]	Intensity [ID05036_2 (male-PT)]
871.907	2	48.475	EQLGEFYEALDC[160.0307]LR	51.9		1	6	A1AG1_HUMAN	Alpha-1-acid glycoprotein 1 OS=Homo sapiens GN=ORM1 PE=1 SV=1	1	52		0.68		68450	166275	57453.6	48120.3	105032	57884.8	56394.1
631.291	3	30.712	DTEEEDFHVDQVTTVK	5.93	5.2656	1	1	A1AT_HUMAN	Alpha-1-antitrypsin OS=Homo sapiens GN=SERPINA1 PE=1 SV=3	4		92.5828	1	P01009|A1AT_HUMAN	167687	252065	97865.1	146500	194568	29691.3	109879
508.312	2	37.663	SVLGQLGITK	34.5		1	8	A1AT_HUMAN	Alpha-1-antitrypsin OS=Homo sapiens GN=SERPINA1 PE=1 SV=3	4	55		1	P01009|A1AT_HUMAN	90574.3	168582	72507.8	92385.1	117213	138366	136261
917.958	2	37.403	VFSN[115.0269]GADLSGVTEEAPLK	30.02		0.99	4	A1AT_HUMAN	Alpha-1-antitrypsin OS=Homo sapiens GN=SERPINA1 PE=1 SV=3	4	30		1		38671.8	71154.9	31413.5	46266.5	49773.8	53277.5	58661.9
619.332	3	49.235	FNKPFVFLMIEQNTK	20.45		0.97	8	A1AT_HUMAN	Alpha-1-antitrypsin OS=Homo sapiens GN=SERPINA1 PE=1 SV=3	4	55		1	P01009|A1AT_HUMAN	70458.6	100058	53527.9	102816	156335	89399.2	93319.7
392.212	2	30.325	LFGFGSR		4.2169	0.95	6	A20A4_HUMAN	Ankyrin repeat domain-containing protein 20A4 OS=Homo sapiens GN=ANKRD20A4 PE=2 SV=1	1		11.8391	0.6	Q5TYW2|A20A1_HUMAN;Q5SQ80|A20A2_HUMAN;Q4UJ75|A20A4_HUMAN;Q5VUR7|A20A3_HUMAN;Q5CZ79|AN20B_HUMAN	2.12996e+06	2.06775e+06	1.85533e+06	1.79051e+06	1807644	1.68659e+06	2002430
608.369	2	48.835	ITLLSALVETR	59.44		1	8	AACT_HUMAN	Alpha-1-antichymotrypsin OS=Homo sapiens GN=SERPINA3 PE=1 SV=2	1	59		0.68	P01011|AACT_HUMAN	55885.2	84245.8	28762.7	22602.3	34377.9	30144.3	29862.2
570.962	3	36.372	SDQSYVISFVVPNQK		4.6479	0.82	8	ACSL4_HUMAN	Long-chain-fatty-acid--CoA ligase 4 OS=Homo sapiens GN=ACSL4 PE=1 SV=2	1		84.3708	0.44	O60488|ACSL4_HUMAN	960753	840536	953028	1.16132e+06	1.7618e+06	1.2788e+06	1.3368e+06
850.73	3	51.234	LC[160.0307]YVALDFEQEMATAASSSSLEK	24.24		0.98	7	ACTG_HUMAN	Actin, cytoplasmic 2 OS=Homo sapiens GN=ACTG1 PE=1 SV=1	1			0.87		77681.8	66538.5	111097	185622	144580	117788	101732
400.23932, 400.24033	3	33.897	AVFPSIVGRPR	32.35	4.829599857330322, 5.425600051879883	1	1, 8	ACTS_HUMAN	Actin, alpha skeletal muscle OS=Homo sapiens GN=ACTA1 PE=1 SV=1	9	79	114.04789733886719, 55.3223991394043	1	A5A3E0|POTEF_HUMAN;P62736|ACTA_HUMAN;P63261|ACTG_HUMAN;P63267|ACTH_HUMAN;P0CG38|POTEI_HUMAN;P60709|ACTB_HUMAN;Q9BYX7|ACTBM_HUMAN;P68032|ACTC_HUMAN;Q6S8J3|POTEE_HUMAN;P68133|ACTS_HUMAN	60748.6	77094.4	74482	130355	66552.3	113572	125425
895.95	2	40.534	SYELPDGQVITIGNER	29.31	5.716	1	5	ACTS_HUMAN	Actin, alpha skeletal muscle OS=Homo sapiens GN=ACTA1 PE=1 SV=1	9	31	194.167	1	A5A3E0|POTEF_HUMAN;Q562R1|ACTBL_HUMAN;P62736|ACTA_HUMAN;P63261|ACTG_HUMAN;P63267|ACTH_HUMAN;P60709|ACTB_HUMAN;Q9BYX7|ACTBM_HUMAN;P68032|ACTC_HUMAN;Q6S8J3|POTEE_HUMAN;P68133|ACTS_HUMAN	192060	150536	95121.7	335859	223896	236611	197120
398.24	2	21.76	IIAPPER	36.05	4.616	1	4	ACTS_HUMAN	Actin, alpha skeletal muscle OS=Homo sapiens GN=ACTA1 PE=1 SV=1	9	51	30.1766	1	P63267|ACTH_HUMAN;Q562R1|ACTBL_HUMAN;P60709|ACTB_HUMAN;P62736|ACTA_HUMAN;P68032|ACTC_HUMAN;P63261|ACTG_HUMAN;P68133|ACTS_HUMAN	31603.5	48079.7	112055	38615.2	90556.7	56248.1	45477.7
441.263	2	33.791	PSIVGRPR		4.5646	0.99	8	ACTS_HUMAN	Actin, alpha skeletal muscle OS=Homo sapiens GN=ACTA1 PE=1 SV=1	9		77.8221	1	A5A3E0|POTEF_HUMAN;P62736|ACTA_HUMAN;P63261|ACTG_HUMAN;P63267|ACTH_HUMAN;P0CG38|POTEI_HUMAN;P60709|ACTB_HUMAN;Q9BYX7|ACTBM_HUMAN;P68032|ACTC_HUMAN;Q6S8J3|POTEE_HUMAN;P68133|ACTS_HUMAN	79533.2	51282.1	50032.4	91685.6	37838.8	83956.9	86315
505.921	3	30.496	IWHHTFYNELR	28.42	4.1394	0.98	8	ACTS_HUMAN	Actin, alpha skeletal muscle OS=Homo sapiens GN=ACTA1 PE=1 SV=1	9	79	55.3224	1	A5A3E0|POTEF_HUMAN;P63261|ACTG_HUMAN;P60709|ACTB_HUMAN;P0CG38|POTEI_HUMAN;P0CG39|POTEJ_HUMAN;Q9BYX7|ACTBM_HUMAN;P68032|ACTC_HUMAN;Q6S8J3|POTEE_HUMAN;P68133|ACTS_HUMAN	86814.3	60065.1	53081	99642.7	78777.5	107371	97706.8
499.747	2	39.433	DLTDYLMK	25.82		0.95	6	ACTS_HUMAN	Actin, alpha skeletal muscle OS=Homo sapiens GN=ACTA1 PE=1 SV=1	9	39		1	P63267|ACTH_HUMAN;Q562R1|ACTBL_HUMAN;P60709|ACTB_HUMAN;P62736|ACTA_HUMAN;P68032|ACTC_HUMAN;P63261|ACTG_HUMAN;P68133|ACTS_HUMAN	76333.9	60833.3	57976.1	161617	114905	138721	137823
514.803	2	33.822	FPSIVGRPR		4.0769	0.95	8	ACTS_HUMAN	Actin, alpha skeletal muscle OS=Homo sapiens GN=ACTA1 PE=1 SV=1	9		20.5574	1	A5A3E0|POTEF_HUMAN;P62736|ACTA_HUMAN;P63261|ACTG_HUMAN;P63267|ACTH_HUMAN;P0CG38|POTEI_HUMAN;P60709|ACTB_HUMAN;Q9BYX7|ACTBM_HUMAN;P68032|ACTC_HUMAN;Q6S8J3|POTEE_HUMAN;P68133|ACTS_HUMAN	132288	103338	106312	230502	94078.2	188062	201222
652.686	3	35.305	VAPEEHPTLLTEAPLNPK	19.68	5.3978	0.93	5	ACTS_HUMAN	Actin, alpha skeletal muscle OS=Homo sapiens GN=ACTA1 PE=1 SV=1	9	31	177.157	1	P63267|ACTH_HUMAN;P62736|ACTA_HUMAN;P68032|ACTC_HUMAN;P68133|ACTS_HUMAN	282321	129475	113831	719599	240125	344900	308779
846.056	3	49.584	LC[160.0307]YVALDFENEMATAASSSSLEK	31.04		0.83	7	ACTS_HUMAN	Actin, alpha skeletal muscle OS=Homo sapiens GN=ACTA1 PE=1 SV=1	9	31		1		27246	13617.5	35806.5	106786	38816.2	32412.3	29859.2
767.893	2	30.626	AAQSGPSERPGPPQR		4.662	0.93	6	ADA15_HUMAN	Disintegrin and metalloproteinase domain-containing protein 15 OS=Homo sapiens GN=ADAM15 PE=1 SV=2	1		31.99	0.57	Q13444|ADA15_HUMAN	7404065	5.17319e+06	4810469	2.55311e+06	852097	4.76345e+06	8.24099e+06
656.844	2	45.011	SIGGEVFIDFTK	56.85	6.6352	1	7	ADH1_YEAST	Alcohol dehydrogenase 1 OS=Saccharomyces cerevisiae GN=ADH1 PE=1 SV=4	18	93	1271.95	1	P00330|ADH1_YEAST	763220	789688	898790	827359	584573	1140817	1185074
536.326	2	29.37	EKDIVGAVLK	34.76	6.3135	1	5	ADH1_YEAST	Alcohol dehydrogenase 1 OS=Saccharomyces cerevisiae GN=ADH1 PE=1 SV=4	18	175	521.807	1	P00330|ADH1_YEAST	187746	189406	119534	96493.2	178442	253650	192523
407.75476, 407.75623	2	35.101	DIVGAVLK	46.55	6.289899826049805, 6.296299934387207	1	6, 7	ADH1_YEAST	Alcohol dehydrogenase 1 OS=Saccharomyces cerevisiae GN=ADH1 PE=1 SV=4	18	158	391.34161376953125, 418.7326965332031	1	P00330|ADH1_YEAST	178472	231512	113749	206043	151012	128185	241262
507.3038, 507.3044	2	34.222	ANELLINVK	53.16	6.608500003814697, 6.764699935913086	1	5, 7	ADH1_YEAST	Alcohol dehydrogenase 1 OS=Saccharomyces cerevisiae GN=ADH1 PE=1 SV=4	18	175	470.1885070800781, 521.8073120117188	1	P00330|ADH1_YEAST	636981	660482	519493	653123	493860	849265	458010
626.3386, 626.33936	2	34.006	SISIVGSYVGNR	41.48, 8.02	7.26800012588501, 7.27239990234375	1	7, 8	ADH1_YEAST	Alcohol dehydrogenase 1 OS=Saccharomyces cerevisiae GN=ADH1 PE=1 SV=4	18	62, 93	1201.4959716796875, 1271.946044921875	1	P00330|ADH1_YEAST;P00331|ADH2_YEAST	1.2857e+06	1.77824e+06	1.48539e+06	1653443	1.10847e+06	2.0533e+06	1.99586e+06
724.4054, 724.4067	2	41.668	VVGLSTLPEIYEK	44.66	6.6656999588012695, 7.34660005569458	1	7, 8	ADH1_YEAST	Alcohol dehydrogenase 1 OS=Saccharomyces cerevisiae GN=ADH1 PE=1 SV=4	18	62	1271.946044921875, 539.1655883789062	1	P00330|ADH1_YEAST	2.44298e+06	3.0716e+06	3547556	2.97742e+06	1.18268e+06	3.81779e+06	3625998
678.307	2	31.983	C[160.0307]C[160.0307]SDVFNQVVK		5.3867	1	5	ADH1_YEAST	Alcohol dehydrogenase 1 OS=Saccharomyces cerevisiae GN=ADH1 PE=1 SV=4	18		483.176	1		86084.8	94515.1	32220.1	48846.8	77916	94827.6	47053.3
447.277	2	22.831	DIPVPKPK		5.9131	1	3	ADH1_YEAST	Alcohol dehydrogenase 1 OS=Saccharomyces cerevisiae GN=ADH1 PE=1 SV=4	18		199.699	1	P00330|ADH1_YEAST;P00331|ADH2_YEAST	91908.8	178621	153724	82701.2	131447	100149	106749
694.368	2	33.03	AN[115.0269]GTTVLVGMPAGAK	67.69	6.3667	1	5	ADH1_YEAST	Alcohol dehydrogenase 1 OS=Saccharomyces cerevisiae GN=ADH1 PE=1 SV=4	18	175	521.807	1		668731	794750	314317	399923	503454	953421	537798
723.371	1	22.934	GDYAGIK		5.6299	1	3	ADH1_YEAST	Alcohol dehydrogenase 1 OS=Saccharomyces cerevisiae GN=ADH1 PE=1 SV=4	18		199.699	1	P00330|ADH1_YEAST;P00331|ADH2_YEAST	51346.1	80926	73761.2	32856.2	52020.2	43791.6	47068.6
828.522	1	34.2	ELLINVK		6.5405	1	5	ADH1_YEAST	Alcohol dehydrogenase 1 OS=Saccharomyces cerevisiae GN=ADH1 PE=1 SV=4	18		521.807	1	P00330|ADH1_YEAST;P00331|ADH2_YEAST	3866.99	5067.94	2471.09	4295.25	2304.98	3321.8	2010.22
507.79578, 507.7958	2	34.802	AN[115.0269]ELLINVK	47.77	5.490099906921387, 5.659599781036377	1	3	ADH1_YEAST	Alcohol dehydrogenase 1 OS=Saccharomyces cerevisiae GN=ADH1 PE=1 SV=4	18	94	174.02639770507812, 199.6990966796875	1		264144	322249	406153	289945	231733	487245	578270
490.746	2	26.801	IFYESHGK		4.6425	0.99	5	ADH1_YEAST	Alcohol dehydrogenase 1 OS=Saccharomyces cerevisiae GN=ADH1 PE=1 SV=4	18		259.127	1	P00330|ADH1_YEAST	37051.8	55512.6	96013.4	25900.1	73197.2	99944.3	68383.7
475.74054, 484.74588, 484.74625	2	40.601	EALDFFAR	37.33	4.457099914550781, 5.677700042724609, 6.5395002365112305	0.97, 1.0	6, 7	ADH1_YEAST	Alcohol dehydrogenase 1 OS=Saccharomyces cerevisiae GN=ADH1 PE=1 SV=4	18	158	268.35791015625, 349.131103515625, 418.7326965332031	1	P00330|ADH1_YEAST;P00331|ADH2_YEAST	1.2377e+06	1.63811e+06	668355	1.47292e+06	1.09808e+06	1652351	1.82436e+06
771.38336, 771.38794, 771.3915	3	37.478	ATDGGAHGVINVSVSEAAIEASTR	15.97	4.907899856567383, 5.60830020904541, 5.980899810791016	0.97, 0.99, 1.0	1, 2, 5	ADH1_YEAST	Alcohol dehydrogenase 1 OS=Saccharomyces cerevisiae GN=ADH1 PE=1 SV=4	18	157	251.4846954345703, 259.126708984375, 521.8073120117188	1	P00330|ADH1_YEAST	810490	878966	424777	948340	630028	1225597	1.12693e+06
1011.49	3	35.05	C[160.0307]C[160.0307]SDVFNQVVKSISIVGSYVGN[115.0269]RADTR		5.6388	0.97	7	ADH1_YEAST	Alcohol dehydrogenase 1 OS=Saccharomyces cerevisiae GN=ADH1 PE=1 SV=4	18		1271.95	1		402501	394639	527646	275826	120443	807508	838105
673.6937, 673.6952, 673.6955, 673.6956, 673.69586	3	37.775	LPLVGGHEGAGVVVGMGENVK	17.31, 19.46	5.050300121307373, 5.100500106811523, 5.616300106048584, 5.6244001388549805, 5.947299957275391	0.86, 0.96, 0.99, 1.0	1, 2, 3, 7, 8	ADH1_YEAST	Alcohol dehydrogenase 1 OS=Saccharomyces cerevisiae GN=ADH1 PE=1 SV=4	18	32, 62	125.53720092773438, 205.32359313964844, 264.7701110839844, 347.35040283203125, 667.5908813476562	1	P00330|ADH1_YEAST;P00331|ADH2_YEAST	724866	837137	860648	798734	632855	1.08937e+06	1.17205e+06
540.28705, 540.2872, 809.9255	2, 3	36.555	VLGIDGGEGKEELFR	43.75, 81.25	4.872000217437744, 6.171899795532227	0.84, 0.99, 1.0	5, 6	ADH1_YEAST	Alcohol dehydrogenase 1 OS=Saccharomyces cerevisiae GN=ADH1 PE=1 SV=4	18	158	418.7326965332031, 470.1885070800781	1	P00330|ADH1_YEAST	946074	1.27676e+06	1256271	1.08298e+06	855416	1.36983e+06	1.25753e+06
630.347	2	39.143	VIPLFTPQC[160.0307]GK	19.94		0.91	8	ADH1G_HUMAN	Alcohol dehydrogenase 1C OS=Homo sapiens GN=ADH1C PE=1 SV=2	1			0.55		106881	141633	112867	8735.34	18696.5	14729.7	14054.6
464.251	2	30.141	YLYEIAR	29.64	6.3965	1	6	ALBU_HUMAN	Serum albumin OS=Homo sapiens GN=ALB PE=1 SV=2	62	302	1015.71	1	P02768|ALBU_HUMAN;P02769|ALBU_BOVIN	129176	214499	127889	319885	331489	514446	551508
395.23862, 395.24, 395.24008	2	24.061	LVTDLTK	30.25, 38.72	5.492499828338623, 5.834199905395508, 7.227799892425537	1	4, 5, 7	ALBU_HUMAN	Serum albumin OS=Homo sapiens GN=ALB PE=1 SV=2	62	169, 189	100.41780090332031, 194.2530059814453, 934.9392700195312	1	P02768|ALBU_HUMAN;P02769|ALBU_BOVIN	73511.7	324347	107023	210545	580440	267171	495162
467.2633, 467.26337, 467.26382	2	26.91	LC[160.0307]TVATLR	55.91	5.486400127410889, 6.154300212860107, 6.787399768829346	1	5, 6, 7	ALBU_HUMAN	Serum albumin OS=Homo sapiens GN=ALB PE=1 SV=2	62	169	1015.7069702148438, 189.33189392089844, 934.9392700195312	1		158049	409983	167029	205826	601446	899304	662014
633.671	3	50.586	RHPYFYAPELLFFAK	16.22	6.7662	1	8	ALBU_HUMAN	Serum albumin OS=Homo sapiens GN=ALB PE=1 SV=2	62	173	1147.85	1	P02768|ALBU_HUMAN	303049	467866	659551	909622	1.24717e+06	1778114	1.70436e+06
754.341	3	44.248	EFN[115.0269]AETFTFHADIC[160.0307]TLSEK	16.76	6.1858	1	6	ALBU_HUMAN	Serum albumin OS=Homo sapiens GN=ALB PE=1 SV=2	62	302	1015.71	1		342009	570831	376242	1.09816e+06	832545	1.34836e+06	1.45248e+06
575.312	2	31.732	LVNEVTEFAK		6.481	1	6	ALBU_HUMAN	Serum albumin OS=Homo sapiens GN=ALB PE=1 SV=2	62		1015.71	1	P02768|ALBU_HUMAN	809174	1.15439e+06	364981	714632	1.65157e+06	2.06993e+06	2.30196e+06
480.78467, 480.78577	2	32.868	FQNALLVR	47.54	6.5233001708984375, 6.548799991607666	1	7, 8	ALBU_HUMAN	Serum albumin OS=Homo sapiens GN=ALB PE=1 SV=2	62	218	275.0682067871094, 349.0787048339844	1	P02768|ALBU_HUMAN	209513	327681	134960	634796	512102	602391	590289
992.1201, 992.1203	3	51.39	SHC[160.0307]IAEVENDEMPADLPSLAADFVESK	27.98, 53.43	6.031199932098389, 7.011300086975098	1	5, 6	ALBU_HUMAN	Serum albumin OS=Homo sapiens GN=ALB PE=1 SV=2	62	169, 302	1015.7069702148438, 658.8934936523438	1		477172	856905	590277	2474091	3129603	1.56102e+06	1.61659e+06
840.077	3	59.336	MPC[160.0307]AEDYLSVVLNQLC[160.0307]VLHEK	25.21	6.1433	1	8	ALBU_HUMAN	Serum albumin OS=Homo sapiens GN=ALB PE=1 SV=2	62	173	908.762	1		238427	464642	367497	1.01173e+06	1.22356e+06	886316	830544
470.729	2	18.205	DDNPNLPR		5.136	1	1	ALBU_HUMAN	Serum albumin OS=Homo sapiens GN=ALB PE=1 SV=2	62		144.052	1	P02768|ALBU_HUMAN	101216	169517	102060	278198	256161	208139	204531
492.58163, 492.75146	2	19.171	TYETTLEK	55.32	5.5544	1	1, 3	ALBU_HUMAN	Serum albumin OS=Homo sapiens GN=ALB PE=1 SV=2	62	106	144.052	1	P02768|ALBU_HUMAN	315905	371251	250749	426333	347341	203155	229906
481.27744, 481.2775	2	33.687	FQN[115.0269]ALLVR	45.63	6.263800144195557, 6.776899814605713	1	6, 7	ALBU_HUMAN	Serum albumin OS=Homo sapiens GN=ALB PE=1 SV=2	62	302	1015.7069702148438, 349.0787048339844	1		229663	363244	260439	734552	842368	752659	1.23878e+06
682.372	3	45.627	VFDEFKPLVEEPQNLIK	20.35	7.368	1	8	ALBU_HUMAN	Serum albumin OS=Homo sapiens GN=ALB PE=1 SV=2	62	159	1147.85	1	P02768|ALBU_HUMAN	1.47738e+06	2.25319e+06	1.55654e+06	4.26462e+06	3.79822e+06	4.88335e+06	4636404
547.648	3	33.588	KVPQ[129.0426]VSTPTLVEVSR		5.9717	1	5	ALBU_HUMAN	Serum albumin OS=Homo sapiens GN=ALB PE=1 SV=2	62		1015.71	1		4643.44	6281.97	0	6216.73	2020.48	11441.6	9287.43
656.376	2	42.83	HPDYSVVLLLR		6.3885	1	8	ALBU_HUMAN	Serum albumin OS=Homo sapiens GN=ALB PE=1 SV=2	62		1147.85	1	P02768|ALBU_HUMAN	49967.6	123928	58348.3	117062	3613	194157	196496
581.637	3	54.31	HPYFYAPELLFFAK	17.3	6.7411	1	8	ALBU_HUMAN	Serum albumin OS=Homo sapiens GN=ALB PE=1 SV=2	62	173	1147.85	1	P02768|ALBU_HUMAN	92460.9	168731	154973	295839	311435	472170	488139
756.428	2	35.134	VPQVSTPTLVEVSR		6.1057	1	7	ALBU_HUMAN	Serum albumin OS=Homo sapiens GN=ALB PE=1 SV=2	62		658.893	1	P02768|ALBU_HUMAN;P02769|ALBU_BOVIN	1683.05	2604.54	30946.5	3820.61	47673.8	2996.37	4559.47
440.725	2	19.78	AEFAEVSK		5.6594	1	1	ALBU_HUMAN	Serum albumin OS=Homo sapiens GN=ALB PE=1 SV=2	62		144.052	1	P02768|ALBU_HUMAN	149653	240344	145347	381081	331749	38739.6	43400
686.289	2	18.888	AAFTEC[160.0307]C[160.0307]QAADK	50.45		1	1	ALBU_HUMAN	Serum albumin OS=Homo sapiens GN=ALB PE=1 SV=2	62	106		1		175134	234457	136262	271126	209302	190935	183510
749.795	2	13.913	TC[160.0307]VADESAENC[160.0307]DK		5.447	1	1	ALBU_HUMAN	Serum albumin OS=Homo sapiens GN=ALB PE=1 SV=2	62		144.052	1		119265	202844	121009	351104	316897	245847	261583
829.38	2	40.405	QNC[160.0307]ELFEQLGEYK	51.71	4.4354	1	4	ALBU_HUMAN	Serum albumin OS=Homo sapiens GN=ALB PE=1 SV=2	62	189	42.0826	1		37477.2	68629.7	37843.6	121192	84102.9	126422	124591
500.806	2	35.323	QTALVELVK	49.94	6.9666	1	5	ALBU_HUMAN	Serum albumin OS=Homo sapiens GN=ALB PE=1 SV=2	62	169	934.939	1	P02768|ALBU_HUMAN	61651.6	92114.9	26440.9	173466	148914	240988	199716
830.428, 830.76685, 830.7671	3	59.818	ALVLIAFAQYLQQC[160.0307]PFEDHVK	5.67	6.579400062561035, 6.735099792480469, 6.863500118255615	1	1, 7, 8	ALBU_HUMAN	Serum albumin OS=Homo sapiens GN=ALB PE=1 SV=2	62	173	1147.8489990234375, 735.6729736328125, 908.7617797851562	1		366048	1.26258e+06	1.24045e+06	1.74926e+06	1.67434e+06	1.92443e+06	1.90684e+06
679.819	2	39.811	AVM[147.0354]DDFAAFVEK	60.43		1	3	ALBU_HUMAN	Serum albumin OS=Homo sapiens GN=ALB PE=1 SV=2	62	153		1		39593.9	66746	48539.3	76100.7	69470.7	125391	127504
812.3969, 812.3992	2	58.965	DVFLGMFLYEYAR	28.79	5.9344000816345215, 5.93779993057251	1	1, 8	ALBU_HUMAN	Serum albumin OS=Homo sapiens GN=ALB PE=1 SV=2	62	159	1147.8489990234375, 908.7617797851562	1	P02768|ALBU_HUMAN	45722.9	166671	220281	243860	282054	125914	109288
644.685	3	40.592	SLHTLFGDKLC[160.0307]TVATLR	31.96	6.838	1	8	ALBU_HUMAN	Serum albumin OS=Homo sapiens GN=ALB PE=1 SV=2	62	173	1147.85	1		117726	196479	95899.3	356079	313866	321142	347867
450.76175, 900.5218	1, 2	33.059	PTLVEVSR		6.290800094604492, 7.001999855041504	1	6	ALBU_HUMAN	Serum albumin OS=Homo sapiens GN=ALB PE=1 SV=2	62		1015.7069702148438, 553.3472290039062	1	P02768|ALBU_HUMAN;P02769|ALBU_BOVIN	13201.8	22489.7	5930.87	33520.4	22250.6	23910.6	50317
530.767	2	37.359	RPC[160.0307]FSALEV		6.2986	1	6	ALBU_HUMAN	Serum albumin OS=Homo sapiens GN=ALB PE=1 SV=2	62		1015.71	1		7298.57	14846.2	5178.8	31213.2	28892.3	32647.4	28584
468.23	2	50.613	RHPYFYA		5.6572	1	8	ALBU_HUMAN	Serum albumin OS=Homo sapiens GN=ALB PE=1 SV=2	62		908.762	1	P02768|ALBU_HUMAN;P02769|ALBU_BOVIN	5118.29	4759.73	8097.95	18984.9	15508.7	25998.7	25636.9
581.277	2	50.62	RHPYFYAPE		5.8711	1	8	ALBU_HUMAN	Serum albumin OS=Homo sapiens GN=ALB PE=1 SV=2	62		908.762	1	P02768|ALBU_HUMAN;P02769|ALBU_BOVIN	6772.44	6147.38	9401.04	23235.3	16483.3	29505.1	27907.1
689.913	2	32.991	KVPQVSTPTLVEV		5.8046	1	6	ALBU_HUMAN	Serum albumin OS=Homo sapiens GN=ALB PE=1 SV=2	62		553.347	1	P02768|ALBU_HUMAN;P02769|ALBU_BOVIN	5003.16	8298.85	4394.22	10632.2	7687.68	5621.32	13250.7
477.744	2	39.702	RHPDYSVV		5.7181	1	8	ALBU_HUMAN	Serum albumin OS=Homo sapiens GN=ALB PE=1 SV=2	62		908.762	1	P02768|ALBU_HUMAN	8271.12	14461.5	9859.96	25519.3	20643.5	29695.5	29699.9
526.313	2	33.031	KVPQVSTPTL		6.1992	1	6	ALBU_HUMAN	Serum albumin OS=Homo sapiens GN=ALB PE=1 SV=2	62		1015.71	1	P02768|ALBU_HUMAN;P02769|ALBU_BOVIN	17863.1	28327.2	7378.38	51712.7	33224.8	30509.6	64464.6
586.768	2	45.761	MDDFAAFVEK		6.9257	1	6	ALBU_HUMAN	Serum albumin OS=Homo sapiens GN=ALB PE=1 SV=2	62		553.347	1	P02768|ALBU_HUMAN	4912.77	5449.14	5206.35	18767.9	16025.9	13939.6	12251.6
712.398	1	39.351	LVAASQAA		6.2972	1	8	ALBU_HUMAN	Serum albumin OS=Homo sapiens GN=ALB PE=1 SV=2	62		1147.85	1	P02768|ALBU_HUMAN	13151.9	25757.2	13544.9	43283.6	33380.6	51496.3	50566.6
640.367	2	33.041	KVPQVSTPTLVE		6.2751	1	6	ALBU_HUMAN	Serum albumin OS=Homo sapiens GN=ALB PE=1 SV=2	62		1015.71	1	P02768|ALBU_HUMAN;P02769|ALBU_BOVIN	11253.3	16197.8	3211.3	32767.2	21418.5	19085.7	39068.5
575.845	2	33.031	KVPQVSTPTLV		6.176	1	6	ALBU_HUMAN	Serum albumin OS=Homo sapiens GN=ALB PE=1 SV=2	62		1015.71	1	P02768|ALBU_HUMAN;P02769|ALBU_BOVIN	28553.2	40760.9	12612.9	81135.8	54717.5	44879.9	97787.4
448.21646, 671.82166, 671.8227	2, 3	45.678	AVMDDFAAFVEK	32.25, 69.92, 87.7	6.536399841308594, 7.414400100708008	0.99, 1.0	6, 7	ALBU_HUMAN	Serum albumin OS=Homo sapiens GN=ALB PE=1 SV=2	62	218, 302	1015.7069702148438, 387.6481018066406	1	P02768|ALBU_HUMAN	693684	1.01826e+06	937362	2.85589e+06	3.44559e+06	2240848	2.44263e+06
631.6449, 637.64996	3	37.332	RPC[160.0307]FSALEVDETYVPK	35.1	5.211100101470947, 7.132599830627441	0.99, 1.0	6	ALBU_HUMAN	Serum albumin OS=Homo sapiens GN=ALB PE=1 SV=2	62	302	1015.71	1		600132	1.1354e+06	356725	2.05171e+06	2.01179e+06	2104877	2.0986e+06
541.31464, 547.31946, 547.32117, 820.47296	2, 3	33.066	KVPQVSTPTLVEVSR	31.76, 56.88, 57.1	4.766600131988525, 7.506499767303467	0.99, 1.0	6, 8	ALBU_HUMAN	Serum albumin OS=Homo sapiens GN=ALB PE=1 SV=2	62	173, 302	1015.7069702148438, 658.8934936523438	1	P02768|ALBU_HUMAN;P02769|ALBU_BOVIN	1.10183e+06	1.5684e+06	597538	3.06083e+06	2.33695e+06	2.0742e+06	4.07138e+06
339.8508, 509.27115, 509.2721	2, 3	30.034	SLHTLFGDK	10.03, 21.39, 23.31	5.832300186157227, 6.6097002029418945	0.98, 1.0	7, 8	ALBU_HUMAN	Serum albumin OS=Homo sapiens GN=ALB PE=1 SV=2	62	173, 218	1147.8489990234375, 349.0787048339844	1	P02768|ALBU_HUMAN	56444.1	141413	46079.1	158954	229914	348003	338484
754.0133, 754.0139	3	43.533	EFNAETFTFHADIC[160.0307]TLSEK	10.48	5.151700019836426, 5.190899848937988	0.98, 0.99	1, 7	ALBU_HUMAN	Serum albumin OS=Homo sapiens GN=ALB PE=1 SV=2	62	218	236.2333984375, 349.0787048339844	1		269461	361435	257232	696930	557145	666179	666043
663.322	4	42.697	LVRPEVDVMC[160.0307]TAFHDNEETFLK	31.93	5.8599	0.98	7	ALBU_HUMAN	Serum albumin OS=Homo sapiens GN=ALB PE=1 SV=2	62	218	349.079	1		134175	201520	191467	493523	436065	509852	503408
1014.59	1	40.977	LVAASQ[129.0426]AALGL		6.1728	0.98	6	ALBU_HUMAN	Serum albumin OS=Homo sapiens GN=ALB PE=1 SV=2	62		1015.71	1		2154.43	2355.77	634.829	13577.8	14889.6	8454.53	10290.6
992.448	3	51.53	SHC[160.0307]IAEVEN[115.0269]DEMPADLPSLAADFVESK	41.21	5.3221	0.98	4	ALBU_HUMAN	Serum albumin OS=Homo sapiens GN=ALB PE=1 SV=2	62	189	246.365	1		338286	546275	606228	1.83474e+06	2.94271e+06	1.63557e+06	1.65247e+06
717.772	2	21.023	ETYGEMADC[160.0307]C[160.0307]AK		5.0006	0.98	1	ALBU_HUMAN	Serum albumin OS=Homo sapiens GN=ALB PE=1 SV=2	62		144.052	1		25741.8	49477.5	33223.6	201392	217622	42534.9	45024.2
892.44	3	48.318	RMPC[160.0307]AEDYLSVVLNQ[129.0426]LC[160.0307]VLHEK		5.9101	0.98	8	ALBU_HUMAN	Serum albumin OS=Homo sapiens GN=ALB PE=1 SV=2	62		1147.85	1		13409.4	32010.7	22749.8	60445.9	94215.1	63427.7	62650.4
556.478	5	40.024	LVRPEVDVMC[160.0307]TAFHDNEETFLKK	0.43	6.0245	0.98	7	ALBU_HUMAN	Serum albumin OS=Homo sapiens GN=ALB PE=1 SV=2	62	218	349.079	1		177308	299326	284039	943843	1.01052e+06	667123	616672
840.421	3	50.652	MPC[160.0307]AEDYLSVVLN[115.0269]QLC[160.0307]VLHEK		5.5568	0.98	8	ALBU_HUMAN	Serum albumin OS=Homo sapiens GN=ALB PE=1 SV=2	62		908.762	1		22704.8	28120.2	29597.4	39237.3	55133.7	45950.6	41935.9
489.9531, 489.95328	3	39.989	RHPDYSVVLLLR	17.12	7.0923	0.97, 1.0	1, 8	ALBU_HUMAN	Serum albumin OS=Homo sapiens GN=ALB PE=1 SV=2	62	34	1147.85	1	P02768|ALBU_HUMAN	741195	1.54613e+06	1.08253e+06	1831691	2.11861e+06	2.69322e+06	2.88984e+06
575.79767, 575.8035	2	31.27	LVN[115.0269]EVTEFAK	65.37, 76.14		0.97, 1.0	3, 4	ALBU_HUMAN	Serum albumin OS=Homo sapiens GN=ALB PE=1 SV=2	62	153, 189		1		254285	408557	285384	619224	578438	823014	953291
498.2939, 507.30402, 507.30405	2	39.45	LVAASQAALGL	16.82	4.86460018157959, 5.178500175476074, 6.954999923706055	0.97, 1.0	1, 8	ALBU_HUMAN	Serum albumin OS=Homo sapiens GN=ALB PE=1 SV=2	62	34	1147.8489990234375, 156.9575958251953	1	P02768|ALBU_HUMAN	201431	365668	273109	586939	536628	943304	951437
820.396	2	54.033	DVFLGM[147.0354]FLYEYAR	24.65		0.93	8	ALBU_HUMAN	Serum albumin OS=Homo sapiens GN=ALB PE=1 SV=2	62	173		1		74943	199088	131680	132366	143869	232243	230255
1116.19	3	34.464	SLHTLFGDKLC[160.0307]TVATLRETYGEMADC[160.0307]C[160.0307]AK		5.4083	0.93	3	ALBU_HUMAN	Serum albumin OS=Homo sapiens GN=ALB PE=1 SV=2	62		1147.85	1		129627	123049	167592	152563	147628	164533	196594
740.433	1	33.058	KVPQVST		5.1837	0.92	6	ALBU_HUMAN	Serum albumin OS=Homo sapiens GN=ALB PE=1 SV=2	62		553.347	1	P02768|ALBU_HUMAN;P02769|ALBU_BOVIN	2539.44	4629.16	241.524	13334.7	7743.41	5069.41	10146.3
1120.54	3	37.486	VTKC[160.0307]C[160.0307]TESLVN[115.0269]RRPC[160.0307]FSALEVDETYVPK		5.1787	0.92	6	ALBU_HUMAN	Serum albumin OS=Homo sapiens GN=ALB PE=1 SV=2	62		280.618	1		264105	234813	168021	102396	14994.3	301519	308942
882.508	1	39.372	LVAASQAALG		6.4606	0.89	8	ALBU_HUMAN	Serum albumin OS=Homo sapiens GN=ALB PE=1 SV=2	62		1147.85	1	P02768|ALBU_HUMAN	2821.14	4738.73	3687.86	15794.7	10248.7	21593.4	19242.8
673.334	4	54.779	RM[147.0354]PC[160.0307]AEDYLSVVLNQLC[160.0307]VLHEK	9.28	5.9565	0.88	8	ALBU_HUMAN	Serum albumin OS=Homo sapiens GN=ALB PE=1 SV=2	62	173	1147.85	1		29741.8	43447.4	37458.2	90650.4	106688	157526	164686
682.699	3	46.396	VFDEFKPLVEEPQN[115.0269]LIK		5.5074	0.86	7	ALBU_HUMAN	Serum albumin OS=Homo sapiens GN=ALB PE=1 SV=2	62		236.233	1		126150	159771	162907	324032	311356	455188	462453
669.582	4	48.331	RMPC[160.0307]AEDYLSVVLN[115.0269]QLC[160.0307]VLHEK		5.6406	0.84	8	ALBU_HUMAN	Serum albumin OS=Homo sapiens GN=ALB PE=1 SV=2	62		908.762	1		46341.6	77226.3	82298.2	226809	224872	209328	208556
556.677	5	39.215	LVRPEVDVMC[160.0307]TAFHDN[115.0269]EETFLKK		5.046	0.84	7	ALBU_HUMAN	Serum albumin OS=Homo sapiens GN=ALB PE=1 SV=2	62		349.079	1		19711.4	53858	56644.5	156715	208496	155372	162190
825.479	1	39.38	LVAASQAAL		6.3189	0.82	8	ALBU_HUMAN	Serum albumin OS=Homo sapiens GN=ALB PE=1 SV=2	62		1147.85	1	P02768|ALBU_HUMAN	26002.7	40459.2	26416	86704	62478.2	122732	114228
1003.5	2	46.744	VVAQ[129.0426]GVGIPEDSIFTMADR		5.9591	1	7	AMBP_HUMAN	Protein AMBP OS=Homo sapiens GN=AMBP PE=1 SV=1	10		1015.68	1		19108	49777	10163.7	30905.1	33120.5	18826.8	13947.7
960.974	2	39.478	GEC[160.0307]VPGEQ[129.0426]EPEPILIPR		6.4438	1	2	AMBP_HUMAN	Protein AMBP OS=Homo sapiens GN=AMBP PE=1 SV=1	10		1623.9	1		111936	266547	63158.8	50007.4	81614.6	66946.4	86971.2
511.762	2	39.07	ETLLQ[129.0426]DFR	45.87	5.9973	1	2	AMBP_HUMAN	Protein AMBP OS=Homo sapiens GN=AMBP PE=1 SV=1	10	103	1623.9	1		54351.5	102599	25703.6	47182.8	27045.8	31838.7	39520.6
669.0079, 1003.00726	2, 3	45.939	VVAQGVGIPEDSIFTMADR	10.51, 37.41	7.2672	1	7	AMBP_HUMAN	Protein AMBP OS=Homo sapiens GN=AMBP PE=1 SV=1	10	48	1015.68	1	P02760|AMBP_HUMAN	665364	1.76108e+06	532389	1.02214e+06	861749	531196	514569
651.313	3	31.803	GEC[160.0307]VP[113.0477]GEQEPEP[113.0477]ILIPR		5.8921	0.99	2	AMBP_HUMAN	Protein AMBP OS=Homo sapiens GN=AMBP PE=1 SV=1	10		1623.9	1		140035	167815	86424.8	43657.2	15224.3	123460	147276
640.657, 960.47656, 960.4813	2, 3	38.719	GEC[160.0307]VPGEQEPEPILIPR	20.86, 57.9	6.680300235748291, 7.737199783325195	0.97, 1.0	2, 3	AMBP_HUMAN	Protein AMBP OS=Homo sapiens GN=AMBP PE=1 SV=1	10	103	1623.89599609375, 480.9309997558594	1		1.35842e+06	3.3334e+06	495521	602958	696194	909861	1059999
800.726	3	43.536	M[147.0354]TVSTLVLGEGATEAEISMTSTR	25.56		0.97	6	AMBP_HUMAN	Protein AMBP OS=Homo sapiens GN=AMBP PE=1 SV=1	10			1		6540.16	34803.8	3689.37	9604.95	10333.5	5888.28	7112.52
502.264, 511.27005	2	38.179	ETLLQDFR	50.06	4.38670015335083, 6.520699977874756	0.96, 1.0	3	AMBP_HUMAN	Protein AMBP OS=Homo sapiens GN=AMBP PE=1 SV=1	10	50	278.081	1	P02760|AMBP_HUMAN	920186	2.25857e+06	501827	887725	466147	676527	735997
570.291	3	36.871	WYNLAIGSTC[160.0307]PWLK		5.3833	0.9	7	AMBP_HUMAN	Protein AMBP OS=Homo sapiens GN=AMBP PE=1 SV=1	10		1015.68	1		10150000	9691271	10130000	10600000	7.52342e+06	10680000	11050000
977.225	4	50.174	VVAQGVGIPEDSIFTMADRGEC[160.0307]VPGEQEPEPILIPR		5.6288	0.82	7	AMBP_HUMAN	Protein AMBP OS=Homo sapiens GN=AMBP PE=1 SV=1	10		1015.68	1		92957.8	171535	78153.8	78757.8	105091	52525.4	52013.3
1326.27	6	29.366	TNGEIFQMREAYC[160.0307]LQYSNNLQEDIYSETSGHFRDTLMNLVQGTREEGYTDPAMAAQDAMVLWEAC[160.0307]QQK		3.9023	0.96	3	ANX10_HUMAN	Annexin A10 OS=Homo sapiens GN=ANXA10 PE=1 SV=3	1		49.1941	0.62		2680.82	2867.87	2327.54	5451.65	4033.91	4746.66	4522.62
694.388	2	51.44	GVDEATIIDILTK	60.37	5.1085	1	7	ANXA1_HUMAN	Annexin A1 OS=Homo sapiens GN=ANXA1 PE=1 SV=2	2	60	91.1711	0.98	P04083|ANXA1_HUMAN	46247.2	34411	68119.4	70677.4	48422.4	102872	105238
568.3007, 851.94696	2, 3	52.882	GLGTDEDTLIEILASR	18.32, 64.49	4.8776	0.84, 1.0	6, 7	ANXA1_HUMAN	Annexin A1 OS=Homo sapiens GN=ANXA1 PE=1 SV=2	2	60, 64	91.1711	0.98	P04083|ANXA1_HUMAN	35444.6	21134.8	22932	59838.7	18602.4	62631.3	61732.8
954.945	2	39.235	AEDGSVIDYELIDQDAR	53.11		1	1	ANXA2_HUMAN	Annexin A2 OS=Homo sapiens GN=ANXA2 PE=1 SV=2	6	53		1	P07355|ANXA2_HUMAN	11846.8	8943.7	22525.8	34218	29817.3	40417.7	46514.6
544.304	2	35.118	DALNIETAIK		5.9325	1	3	ANXA2_HUMAN	Annexin A2 OS=Homo sapiens GN=ANXA2 PE=1 SV=2	6		172.975	1	A6NMY6|AXA2L_HUMAN;P07355|ANXA2_HUMAN	75268.8	47730.2	73653.8	91811.4	74604.1	123192	144697
771.928	2	49.283	GVDEVTIVNILTNR	42.89	4.3476	1	8	ANXA2_HUMAN	Annexin A2 OS=Homo sapiens GN=ANXA2 PE=1 SV=2	6	53	33.2508	1	P07355|ANXA2_HUMAN	80434.2	66795.8	101147	137639	110738	138705	135039
550.999	3	56.978	SALSGHLETVILGLLK	10.03	3.5961	0.96	8	ANXA2_HUMAN	Annexin A2 OS=Homo sapiens GN=ANXA2 PE=1 SV=2	6	53	33.2508	1	A6NMY6|AXA2L_HUMAN;P07355|ANXA2_HUMAN	56295.9	56575	150393	140641	11719.9	179726	182400
647.327	3	35.422	TDLEKDIISDTSGDFRK	21.45	4.3954	0.92	3	ANXA2_HUMAN	Annexin A2 OS=Homo sapiens GN=ANXA2 PE=1 SV=2	6		172.975	1	A6NMY6|AXA2L_HUMAN;P07355|ANXA2_HUMAN	39184.1	19183.3	33185.7	58254.3	57414.8	56477.3	64583.4
593.2937, 889.43634	2, 3	49.243	GLGTDEDSLIEIIC[160.0307]SR	19.54, 36.39	5.3664	0.88, 0.92	6	ANXA2_HUMAN	Annexin A2 OS=Homo sapiens GN=ANXA2 PE=1 SV=2	6	36	110.056	1		128252	97402.3	141153	215842	182180	178139	193033
501.304	2	32.145	VLTEIIASR	52.46	4.4868	1	8	ANXA5_HUMAN	Annexin A5 OS=Homo sapiens GN=ANXA5 PE=1 SV=2	4	52	45.9902	1	P08758|ANXA5_HUMAN	43654.1	25938.1	39388.9	45285.5	43369.1	86202.6	86979.3
553.797	2	44.142	SEIDLFNIR	45.24		1	7	ANXA5_HUMAN	Annexin A5 OS=Homo sapiens GN=ANXA5 PE=1 SV=2	4	45		1	P08758|ANXA5_HUMAN	44224.2	27821.3	57577	49414.3	36149.4	68034	66965.2
670.808	2	36.475	GTVTDFPGFDER	56.53		0.99	3	ANXA5_HUMAN	Annexin A5 OS=Homo sapiens GN=ANXA5 PE=1 SV=2	4	57		1	P08758|ANXA5_HUMAN	51529.8	30837	56033.5	60838.3	41568.4	81633.5	94906.1
477.775	2	43.141	FITIFGTR		4.3911	0.98	8	ANXA5_HUMAN	Annexin A5 OS=Homo sapiens GN=ANXA5 PE=1 SV=2	4		45.9902	1	P08758|ANXA5_HUMAN	23492.2	14808.6	27891.7	24621.1	6481.54	44856.5	44518.2
610.628	6	19.427	SIASSVQSEPC[160.0307]SGMVSGIISPSDLPDSPGQTMPPSR		3.2786	0.92	7	APC_HUMAN	Adenomatous polyposis coli protein OS=Homo sapiens GN=APC PE=1 SV=2	1		13.7052	0.56		8516.68	7164.52	5125.63	6084.78	4778.17	3652.36	3207.54
700.84	2	37.3	DYVSQFEGSALGK	31.55		0.99	4	APOA1_HUMAN	Apolipoprotein A-I OS=Homo sapiens GN=APOA1 PE=1 SV=1	1	32		0.66	P02647|APOA1_HUMAN	18372.9	24951.6	33121.1	22549.2	43099.1	49551.9	54335.3
824.407	2	36.998	GEVQAMLGQSTEELR	46.03		0.99	3	APOE_HUMAN	Apolipoprotein E OS=Homo sapiens GN=APOE PE=1 SV=1	1	46		0.67	P02649|APOE_HUMAN	10521.1	12481.8	9402.8	21859.8	12295.7	7669.01	7902.91
660.372	3	43.011	LYLSHNQLSEIPLNLPK	26.11	6.4988	1	8	ASPN_HUMAN	Asporin OS=Homo sapiens GN=ASPN PE=1 SV=2	9	102	489.747	1	Q9BXN1|ASPN_HUMAN	280492	487931	295585	440150	2067.32	422359	396824
666.836	2	33.417	VGVNDFC[160.0307]PTVPK	58.27		1	6	ASPN_HUMAN	Asporin OS=Homo sapiens GN=ASPN PE=1 SV=2	9	58		1		56558.1	64781.4	16834.6	109103	65008.5	55328.1	48624.7
776.728	3	41.856	VVHC[160.0307]SDLGLTSVPTNIPFDTR	26.22	6.3272	1	8	ASPN_HUMAN	Asporin OS=Homo sapiens GN=ASPN PE=1 SV=2	9	102	489.747	1		690820	1.36596e+06	730867	1.11305e+06	879343	1.08724e+06	1082508
776.922	2	48.51	SLYSAISLFNNPVK	46.56	5.3998	1	8	ASPN_HUMAN	Asporin OS=Homo sapiens GN=ASPN PE=1 SV=2	9	102	423.403	1	Q9BXN1|ASPN_HUMAN	54278.3	104601	131263	125325	136448	145603	145031
590.809	2	36.124	ISTVELEDFK	63.51		1	4	ASPN_HUMAN	Asporin OS=Homo sapiens GN=ASPN PE=1 SV=2	9	71		1	Q9BXN1|ASPN_HUMAN	35500.6	94970.8	87752.3	77034.9	83383.4	99851.5	105595
559.311	3	45.168	YLQIIFLHSN[115.0269]SIAR		4.9742	0.98	8	ASPN_HUMAN	Asporin OS=Homo sapiens GN=ASPN PE=1 SV=2	9		229.473	1		86779.5	140220	268324	181948	182599	284443	270875
727.896	2	40.38	RLYLSHNQLSEI		4.8066	0.94	8	ASPN_HUMAN	Asporin OS=Homo sapiens GN=ASPN PE=1 SV=2	9		326.908	1	Q9BXN1|ASPN_HUMAN	3163.3	4310.66	3072.56	4347.2	2937.97	5409.95	4896.21
534.5561, 712.40607	3, 4	40.394	RLYLSHNQLSEIPLNLPK		5.26639986038208, 5.753600120544434	0.89, 1.0	8	ASPN_HUMAN	Asporin OS=Homo sapiens GN=ASPN PE=1 SV=2	9		406.5867004394531, 489.74688720703125	1	Q9BXN1|ASPN_HUMAN	62269	90994.7	72802	99662.8	83010.4	84215.9	88641.6
621.693	3	47.804	GLTSLYGLILN[115.0269]NNKLTK		4.9696	0.86	8	ASPN_HUMAN	Asporin OS=Homo sapiens GN=ASPN PE=1 SV=2	9		326.908	1		28680.5	24624.1	17524.5	40303.3	29950.6	27478.5	24832.1
804.429	3	62.737	DILATN[115.0269]GVIHYIDELLIPDSAK	29.92	5.0767	1	8	BGH3_HUMAN	Transforming growth factor-beta-induced protein ig-h3 OS=Homo sapiens GN=TGFBI PE=1 SV=1	11	152	85.8451	1		422759	462020	519324	402393	534304	690818	627912
443.243	3	30.599	SPYQLVLQHSR	38.35	4.2957	1	7	BGH3_HUMAN	Transforming growth factor-beta-induced protein ig-h3 OS=Homo sapiens GN=TGFBI PE=1 SV=1	11	76	41.0285	1	Q15582|BGH3_HUMAN	67129.4	70098.9	46469	68508.9	111097	135312	128370
658.897	2	49.933	LTLLAPLN[115.0269]SVFK	24.05	6.1427	1	8	BGH3_HUMAN	Transforming growth factor-beta-induced protein ig-h3 OS=Homo sapiens GN=TGFBI PE=1 SV=1	11	152	85.8451	1		153675	124676	216638	147132	190429	270890	272452
851.412	2	42.129	EGVYTVFAPTN[115.0269]EAFR	47.75		1	6	BGH3_HUMAN	Transforming growth factor-beta-induced protein ig-h3 OS=Homo sapiens GN=TGFBI PE=1 SV=1	11	48		1		45451.7	38249.5	61904.3	43225.9	64258.7	74740.5	87142.8
527.279	3	31.088	YLYHGQTLETLGGK	35.05	4.5298	0.99	7	BGH3_HUMAN	Transforming growth factor-beta-induced protein ig-h3 OS=Homo sapiens GN=TGFBI PE=1 SV=1	11	76	41.0285	1	Q15582|BGH3_HUMAN	206403	211398	228731	171229	260744	348575	346387
658.405	2	53.835	LTLLAPLNSVFK	13.56	5.2301	0.99	8	BGH3_HUMAN	Transforming growth factor-beta-induced protein ig-h3 OS=Homo sapiens GN=TGFBI PE=1 SV=1	11	152	85.8451	1	Q15582|BGH3_HUMAN	62128.5	50676.7	63124.4	75238.8	69904.7	68736.5	65072.5
704.354	2	47.817	GDELADSALEIFK	28.82	4.687	0.98	5	BGH3_HUMAN	Transforming growth factor-beta-induced protein ig-h3 OS=Homo sapiens GN=TGFBI PE=1 SV=1	11	29	30.428	1	Q15582|BGH3_HUMAN	48576.6	39518.3	58333.8	43346.3	39438.9	60600.6	58976.5
750.909	2	49.566	VLTPPMGTVMDVLK	42.64	4.4555	0.98	8	BGH3_HUMAN	Transforming growth factor-beta-induced protein ig-h3 OS=Homo sapiens GN=TGFBI PE=1 SV=1	11	152	85.8451	1	Q15582|BGH3_HUMAN	50083.4	54543.1	174587	89410.9	197125	128428	128646
897.477	3	60.887	VISTITNNIQQIIEIEDTFETLR	38.56		0.95	8	BGH3_HUMAN	Transforming growth factor-beta-induced protein ig-h3 OS=Homo sapiens GN=TGFBI PE=1 SV=1	11	152		1	Q15582|BGH3_HUMAN	11293.8	15952.6	46418.5	9364.56	11509.2	14774.4	13555.2
850.919	2	42.146	EGVYTVFAPTNEAFR	19.44		0.94	7	BGH3_HUMAN	Transforming growth factor-beta-induced protein ig-h3 OS=Homo sapiens GN=TGFBI PE=1 SV=1	11	76		1	Q15582|BGH3_HUMAN	152322	105906	168450	131068	3686.02	194847	179596
1033.19	3	61.234	GC[160.0307]PAALPLSNLYETLGVVGSTTTQLYTDR	16.81	5.0553	0.85	8	BGH3_HUMAN	Transforming growth factor-beta-induced protein ig-h3 OS=Homo sapiens GN=TGFBI PE=1 SV=1	11	152	85.8451	1		339091	310404	402678	307027	474570	438963	457864
669.933	5	24.651	TPNNFDHAQSC[160.0307]QLIIELPPDEKP[113.0477]N[115.0269]GHTKK		4.2372	0.88	4	BIG3_HUMAN	Brefeldin A-inhibited guanine nucleotide-exchange protein 3 OS=Homo sapiens GN=ARFGEF3 PE=1 SV=3	1		22.7336	0.5		120043	200223	196758	142352	187027	119938	107641
765.881	2	37.781	SGDVPGVEHVLAPGDT		4.4689	0.95	8	C144B_HUMAN	Putative coiled-coil domain-containing protein 144 N-terminal-like OS=Homo sapiens GN=CCDC144NL PE=5 SV=1	1		83.6789	0.6	Q3MJ40|C144B_HUMAN;Q6NUI1|C144L_HUMAN	21593.9	17017.1	15716.4	18550.5	10922.7	24275.7	20595.1
569.778	2	23.487	GDVGPTGPEGPR		4.4991	0.85	3	C1T9B_HUMAN	Complement C1q tumor necrosis factor-related protein 9A OS=Homo sapiens GN=C1QTNF9 PE=1 SV=1	1		50.2845	0.46	P0C862|C1T9A_HUMAN;B2RNN3|C1T9B_HUMAN	726290	192441	556659	663460	661609	604992	709948
367.18634, 367.18686	2	23.358	GP[113.0477]FP[113.0477]QR	28.53, 32.13		0.98, 0.99	2, 3	CADH3_HUMAN	Cadherin-3 OS=Homo sapiens GN=CDH3 PE=1 SV=2	1	32, 37		0.67		414487	231577	170991	291565	72509.5	335343	32061.3
857.745	3	29.741	DPNHSEGSTTLLEGYTSHYPHTK		4.447	0.85	8	CD44_HUMAN	CD44 antigen OS=Homo sapiens GN=CD44 PE=1 SV=2	1		36.2566	0.47	P16070|CD44_HUMAN	3086.65	4819.75	557.544	5537.55	4686.4	4424.59	4702.22
505.816	2	38.451	LGLLGLP[113.0477]AP[113.0477]K	15.54		0.99	8	CDC5L_HUMAN	Cell division cycle 5-like protein OS=Homo sapiens GN=CDC5L PE=1 SV=2	1			0.66		36891.1	30838.6	79396	23895.7	14750.4	86444.6	74969.7
1007.14	6	34.717	EGIVAPLPGEWKPC[160.0307]QDITGDIYYFNFANGQSMWDHPC[160.0307]DEHYRSLVIQERAK		3.659	0.85	5	CE164_HUMAN	Centrosomal protein of 164 kDa OS=Homo sapiens GN=CEP164 PE=1 SV=3	1		11.538	0.47		6980.71	8075.2	7580.35	10376.8	11334.1	6297.99	4990.29
521.786	2	19.889	RIDPVTGER	15.5		0.86	3	CI098_HUMAN	Putative adenylate kinase-like protein C9orf98 OS=Homo sapiens GN=C9orf98 PE=2 SV=1	1			0.47	Q96MA6|CI098_HUMAN	209560	305516	429536	193269	283576	242629	257539
481.55524, 481.5553, 481.5566	3	20.1	AC[160.0307]EEAPPSAAHFR	39.27, 41.71	4.230800151824951, 5.418700218200684	1	1, 2	CILP1_HUMAN	Cartilage intermediate layer protein 1 OS=Homo sapiens GN=CILP PE=1 SV=3	39	160, 47	15.379199981689453, 58.948001861572266	1		1.85367e+06	1.11717e+06	1.96422e+06	2486184	1.51342e+06	2.05799e+06	1.92339e+06
548.32947, 548.3296, 548.331	2	35.549	IVGPLEVNVR	49.63, 60.03	6.852099895477295, 7.069200038909912, 7.18310022354126	1	1, 7, 8	CILP1_HUMAN	Cartilage intermediate layer protein 1 OS=Homo sapiens GN=CILP PE=1 SV=3	39	265, 384	1475.3580322265625, 270.69110107421875, 971.3784790039062	1	O75339|CILP1_HUMAN	7.32729e+06	4365306	7605227	6.04892e+06	3.9257e+06	9315452	9620521
783.39044, 783.39166, 783.3918	2	37.591	SNVGVALTFNC[160.0307]VER	48.02, 81.18	5.141300201416016, 5.509099960327148, 5.994200229644775, 6.107699871063232	1	1, 5, 7, 8	CILP1_HUMAN	Cartilage intermediate layer protein 1 OS=Homo sapiens GN=CILP PE=1 SV=3	39	265, 384	192.13400268554688, 270.69110107421875, 783.589111328125, 971.3784790039062	1		1.41808e+06	818067	1194380	1.0945e+06	542580	1238632	1.3307e+06
514.247	2	25.314	FYQIEGDR	41.57	4.097	1	3	CILP1_HUMAN	Cartilage intermediate layer protein 1 OS=Homo sapiens GN=CILP PE=1 SV=3	39	112	14.604	1	O75339|CILP1_HUMAN	447239	421613	481920	448756	237226	889109	550306
581.8279, 581.82794, 581.82874	2	44.199	TFLVGN[115.0269]LEIR	24.52, 66.73	5.71619987487793, 6.303500175476074, 6.340700149536133	1	6, 7	CILP1_HUMAN	Cartilage intermediate layer protein 1 OS=Homo sapiens GN=CILP PE=1 SV=3	39	160, 265	190.7407989501953, 192.13400268554688, 270.69110107421875	1		2.22569e+06	1.31953e+06	2.40133e+06	1.76826e+06	998657	3.13125e+06	3121575
746.665	3	62.738	FLPSEQ[129.0426]IQGVVISVINLEPR		6.7189	1	2	CILP1_HUMAN	Cartilage intermediate layer protein 1 OS=Homo sapiens GN=CILP PE=1 SV=3	39		1200.69	1		1586.27	1649.14	1209.01	1751.07	714.848	742.456	1655.13
739.851	2	34.085	DQPNVSAAC[160.0307]LEFK	54.83	5.2298	1	4	CILP1_HUMAN	Cartilage intermediate layer protein 1 OS=Homo sapiens GN=CILP PE=1 SV=3	39	216	109.962	1		245853	205750	353208	205966	61023.3	394949	432513
581.33527, 581.33563, 581.33594, 581.3369	2	43.687	TFLVGNLEIR	44.94, 68.11, 68.16	6.2596001625061035, 7.4670000076293945, 7.496399879455566, 7.5665998458862305	1	1, 4, 7, 8	CILP1_HUMAN	Cartilage intermediate layer protein 1 OS=Homo sapiens GN=CILP PE=1 SV=3	39	160, 265, 384	1200.68798828125, 1427.1929931640625, 1475.3580322265625, 240.3188934326172	1	O75339|CILP1_HUMAN	4.53528e+06	3.2259e+06	4140375	3.9468e+06	1753686	6.51791e+06	6.91675e+06
446.239	2	26.194	TGFLSNPR	51.98	5.2846	1	4	CILP1_HUMAN	Cartilage intermediate layer protein 1 OS=Homo sapiens GN=CILP PE=1 SV=3	39	216	109.962	1	O75339|CILP1_HUMAN	526625	579486	1.17487e+06	419911	519528	837515	692509
784.377	2	37.803	SN[115.0269]VGVALTFN[115.0269]C[160.0307]VER	40.75		1	4	CILP1_HUMAN	Cartilage intermediate layer protein 1 OS=Homo sapiens GN=CILP PE=1 SV=3	39	216		1		51296.2	37121.9	78607.2	40651.5	34747.4	98064.1	101261
548.823	2	35.088	IVGPLEVN[115.0269]VR	79.13		1	6	CILP1_HUMAN	Cartilage intermediate layer protein 1 OS=Homo sapiens GN=CILP PE=1 SV=3	39	160		1		427682	253399	81532.7	308005	159129	295468	651847
882.6745, 883.51465	1	35.363	GPLEVNVR		6.388899803161621, 6.709000110626221	1	7	CILP1_HUMAN	Cartilage intermediate layer protein 1 OS=Homo sapiens GN=CILP PE=1 SV=3	39		190.7407989501953, 877.15087890625	1	O75339|CILP1_HUMAN	462747	676661	395752	247132	60418.3	464745	493066
481.788	2	39.666	LVLTFVDR		6.2692	1	8	CILP1_HUMAN	Cartilage intermediate layer protein 1 OS=Homo sapiens GN=CILP PE=1 SV=3	39		1200.69	1	O75339|CILP1_HUMAN	155929	131631	45489	33885.8	31063	101458	109610
800.459	1	43.525	VGNLEIR		6.8673	1	8	CILP1_HUMAN	Cartilage intermediate layer protein 1 OS=Homo sapiens GN=CILP PE=1 SV=3	39		1200.69	1	O75339|CILP1_HUMAN	15332.9	8046.57	10603.9	13957	4669.52	17113	18471.3
913.547	1	43.513	LVGNLEIR		7.2425	1	8	CILP1_HUMAN	Cartilage intermediate layer protein 1 OS=Homo sapiens GN=CILP PE=1 SV=3	39		1475.36	1	O75339|CILP1_HUMAN	13396.5	6052.9	7396.31	8675.26	2792.4	13332.5	17659.9
523.777	2	32.131	FLC[160.0307]PPGSLR	26.18	6.5744	1	8	CILP1_HUMAN	Cartilage intermediate layer protein 1 OS=Homo sapiens GN=CILP PE=1 SV=3	39	384	1475.36	1		705125	414896	123905	144133	131991	480974	482908
783.8831, 783.8838	2	37.839	SNVGVALTFN[115.0269]C[160.0307]VER	62.73, 73.53		1	5, 6	CILP1_HUMAN	Cartilage intermediate layer protein 1 OS=Homo sapiens GN=CILP PE=1 SV=3	39	160, 96		1		2.14992e+06	1.26331e+06	1.21694e+06	1.74068e+06	1.20903e+06	3.44553e+06	3.17979e+06
558.83	2	43.975	FAPIVLTMPK		6.3219	1	8	CILP1_HUMAN	Cartilage intermediate layer protein 1 OS=Homo sapiens GN=CILP PE=1 SV=3	39		1200.69	1	O75339|CILP1_HUMAN	37125.8	26178.1	11340.4	14120.6	11890.3	22061.3	24798
430.238	2	38.236	PQPYLNK		6.5647	1	8	CILP1_HUMAN	Cartilage intermediate layer protein 1 OS=Homo sapiens GN=CILP PE=1 SV=3	39		1200.69	1	O75339|CILP1_HUMAN	31655.9	10802.1	23059.3	19949.9	7360.55	26771.3	25021
749.42	2	59.031	FLPSEQIQGVVISV		6.8748	1	8	CILP1_HUMAN	Cartilage intermediate layer protein 1 OS=Homo sapiens GN=CILP PE=1 SV=3	39		1427.19	1	O75339|CILP1_HUMAN	35103.5	23772.5	50895.5	30553	17783.6	57666	51143.2
805.962	2	59.025	FLPSEQIQGVVISVI		6.7764	1	8	CILP1_HUMAN	Cartilage intermediate layer protein 1 OS=Homo sapiens GN=CILP PE=1 SV=3	39		1427.19	1	O75339|CILP1_HUMAN	49973.2	25294.8	41683.1	38642	18869.8	46482.2	44482.5
660.039	3	59.037	PSEQIQGVVISVINLEPR		7.5948	1	8	CILP1_HUMAN	Cartilage intermediate layer protein 1 OS=Homo sapiens GN=CILP PE=1 SV=3	39		1475.36	1	O75339|CILP1_HUMAN	67139.4	54754.3	106792	64329.5	39734.5	114328	113653
919.5235, 919.527	2	59.063	FLPSEQIQGVVISVINL		6.919300079345703, 6.9618000984191895	1	1, 8	CILP1_HUMAN	Cartilage intermediate layer protein 1 OS=Homo sapiens GN=CILP PE=1 SV=3	39		1427.1929931640625, 1475.3580322265625	1	O75339|CILP1_HUMAN	68634.7	54833.8	93959.6	62495.1	33542.1	96827.6	93147.6
884.587	6	41.589	AWGRFDSVITGPNGAC[160.0307]VPAFC[160.0307]DDQSPDAYSAYVLASLAGEELQAVESSPK		5.8079	1	8	CILP1_HUMAN	Cartilage intermediate layer protein 1 OS=Homo sapiens GN=CILP PE=1 SV=3	39		971.378	1		85862.1	66457.7	192979	97559	164174	77448.1	78395.8
984.047	2	59.037	FLPSEQIQGVVISVINLE		6.8691	1	8	CILP1_HUMAN	Cartilage intermediate layer protein 1 OS=Homo sapiens GN=CILP PE=1 SV=3	39		1200.69	1	O75339|CILP1_HUMAN	66797.3	51363.5	95915.1	60492.5	35240.2	96658.3	95440.5
895.47	3	48.569	VAQLIVIASDETPC[160.0307]NPVPESYLIR		6.4353	1	1	CILP1_HUMAN	Cartilage intermediate layer protein 1 OS=Homo sapiens GN=CILP PE=1 SV=3	39		1427.19	1		5014.32	1413.22	223.307	11589.7	1161.55	4958.24	1800.53
836.942	2	38.843	FNPN[115.0269]AIGVPQPYLNK		5.4301	0.99	8	CILP1_HUMAN	Cartilage intermediate layer protein 1 OS=Homo sapiens GN=CILP PE=1 SV=3	39		167.658	1		51081.1	42658.3	90140.5	36516.3	51517	89091.9	62618.8
869.423	2	42.085	AETPYMVMNPETKAR		5.4315	0.99	8	CILP1_HUMAN	Cartilage intermediate layer protein 1 OS=Homo sapiens GN=CILP PE=1 SV=3	39		1200.69	1	O75339|CILP1_HUMAN	6769.59	3968.45	5128.93	4283.04	3836.92	3775.48	3703.18
836.941	2	39.21	FN[115.0269]PNAIGVPQPYLNK		5.1269	0.99	8	CILP1_HUMAN	Cartilage intermediate layer protein 1 OS=Homo sapiens GN=CILP PE=1 SV=3	39		783.589	1		79227.9	55954.4	129748	45729.7	136520	97730.3	78708.6
311.19	2	24.879	LYGIR	22.22		0.99	5	CILP1_HUMAN	Cartilage intermediate layer protein 1 OS=Homo sapiens GN=CILP PE=1 SV=3	39	96		1	O75339|CILP1_HUMAN;O15547|P2RX6_HUMAN	22007.7	39383.6	23366.7	13795.2	32047.4	49251.7	68200.8
746.7543, 746.7547, 746.7548, 746.75543, 746.7555, 746.7565, 1119.6274, 1119.6292	2, 3	59.159	FLPSEQIQGVVISVINLEPR	11.23, 17.95, 29.42, 33.08, 53.09, 55.87	4.6230998039245605, 7.372399806976318, 7.642099857330322, 7.715400218963623, 7.931700229644775, 7.974999904632568	0.97, 0.99, 1.0	1, 2, 3, 4, 6, 8	CILP1_HUMAN	Cartilage intermediate layer protein 1 OS=Homo sapiens GN=CILP PE=1 SV=3	39	112, 160, 206, 384	1200.68798828125, 1427.1929931640625, 1475.3580322265625, 58.948001861572266, 877.15087890625, 999.24658203125	1	O75339|CILP1_HUMAN	11580000	9597922	16150000	10830000	6471390	17490000	16380000
540.238	2	37.993	EGFWC[160.0307]LNR		5.3012	0.97	4	CILP1_HUMAN	Cartilage intermediate layer protein 1 OS=Homo sapiens GN=CILP PE=1 SV=3	39		174.469	1		2650.72	1960.85	4338.43	3455.37	3311.57	2859.68	3106.81
967.137	5	31.467	FDSVITGPNGAC[160.0307]VPAFC[160.0307]DDQSPDAYSAYVLASLAGEELQAVESSPK		4.433	0.96	5	CILP1_HUMAN	Cartilage intermediate layer protein 1 OS=Homo sapiens GN=CILP PE=1 SV=3	39		109.962	1		235275	180992	133307	96608.4	186358	139847	68736.4
747.0826, 747.0834, 747.0836, 747.0837, 747.08636	3	56.524	FLPSEQIQGVVISVIN[115.0269]LEPR	17.45, 21.09	4.971099853515625, 5.0447001457214355, 5.054200172424316, 6.327199935913086, 7.144999980926514	0.95, 0.96, 0.98, 1.0	1, 2, 8	CILP1_HUMAN	Cartilage intermediate layer protein 1 OS=Homo sapiens GN=CILP PE=1 SV=3	39	160, 384	139.76119995117188, 1427.1929931640625, 240.3188934326172, 307.8027038574219, 999.24658203125	1		808380	739727	1.53667e+06	817751	544872	1.79845e+06	1.84719e+06
1612.4	3	62.275	FDSVITGPN[115.0269]GAC[160.0307]VPAFC[160.0307]DDQ[129.0426]SPDAYSAYVLASLAGEELQAVESSPK	64.59		0.93	7	CILP1_HUMAN	Cartilage intermediate layer protein 1 OS=Homo sapiens GN=CILP PE=1 SV=3	39	265		1		234893	153798	228709	185343	171476	270838	214996
796.895	3	35.214	QSAFQYLQSTPAQSPAAGTVQGR		4.9753	0.93	4	CILP1_HUMAN	Cartilage intermediate layer protein 1 OS=Homo sapiens GN=CILP PE=1 SV=3	39		174.469	1	O75339|CILP1_HUMAN	287909	324754	362113	52584.8	4408.93	464642	498942
583.947, 875.41516, 875.4152	2, 3	31.982	DRDQPNVSAAC[160.0307]LEFK	27.8, 37.2, 87.49	5.402299880981445, 5.810999870300293	0.88, 0.99, 1.0	3, 4	CILP1_HUMAN	Cartilage intermediate layer protein 1 OS=Homo sapiens GN=CILP PE=1 SV=3	39	216, 62	109.96209716796875, 65.41290283203125	1		2415811	1.77253e+06	2.82389e+06	2240458	1.22412e+06	3.45774e+06	3.5882e+06
1209.31	4	57.104	FDSVITGPNGAC[160.0307]VPAFC[160.0307]DDQ[129.0426]SPDAYSAYVLASLAGEELQAVESSPK		5.4311	0.87	7	CILP1_HUMAN	Cartilage intermediate layer protein 1 OS=Homo sapiens GN=CILP PE=1 SV=3	39		143.095	1		14112.3	13688.5	32141.8	14547	12407.9	51384.6	43864.8
564.289	6	30.726	KTAFQISMAKP[113.0477]RPNSAEESNGP[113.0477]IYAFENLR		4.5535	0.84	7	CILP1_HUMAN	Cartilage intermediate layer protein 1 OS=Homo sapiens GN=CILP PE=1 SV=3	39		190.741	1		163903	85062.8	123730	114298	105242	145335	125246
853.409	3	62.209	EGTPASWTGDLLAWWPNPQEFR	11.3	5.7114	1	8	CILP2_HUMAN	Cartilage intermediate layer protein 2 OS=Homo sapiens GN=CILP2 PE=2 SV=2	13	130	211.57	1	Q8IUL8|CILP2_HUMAN	381317	344661	908098	580349	1.07438e+06	504249	498218
678.381	2	39.645	LLESPATALGDIR	36.87		1	7	CILP2_HUMAN	Cartilage intermediate layer protein 2 OS=Homo sapiens GN=CILP2 PE=2 SV=2	13	99		1	Q8IUL8|CILP2_HUMAN	111346	88743.3	163225	147960	228985	148201	139558
573.3366, 573.3374, 573.3375	2	42.157	VFLVGNVEIR	18.58, 54.05, 66.04	5.921999931335449, 5.96120023727417, 6.0320000648498535	1	1, 2, 8	CILP2_HUMAN	Cartilage intermediate layer protein 2 OS=Homo sapiens GN=CILP2 PE=2 SV=2	13	130, 54	118.40769958496094, 126.78839874267578, 211.5699005126953	1	Q8IUL8|CILP2_HUMAN	952623	831198	1386053	904964	1.08817e+06	997163	946126
681.848	2	33.776	TLVTIMPQGSC[160.0307]R		6.1838	1	8	CILP2_HUMAN	Cartilage intermediate layer protein 2 OS=Homo sapiens GN=CILP2 PE=2 SV=2	13		148.461	1		12399.5	12751.2	24613	21897.2	47159	17611	19665
573.83	2	41.301	VFLVGN[115.0269]VEIR	65.37		1	7	CILP2_HUMAN	Cartilage intermediate layer protein 2 OS=Homo sapiens GN=CILP2 PE=2 SV=2	13	125		1		137217	109560	102965	117423	57677.4	161603	156730
989.988	4	51.897	HPPPVPAEDPAAFSMLAPLDPLGHNYGVYTVTDQSPR	35.25	5.5876	0.99	8	CILP2_HUMAN	Cartilage intermediate layer protein 2 OS=Homo sapiens GN=CILP2 PE=2 SV=2	13	130	211.57	1	Q8IUL8|CILP2_HUMAN	291904	230304	740454	620645	1.79711e+06	396053	393055
504.623	3	36.115	LLESPATALGDIRR		5.0312	0.98	7	CILP2_HUMAN	Cartilage intermediate layer protein 2 OS=Homo sapiens GN=CILP2 PE=2 SV=2	13		148.461	1	Q8IUL8|CILP2_HUMAN	63098.7	33582.7	54466.1	68707	102784	46783.8	50298.1
1206.61	3	56.773	AYANDKFTPSEQ[129.0426]VEGVVVTLVNLEPAPGFSANPR	5.63	5.5486	0.98	8	CILP2_HUMAN	Cartilage intermediate layer protein 2 OS=Homo sapiens GN=CILP2 PE=2 SV=2	13	130	211.57	1		135986	144840	331866	165308	297.819	183959	171712
487.231	3	20.729	EC[160.0307]QGAPVTASHFR		4.8898	0.97	3	CILP2_HUMAN	Cartilage intermediate layer protein 2 OS=Homo sapiens GN=CILP2 PE=2 SV=2	13		39.3528	1		173741	130913	504894	139875	514815	284544	147097
576.958	3	35.556	VEADKYEYNVVPFR	21.26		0.91	6	CILP2_HUMAN	Cartilage intermediate layer protein 2 OS=Homo sapiens GN=CILP2 PE=2 SV=2	13			1	Q8IUL8|CILP2_HUMAN	663565	380225	802433	821497	1358814	576792	805879
577.286	3	36.943	VEADKYEYN[115.0269]VVPFR	25.79		0.91	4	CILP2_HUMAN	Cartilage intermediate layer protein 2 OS=Homo sapiens GN=CILP2 PE=2 SV=2	13			1		38011	26641.9	93379.6	51505.6	100318	63554	61977.7
990.235	4	52.549	HPPPVPAEDPAAFSMLAPLDPLGHN[115.0269]YGVYTVTDQSPR		5.0746	0.88	8	CILP2_HUMAN	Cartilage intermediate layer protein 2 OS=Homo sapiens GN=CILP2 PE=2 SV=2	13		86.7194	1		77662.8	64322.4	204566	175580	487326	113812	122335
985.5112, 985.5141	3	58.094	FTPSEQVEGVVVTLVNLEPAPGFSANPR	2	5.276500225067139, 5.777100086212158	0.84, 1.0	1, 8	CILP2_HUMAN	Cartilage intermediate layer protein 2 OS=Homo sapiens GN=CILP2 PE=2 SV=2	13	87	126.78839874267578, 211.5699005126953	1	Q8IUL8|CILP2_HUMAN	290953	355244	617323	414420	742636	448160	456912
937.498	2	45.034	LFDSDPITVTVPVEVSR	82.6	6.4977	1	7	CLUS_HUMAN	Clusterin OS=Homo sapiens GN=CLU PE=1 SV=1	12	128	486.593	1	P10909|CLUS_HUMAN	546968	609396	374049	288916	153762	471452	526910
644.823, 644.82513	2	28.381	ELDESLQVAER	38.8	7.3182	1	1	CLUS_HUMAN	Clusterin OS=Homo sapiens GN=CLU PE=1 SV=1	12	96	720.118	1	P10909|CLUS_HUMAN	974732	888841	701697	402122	254746	275132	854103
559.309	2	36.829	TLLSNLEEAK	60.02		1	3	CLUS_HUMAN	Clusterin OS=Homo sapiens GN=CLU PE=1 SV=1	12	92		1	P10909|CLUS_HUMAN	151860	212064	140730	110814	63356.7	195217	222553
359.2	3	31.769	RPHFFFPK	41.67		1	8	CLUS_HUMAN	Clusterin OS=Homo sapiens GN=CLU PE=1 SV=1	12	43		1	P10909|CLUS_HUMAN	93644.3	93364.1	63943.4	49711	37266.5	104288	102767
645.317	2	29.699	ELDESLQ[129.0426]VAER	40.79		1	1	CLUS_HUMAN	Clusterin OS=Homo sapiens GN=CLU PE=1 SV=1	12	97		1		45563	36251.3	29333.1	17969.6	10767.5	8749.98	35297
559.801	2	33.628	TLLSN[115.0269]LEEAK	44.84		1	2	CLUS_HUMAN	Clusterin OS=Homo sapiens GN=CLU PE=1 SV=1	12	66		1		112668	102220	66703.9	36996.2	22415.4	68776.7	92049.9
538.26825, 538.2685	2	28.407	IDSLLEN[115.0269]DR	57.76	5.6483	1	1	CLUS_HUMAN	Clusterin OS=Homo sapiens GN=CLU PE=1 SV=1	12	97	479.402	1		125593	125110	62732.4	36887.7	18695.4	48186.4	85626.5
416.235	3	35.65	TLLSN[115.0269]LEEAKK	32.55		0.99	3	CLUS_HUMAN	Clusterin OS=Homo sapiens GN=CLU PE=1 SV=1	12	92		1		31497.1	15122.7	7288.22	4575.68	3237.86	9851.05	10421.4
771.38434, 772.07355	3	30.845	VTTVASHTSDSDVPSGVTEVVVK		5.4394001960754395, 5.60099983215332	0.98, 0.99	4, 8	CLUS_HUMAN	Clusterin OS=Homo sapiens GN=CLU PE=1 SV=1	12		119.48030090332031, 147.26780700683594	1	P10909|CLUS_HUMAN	534556	813467	529504	385859	263038	657702	670472
697.845	2	50.377	ASSIIDELFQ[129.0426]DR	47.49		0.97	6	CLUS_HUMAN	Clusterin OS=Homo sapiens GN=CLU PE=1 SV=1	12	47		1		79151.7	82756.6	49580.9	35171.5	26333	72410.3	81473.8
465.23752, 697.352, 697.35266	2, 3	45.704	ASSIIDELFQDR	33.21, 34.1	4.669400215148926, 6.643700122833252	0.94, 0.99, 1.0	4, 7	CLUS_HUMAN	Clusterin OS=Homo sapiens GN=CLU PE=1 SV=1	12	128	147.26780700683594, 486.5931091308594	1	P10909|CLUS_HUMAN	604951	489489	348804	217726	138945	528142	513461
733.098	4	41.152	IDSLLENDRQQTHMLDVMQ[129.0426]DHFSR		4.9764	0.85	7	CLUS_HUMAN	Clusterin OS=Homo sapiens GN=CLU PE=1 SV=1	12		472.381	1		30856.7	22679.3	28515.7	22684.5	30472.7	25310.4	24810.8
733.851	2	29.332	VLC[160.0307]DDVIC[160.0307]DETK		5.5063	1	8	CO1A1_HUMAN	Collagen alpha-1(I) chain OS=Homo sapiens GN=COL1A1 PE=1 SV=4	520		770.682	1		499.686	378.09	0	1921.09	331.931	284.933	1541.36
518.5968, 777.389, 777.3913, 777.3914, 777.3925	2, 3	32.114	STGGISVPGPMGPSGPR	16.33, 17.21, 37.48	5.015699863433838, 5.591400146484375, 6.534200191497803, 7.176000118255615	1	5, 6, 7, 8	CO1A1_HUMAN	Collagen alpha-1(I) chain OS=Homo sapiens GN=COL1A1 PE=1 SV=4	520	1003, 493, 637	1327.2359619140625, 482.4190979003906, 862.468505859375, 94.77639770507812	1	P02452|CO1A1_HUMAN	5107887	2.3917e+06	4474909	4.13584e+06	8.02024e+06	2.35101e+06	4253225
553.785	2	17.198	GVQ[129.0426]GPP[113.0477]GPAGPR	42.05	7.4292	1	1	CO1A1_HUMAN	Collagen alpha-1(I) chain OS=Homo sapiens GN=COL1A1 PE=1 SV=4	520	2340	1291.02	1		29210000	29750000	34320000	30050000	26540000	17790000	19250000
558.2591, 845.89484	2, 3	19.317	DGEAGAQGPPGPAGPAGER	76.67	5.150400161743164, 7.943699836730957	1	1	CO1A1_HUMAN	Collagen alpha-1(I) chain OS=Homo sapiens GN=COL1A1 PE=1 SV=4	520	2340	1007.2050170898438, 1291.0240478515625	1	P02452|CO1A1_HUMAN	34490000	37190000	39570000	28680000	33020000	327466	723930
656.83105, 656.8316, 656.83203	2	32.236	GFPGLP[113.0477]GPSGEPGK	36.15, 41.52, 48.21	6.416999816894531, 7.448500156402588, 7.598999977111816	1	5, 6, 7	CO1A1_HUMAN	Collagen alpha-1(I) chain OS=Homo sapiens GN=COL1A1 PE=1 SV=4	520	1003, 1241, 828	1327.2359619140625, 482.4190979003906, 862.468505859375	1		59470000	57070000	41510000	22270000	69240000	41040000	49530000
1149.06	2	26.822	GDAGP[113.0477]PGPAGPAGPP[113.0477]GP[113.0477]IGNVGAP[113.0477]GAK	36.83		1	3	CO1A1_HUMAN	Collagen alpha-1(I) chain OS=Homo sapiens GN=COL1A1 PE=1 SV=4	520	2090		1		25380000	20020000	28600000	20420000	18350000	24960000	13360000
418.72195, 418.72275	2	12.438	GPAGPQGPR	62.33	5.748799800872803, 6.036600112915039	1	1	CO1A1_HUMAN	Collagen alpha-1(I) chain OS=Homo sapiens GN=COL1A1 PE=1 SV=4	520	2340	1007.2050170898438, 1291.0240478515625	1	P02452|CO1A1_HUMAN	176506	47312.4	165804	170888	159412	59881.7	60720.8
1107.99	2	17.918	GDAGAP[113.0477]GAP[113.0477]GSQGAP[113.0477]GLQGM[147.0354]P[113.0477]GER	91.4		1	1	CO1A1_HUMAN	Collagen alpha-1(I) chain OS=Homo sapiens GN=COL1A1 PE=1 SV=4	520	2340		1		10730000	20670000	12590000	11210000	9221734	7380615	8.23617e+06
649.3105, 649.3108, 649.3127	2	15.752	GESGPSGPAGPTGAR	37.16, 43.8, 55.99	5.190400123596191, 7.701900005340576	1	1, 3, 4	CO1A1_HUMAN	Collagen alpha-1(I) chain OS=Homo sapiens GN=COL1A1 PE=1 SV=4	520	1681, 2090, 2340	1291.0240478515625, 215.4344940185547	1	P02452|CO1A1_HUMAN	21300000	24380000	24910000	18780000	16300000	15770000	17760000
443.723	2	12.247	GSEGPQGVR		6.326	1	1	CO1A1_HUMAN	Collagen alpha-1(I) chain OS=Homo sapiens GN=COL1A1 PE=1 SV=4	520		1007.21	1	P02452|CO1A1_HUMAN	52577	13631.1	62131.8	44857.8	48811.4	22927.9	25626.4
589.78	2	29.862	GQ[129.0426]AGVMGFP[113.0477]GP[113.0477]K	46.65	5.9055	1	3	CO1A1_HUMAN	Collagen alpha-1(I) chain OS=Homo sapiens GN=COL1A1 PE=1 SV=4	520	1747	215.434	1		223910	159341	59546.2	292864	97620.2	80768.2	112061
913.087	3	26.314	GFSGLQGP[113.0477]P[113.0477]GP[113.0477]P[113.0477]GSP[113.0477]GEQGPSGASGPAGPR	61.18		1	4	CO1A1_HUMAN	Collagen alpha-1(I) chain OS=Homo sapiens GN=COL1A1 PE=1 SV=4	520	1681		1		1.05828e+06	859741	1.5327e+06	537097	715807	1595154	1.18057e+06
643.348	1	23.569	DGVAGPK		6.1139	1	3	CO1A1_HUMAN	Collagen alpha-1(I) chain OS=Homo sapiens GN=COL1A1 PE=1 SV=4	520		328.488	1	P02452|CO1A1_HUMAN	163925	191952	175719	166536	107164	117365	135388
886.42865, 886.4292, 886.42926, 1329.1394	2, 3	32.54	GFSGLQGPPGPPGSPGEQGPSGASGPAGPR	30.09, 64.83, 74.9, 78.27	6.306300163269043, 6.882900238037109, 7.248300075531006	1	5, 6, 8	CO1A1_HUMAN	Collagen alpha-1(I) chain OS=Homo sapiens GN=COL1A1 PE=1 SV=4	520	1003, 637, 967	482.4190979003906, 770.681884765625, 862.468505859375	1	P02452|CO1A1_HUMAN	8325525	10750000	4.04945e+06	2.89837e+06	10800000	3.49106e+06	6645529
473.223	2	9.412	QGPSGASGER	41.18		1	1	CO1A1_HUMAN	Collagen alpha-1(I) chain OS=Homo sapiens GN=COL1A1 PE=1 SV=4	520	2340		1	P02452|CO1A1_HUMAN	7230.82	2962.48	11700.7	6318.52	6765.28	2279.36	1690.18
491.263	2	24.253	PGPQGIAGQ[129.0426]R		5.4004	1	2	CO1A1_HUMAN	Collagen alpha-1(I) chain OS=Homo sapiens GN=COL1A1 PE=1 SV=4	520		104.459	1		121322	115610	75708.7	111422	62657.8	51581	65484.1
490.768	2	23.598	PGPQGIAGQR		6.1209	1	2	CO1A1_HUMAN	Collagen alpha-1(I) chain OS=Homo sapiens GN=COL1A1 PE=1 SV=4	520		136.395	1	P02452|CO1A1_HUMAN	270606	227375	215274	217054	137309	110380	127015
552.772	2	22.968	GFP[113.0477]GADGVAGP[113.0477]K	37.55		1	3	CO1A1_HUMAN	Collagen alpha-1(I) chain OS=Homo sapiens GN=COL1A1 PE=1 SV=4	520	2090		1		990064	1.09256e+06	1.43786e+06	879613	1.15672e+06	1.18181e+06	1.20262e+06
738.349	2	19.163	GSAGP[113.0477]P[113.0477]GATGFP[113.0477]GAAGR	74.5		1	2	CO1A1_HUMAN	Collagen alpha-1(I) chain OS=Homo sapiens GN=COL1A1 PE=1 SV=4	520	1807		1		610572	260039	614202	667342	536235	618624	676917
597.778	2	22.612	GQ[129.0426]AGVM[147.0354]GFP[113.0477]GP[113.0477]K	62.4		1	2	CO1A1_HUMAN	Collagen alpha-1(I) chain OS=Homo sapiens GN=COL1A1 PE=1 SV=4	520	1807		1		2377466	5.13977e+06	3.35593e+06	2805100	2658112	3.00287e+06	2.73693e+06
573.293	2	32.241	GQAGVMGFPGPK		6.733	1	6	CO1A1_HUMAN	Collagen alpha-1(I) chain OS=Homo sapiens GN=COL1A1 PE=1 SV=4	520		862.469	1	P02452|CO1A1_HUMAN	352642	325740	227378	207651	998924	222058	397160
733.87506, 733.8756	2	32.908	TGGISVPGPMGPSGPR		6.215700149536133, 6.935500144958496	1	1, 6	CO1A1_HUMAN	Collagen alpha-1(I) chain OS=Homo sapiens GN=COL1A1 PE=1 SV=4	520		482.4190979003906, 862.468505859375	1	P02452|CO1A1_HUMAN	1.0043e+06	521954	926045	876636	1.64597e+06	448334	876876
648.83215, 648.8343	2	34.764	GFPGLPGPSGEPGK	27.76	6.575399875640869, 7.088099956512451	1	6, 7	CO1A1_HUMAN	Collagen alpha-1(I) chain OS=Homo sapiens GN=COL1A1 PE=1 SV=4	520	820	482.4190979003906, 862.468505859375	1	P02452|CO1A1_HUMAN;P02458|CO2A1_HUMAN	3.16388e+06	3.37626e+06	1524019	3205924	5006347	1.54071e+06	2.98397e+06
771.399	1	23.758	GADGVAGPK		6.8394	1	3	CO1A1_HUMAN	Collagen alpha-1(I) chain OS=Homo sapiens GN=COL1A1 PE=1 SV=4	520		328.488	1	P02452|CO1A1_HUMAN	354477	523081	501589	434883	361523	242291	255495
714.38446, 714.3851	1	23.516	ADGVAGPK		6.184000015258789, 6.36269998550415	1	3	CO1A1_HUMAN	Collagen alpha-1(I) chain OS=Homo sapiens GN=COL1A1 PE=1 SV=4	520		210.0821075439453, 328.4880065917969	1	P02452|CO1A1_HUMAN	29473	39295	39417.3	25512.4	28237.3	13775.9	20541.1
488.246	2	24.52	GEPGPVGVQGP		6.3957	1	1	CO1A1_HUMAN	Collagen alpha-1(I) chain OS=Homo sapiens GN=COL1A1 PE=1 SV=4	520		822.153	1	P02452|CO1A1_HUMAN	75343.4	56866.2	37174.3	51871.4	23718.6	23832.9	27422.5
558.75	2	9.592	EGAP[113.0477]GAEGSP[113.0477]GR	59.37	7.0851	1	1	CO1A1_HUMAN	Collagen alpha-1(I) chain OS=Homo sapiens GN=COL1A1 PE=1 SV=4	520	2340	1291.02	1		171165	54633.6	200788	111203	125003	68057.3	83357.5
502.781, 502.78104	2	24.856	PGAPGPVGPAGK		5.5802001953125, 6.463799953460693	1	2, 3	CO1A1_HUMAN	Collagen alpha-1(I) chain OS=Homo sapiens GN=COL1A1 PE=1 SV=4	520		104.45890045166016, 215.4344940185547	1	P02452|CO1A1_HUMAN	93342.8	84033.1	71002.2	66788.4	61107.4	58023.3	34369.9
757.901	2	38.244	DGLN[115.0269]GLPGPIGPPGPR	25.73	7.0573	1	5	CO1A1_HUMAN	Collagen alpha-1(I) chain OS=Homo sapiens GN=COL1A1 PE=1 SV=4	520	1241	1327.24	1		698999	754833	391783	562097	838384	709430	641410
797.752	3	35.361	GPPGSAGAPGKDGLN[115.0269]GLPGPIGPPGPR	22.16	6.205	1	6	CO1A1_HUMAN	Collagen alpha-1(I) chain OS=Homo sapiens GN=COL1A1 PE=1 SV=4	520	1003	862.469	1		268254	314322	71278.3	364131	525723	125099	228060
501.776	2	25.153	PGPPGAVGPAGK		6.2358	1	1	CO1A1_HUMAN	Collagen alpha-1(I) chain OS=Homo sapiens GN=COL1A1 PE=1 SV=4	520		1327.24	1	P02452|CO1A1_HUMAN	446.796	236.87	307.404	774.214	447.704	137.127	0.201
581.784	2	29.827	GQ[129.0426]AGVMGFP[113.0477]GPK	52.91	6.6988	1	4	CO1A1_HUMAN	Collagen alpha-1(I) chain OS=Homo sapiens GN=COL1A1 PE=1 SV=4	520	1681	138.846	1		9649633	10940000	19690000	23780000	25970000	12510000	13520000
640.316	1	28.278	SGPAGPR		5.653	1	4	CO1A1_HUMAN	Collagen alpha-1(I) chain OS=Homo sapiens GN=COL1A1 PE=1 SV=4	520		234.685	1	REVERSE|REVERSE2139;REVERSE|REVERSE3819;P02452|CO1A1_HUMAN	14045.9	16863	22346.3	16031.4	18295.1	28122.1	25235.9
742.4209, 742.4213, 742.42194, 742.4231	1	22.793	VGLP[113.0477]GQR		5.841899871826172, 5.905399799346924, 6.569799900054932, 6.797299861907959	1	3, 4, 6, 7	CO1A1_HUMAN	Collagen alpha-1(I) chain OS=Homo sapiens GN=COL1A1 PE=1 SV=4	520		1327.2359619140625, 310.8158874511719, 328.4880065917969, 534.5718994140625	1		7.50489e+06	15030000	13440000	5249504	8152823	6.3806e+06	6.67699e+06
596.8192, 596.82056, 596.82086, 596.82104, 596.82245	2	19.644	GVP[113.0477]GPP[113.0477]GAVGPAGK	45.67, 50.55, 56.26, 71.29	5.811100006103516, 6.372700214385986, 6.688000202178955, 6.689300060272217, 7.045599937438965	1	2, 3, 4, 7	CO1A1_HUMAN	Collagen alpha-1(I) chain OS=Homo sapiens GN=COL1A1 PE=1 SV=4	520	1681, 1807, 2090, 828	104.45890045166016, 136.3946990966797, 195.45730590820312, 207.8881072998047, 328.4880065917969	1		100900000	84710000	126600000	174400000	129000000	98930000	114700000
857.4482, 857.4637	2	27.122	PAGPAGPP[113.0477]GPIGNVGAP[113.0477]GAK		5.964200019836426, 6.5046000480651855	1	3, 5	CO1A1_HUMAN	Collagen alpha-1(I) chain OS=Homo sapiens GN=COL1A1 PE=1 SV=4	520		195.45730590820312, 328.4880065917969	1		7515.66	3851.74	7032.37	6296.04	9619.94	3928.43	3771.78
897.09326, 897.09375	3	29.445	GFSGLQGPP[113.0477]GPPGSP[113.0477]GEQGPSGASGPAGPR		5.382900238037109, 6.5914998054504395	1	3, 4	CO1A1_HUMAN	Collagen alpha-1(I) chain OS=Homo sapiens GN=COL1A1 PE=1 SV=4	520		10.256600379943848, 207.8881072998047	1		284927	444229	148898	370589	123347	249109	296053
727.412	1	26.567	VGLPGQ[129.0426]R		5.7205	1	3	CO1A1_HUMAN	Collagen alpha-1(I) chain OS=Homo sapiens GN=COL1A1 PE=1 SV=4	520		215.434	1		7600.06	5656.54	3579.93	4545.19	11993.6	6171.86	8321.91
510.77637, 510.77722, 510.77814, 510.77908	2	21.839	P[113.0477]GPPGAVGPAGK		5.495999813079834, 6.015699863433838, 6.158400058746338, 6.627500057220459	1	2, 5, 7	CO1A1_HUMAN	Collagen alpha-1(I) chain OS=Homo sapiens GN=COL1A1 PE=1 SV=4	520		120.10890197753906, 1327.2359619140625, 138.84609985351562, 50.61040115356445	1		6.12817e+06	6633647	2116362	5.22862e+06	3380328	2.53368e+06	3.57893e+06
518.7746, 518.77515, 518.7755, 518.7762	2	19.518	P[113.0477]GPP[113.0477]GAVGPAGK		5.294000148773193, 6.163300037384033, 6.549699783325195, 6.551799774169922	1	2, 3, 6, 7	CO1A1_HUMAN	Collagen alpha-1(I) chain OS=Homo sapiens GN=COL1A1 PE=1 SV=4	520		136.3946990966797, 215.4344940185547, 328.4880065917969, 58.75630187988281	1		10070000	7694952	11110000	17440000	11120000	8995843	10990000
907.495	1	21.62	GPPGAVGPAGK		6.3422	1	3	CO1A1_HUMAN	Collagen alpha-1(I) chain OS=Homo sapiens GN=COL1A1 PE=1 SV=4	520		215.434	1	P02452|CO1A1_HUMAN	3377.56	3893.68	10616.9	1135.51	9232.41	1767.02	496.59
730.3491, 730.3498, 730.3501, 730.3525	2	22.398	GSAGPP[113.0477]GATGFP[113.0477]GAAGR	47.07, 50.94, 75.16, 79.68	5.699100017547607, 6.130899906158447, 6.36269998550415, 6.751299858093262	1	2, 5, 7, 8	CO1A1_HUMAN	Collagen alpha-1(I) chain OS=Homo sapiens GN=COL1A1 PE=1 SV=4	520	1807, 637, 828, 967	136.3946990966797, 138.84609985351562, 27.994199752807617, 58.75630187988281	1		178900000	191700000	82590000	195700000	109800000	117900000	145100000
442.8911, 442.89148	3	24.511	P[113.0477]GTAGLP[113.0477]GM[147.0354]KGHR		5.815899848937988, 6.911799907684326	1	6, 8	CO1A1_HUMAN	Collagen alpha-1(I) chain OS=Homo sapiens GN=COL1A1 PE=1 SV=4	520		534.5718994140625, 862.468505859375	1		90611.5	416385	607913	379659	1.83161e+06	215700	545668
499.59225, 499.59296, 499.59317, 499.59335	3	24.371	GLP[113.0477]GTAGLP[113.0477]GM[147.0354]KGHR	21.74, 8.35	5.952499866485596, 6.160900115966797, 6.829800128936768, 6.8643999099731445	1	6, 7, 8	CO1A1_HUMAN	Collagen alpha-1(I) chain OS=Homo sapiens GN=COL1A1 PE=1 SV=4	520	1003, 828	1327.2359619140625, 334.4960021972656, 534.5718994140625, 862.468505859375	1		99451	346125	550249	352638	1.75347e+06	161705	469509
844.744	3	31.757	GNDGATGAAGPP[113.0477]GPTGPAGPP[113.0477]GFPGAVGAK		6.3575	1	7	CO1A1_HUMAN	Collagen alpha-1(I) chain OS=Homo sapiens GN=COL1A1 PE=1 SV=4	520		207.888	1		59851.4	27348.9	10675.8	109344	89212.9	46218.4	39746.7
976.1465, 976.494	1	29.078	AGVMGFP[113.0477]GPK		5.9766998291015625, 6.225800037384033	1	5, 7	CO1A1_HUMAN	Collagen alpha-1(I) chain OS=Homo sapiens GN=COL1A1 PE=1 SV=4	520		207.8881072998047, 234.68490600585938	1		274206	123126	154660	134487	345984	112408	121080
1124.78	2	35.815	GLP[113.0477]GPPGAPGPQGFQGPPGEPGEPG		6.4496	1	7	CO1A1_HUMAN	Collagen alpha-1(I) chain OS=Homo sapiens GN=COL1A1 PE=1 SV=4	520		862.469	1		30152.4	38893.8	37835.9	49983.6	49511.5	36047.7	40234.8
471.727	2	31.813	PGASGPMGP[113.0477]R		5.6394	1	3	CO1A1_HUMAN	Collagen alpha-1(I) chain OS=Homo sapiens GN=COL1A1 PE=1 SV=4	520		50.6104	1		3389.63	6938.85	5327.45	3037.44	2081.22	5745.89	5137.83
853.8834, 854.38727	2	18.274	DGEAGAQ[129.0426]GPP[113.0477]GPAGPAGER		7.410900115966797, 7.629899978637695	1	1, 3	CO1A1_HUMAN	Collagen alpha-1(I) chain OS=Homo sapiens GN=COL1A1 PE=1 SV=4	520		1007.2050170898438, 1291.0240478515625	1		18310000	19850000	20780000	17270000	14340000	12540000	13750000
764.41	1	17.814	PP[113.0477]GPAGPR		6.5006	1	3	CO1A1_HUMAN	Collagen alpha-1(I) chain OS=Homo sapiens GN=COL1A1 PE=1 SV=4	520		215.434	1		2763.15	813.444	2699.23	1780.77	9820.4	885.962	9.521
505.7433, 506.2385, 506.24176, 506.2423	2	24.734	GPP[113.0477]GPAGEEGK		6.513199806213379, 6.51669979095459, 6.563899993896484, 6.670199871063232	1	1, 6	CO1A1_HUMAN	Collagen alpha-1(I) chain OS=Homo sapiens GN=COL1A1 PE=1 SV=4	520		1007.2050170898438, 1291.0240478515625, 636.4121704101562, 770.9002075195312	1		677882	517946	331171	458431	182690	214332	228431
589.2876, 589.2893	2	23.722	GQAGVM[147.0354]GFP[113.0477]GPK	61.54	6.026000022888184, 7.134399890899658	1	3, 4	CO1A1_HUMAN	Collagen alpha-1(I) chain OS=Homo sapiens GN=COL1A1 PE=1 SV=4	520	1681	234.68490600585938, 328.4880065917969	1		10190000	32970000	24330000	9421651	19630000	12670000	11690000
441.76202, 441.76248	2	26.807	GVVGLPGQR		6.10260009765625, 6.289599895477295	1	4, 6	CO1A1_HUMAN	Collagen alpha-1(I) chain OS=Homo sapiens GN=COL1A1 PE=1 SV=4	520		1327.2359619140625, 138.84609985351562	1	P02452|CO1A1_HUMAN	327272	796787	489727	334212	1.1413e+06	391233	374033
1131.5591, 1133.0691	2	28.816	GDAGPP[113.0477]GPAGPAGPPGPIGNVGAP[113.0477]GAK		5.781799793243408, 6.516300201416016	1	4, 5	CO1A1_HUMAN	Collagen alpha-1(I) chain OS=Homo sapiens GN=COL1A1 PE=1 SV=4	520		138.84609985351562, 50.61040115356445	1		3.90265e+06	5.56813e+06	5.46533e+06	5050540	6856661	4638980	5.09112e+06
787.914	2	28.085	GLTGPIGPP[113.0477]GPAGAPGDK	72.76	6.1893	1	4	CO1A1_HUMAN	Collagen alpha-1(I) chain OS=Homo sapiens GN=COL1A1 PE=1 SV=4	520	1681	138.846	1		5596350	8573118	9712112	4.10037e+06	7497651	9581054	10110000
908.938	2	27.933	GPP[113.0477]GPMGPP[113.0477]GLAGPPGESGR		7.1589	1	4	CO1A1_HUMAN	Collagen alpha-1(I) chain OS=Homo sapiens GN=COL1A1 PE=1 SV=4	520		138.846	1		884194	1.80528e+06	18080000	1456068	21970000	4.69322e+06	3.20223e+06
900.938	2	29.966	GP[113.0477]PGPMGPPGLAGPPGESGR		6.6836	1	6	CO1A1_HUMAN	Collagen alpha-1(I) chain OS=Homo sapiens GN=COL1A1 PE=1 SV=4	520		138.846	1		6136.37	2272.18	3099.27	3596.39	21557.6	4493.15	700.323
1061	2	20.873	GSP[113.0477]GADGPAGAP[113.0477]GTP[113.0477]GPQGIAGQR		5.9912	1	3	CO1A1_HUMAN	Collagen alpha-1(I) chain OS=Homo sapiens GN=COL1A1 PE=1 SV=4	520		104.459	1		0	0	112.871	0	545.86	156.196	71.782
624.821	2	30.098	GPPGLAGPPGESGR		6.1687	1	4	CO1A1_HUMAN	Collagen alpha-1(I) chain OS=Homo sapiens GN=COL1A1 PE=1 SV=4	520		138.846	1	P02452|CO1A1_HUMAN	130230	118877	113054	143649	79578.4	93152.8	108507
626.3155, 626.3173, 626.331	2	23.284	P[113.0477]GTPGPQGIAGQR		5.517499923706055, 5.898200035095215, 6.008900165557861	1	2, 4	CO1A1_HUMAN	Collagen alpha-1(I) chain OS=Homo sapiens GN=COL1A1 PE=1 SV=4	520		120.10890197753906, 136.3946990966797, 55.838600158691406	1		654864	728924	683828	438705	275297	491392	530896
580.3062, 580.3125, 580.3132	2	27.916	GLTGPIGPP[113.0477]GPAGA		4.322700023651123, 5.942800045013428, 6.1666998863220215	1	4, 5	CO1A1_HUMAN	Collagen alpha-1(I) chain OS=Homo sapiens GN=COL1A1 PE=1 SV=4	520		207.8881072998047, 234.68490600585938, 58.75630187988281	1		138071	118608	88276.4	63099.8	73543.6	134156	133487
378.6857, 378.68573, 378.68643, 378.68747, 756.3442, 756.36	1, 2	27.059	GPPGESGR		4.978300094604492, 5.526299953460693, 5.772900104522705, 5.923500061035156, 5.985300064086914, 6.042399883270264	1	1, 3, 4, 5	CO1A1_HUMAN	Collagen alpha-1(I) chain OS=Homo sapiens GN=COL1A1 PE=1 SV=4	520		103.14070129394531, 116.91419982910156, 138.84609985351562, 195.45730590820312, 215.4344940185547, 247.98480224609375	1	P02452|CO1A1_HUMAN	231293	334198	248116	277563	179498	283693	167212
889.426	2	26.586	PP[113.0477]GPAGFAGPP[113.0477]GADGQPGAK		5.6224	1	4	CO1A1_HUMAN	Collagen alpha-1(I) chain OS=Homo sapiens GN=COL1A1 PE=1 SV=4	520		136.395	1		84771	165010	209818	58063.2	136370	121477	93645.6
778.349	3	34.289	GLP[113.0477]GPPGAP[113.0477]GPQGFQGPPGEPGEPGA		6.9776	1	4	CO1A1_HUMAN	Collagen alpha-1(I) chain OS=Homo sapiens GN=COL1A1 PE=1 SV=4	520		1327.24	1		392420	178920	366087	211788	30688.4	315849	293581
498.78	2	27.071	PIGNVGAP[113.0477]GAK		6.1034	1	3	CO1A1_HUMAN	Collagen alpha-1(I) chain OS=Homo sapiens GN=COL1A1 PE=1 SV=4	520		328.488	1		19054.5	16608.8	14917.9	20906.7	10203.5	16541.6	23588.2
726.429	1	26.671	VGLPGQR		5.9021	1	4	CO1A1_HUMAN	Collagen alpha-1(I) chain OS=Homo sapiens GN=COL1A1 PE=1 SV=4	520		138.846	1	P02452|CO1A1_HUMAN;P02458|CO2A1_HUMAN	39934.2	97664.8	47943.8	24112.9	97062.3	34220.4	24135.3
747.3814, 749.10944, 749.3601, 749.36285	1	29.556	MGFP[113.0477]GPK		5.19950008392334, 5.731800079345703, 6.095900058746338, 6.197500228881836	1	2, 4, 5, 6	CO1A1_HUMAN	Collagen alpha-1(I) chain OS=Homo sapiens GN=COL1A1 PE=1 SV=4	520		138.84609985351562, 234.68490600585938, 48.525699615478516, 58.75630187988281	1		692347	485633	743571	668726	991512	542609	302898
618.326	2	25.32	PGTPGPQGIAGQR		5.4891	1	4	CO1A1_HUMAN	Collagen alpha-1(I) chain OS=Homo sapiens GN=COL1A1 PE=1 SV=4	520		328.488	1	P02452|CO1A1_HUMAN	134444	342618	285889	92423.5	180841	149201	131546
487.741	2	29.874	GP[113.0477]PGPMGPPGL		5.3949	1	6	CO1A1_HUMAN	Collagen alpha-1(I) chain OS=Homo sapiens GN=COL1A1 PE=1 SV=4	520		138.846	1		2679.93	3011.41	5460.02	1761.56	1577.69	4208.25	136.189
785.388	2	28.077	STGGISVP[113.0477]GPMGPSGPR		5.5454	1	8	CO1A1_HUMAN	Collagen alpha-1(I) chain OS=Homo sapiens GN=COL1A1 PE=1 SV=4	520		862.469	1		4430.39	5032.63	6972.83	6033.81	6497.54	6814.44	5507.34
656.382	1	18.679	GAVGPAGK		5.6919	1	2	CO1A1_HUMAN	Collagen alpha-1(I) chain OS=Homo sapiens GN=COL1A1 PE=1 SV=4	520		136.395	1	P02452|CO1A1_HUMAN	4012.65	1644.97	891.086	3909.06	636.373	973.87	1661.67
773.898	2	33.275	DGLN[115.0269]GLPGP[113.0477]IGP[113.0477]PGPR		6.4781	1	8	CO1A1_HUMAN	Collagen alpha-1(I) chain OS=Homo sapiens GN=COL1A1 PE=1 SV=4	520		247.985	1		12537.5	11439.7	10888.1	21146	15407.2	21902	23236.3
1186.5402, 1186.5426, 1187.5416, 1187.545	2	33.878	P[113.0477]GPQGFQGPPGEPGEPGASGPMGPR		5.736299991607666, 6.212299823760986, 6.83650016784668, 7.395699977874756	1	3, 5, 8	CO1A1_HUMAN	Collagen alpha-1(I) chain OS=Homo sapiens GN=COL1A1 PE=1 SV=4	520		1327.2359619140625, 207.8881072998047, 234.68490600585938, 48.525699615478516	1		297572	449339	226870	310594	236968	333314	299192
699.8508, 699.853	2	14.754	GEAGRP[113.0477]GEAGLP[113.0477]GAK		6.9695000648498535, 7.024199962615967	1	1, 2	CO1A1_HUMAN	Collagen alpha-1(I) chain OS=Homo sapiens GN=COL1A1 PE=1 SV=4	520		1291.0240478515625, 770.681884765625	1		1.00219e+06	832180	995538	911940	698966	535729	611162
496.743	2	22.855	AGVM[147.0354]GFP[113.0477]GPK		6.2279	1	3	CO1A1_HUMAN	Collagen alpha-1(I) chain OS=Homo sapiens GN=COL1A1 PE=1 SV=4	520		247.985	1		155007	323822	304237	112256	189380	177215	180945
622.8062, 622.80634	2	20.78	GPP[113.0477]GATGFP[113.0477]GAAGR		5.638000011444092, 5.759399890899658	1	2, 3	CO1A1_HUMAN	Collagen alpha-1(I) chain OS=Homo sapiens GN=COL1A1 PE=1 SV=4	520		104.45890045166016, 136.3946990966797	1		111956	85308.9	680563	78648.8	384537	102745	70799
724.0266, 724.39734, 724.40765	1	21.664	GVVGLP[113.0477]GQ		5.4328999519348145, 5.552000045776367, 5.866700172424316	1	3, 4	CO1A1_HUMAN	Collagen alpha-1(I) chain OS=Homo sapiens GN=COL1A1 PE=1 SV=4	520		210.0821075439453, 215.4344940185547, 247.98480224609375	1		253263	262411	211990	298972	271049	389585	447553
583.79193, 584.29974	2	22.043	GPP[113.0477]GPAGEEGKR		6.143599987030029, 6.473199844360352	1	3, 4	CO1A1_HUMAN	Collagen alpha-1(I) chain OS=Homo sapiens GN=COL1A1 PE=1 SV=4	520		136.3946990966797, 636.4121704101562	1		61656.1	67574.1	421699	36201.6	550096	75333.6	54193.7
516.261	2	23.498	FP[113.0477]GADGVAGPK		6.1061	1	3	CO1A1_HUMAN	Collagen alpha-1(I) chain OS=Homo sapiens GN=COL1A1 PE=1 SV=4	520		195.457	1		86677.1	135336	128736	74615.1	76572.5	75458	74379.4
773.399	2	27.246	GPAGPP[113.0477]GPIGNVGAP[113.0477]GAK		6.4393	1	3	CO1A1_HUMAN	Collagen alpha-1(I) chain OS=Homo sapiens GN=COL1A1 PE=1 SV=4	520		328.488	1		410559	324617	461702	344852	280437	423062	293200
559.76935, 559.76984, 1118.5348	1, 2	28.089	GPP[113.0477]GPMGPP[113.0477]GLAG		5.238800048828125, 5.594600200653076, 5.600200176239014	1	3, 4	CO1A1_HUMAN	Collagen alpha-1(I) chain OS=Homo sapiens GN=COL1A1 PE=1 SV=4	520		195.45730590820312, 215.4344940185547, 328.4880065917969	1		397163	276751	284454	457879	203990	271259	170212
1051.47	2	32.442	GFSGLQGPPGPPGSPGEQGPSGAS		5.7757	1	3	CO1A1_HUMAN	Collagen alpha-1(I) chain OS=Homo sapiens GN=COL1A1 PE=1 SV=4	520		534.572	1	P02452|CO1A1_HUMAN	950624	884914	712865	341481	127938	1.00299e+06	1.12693e+06
713.029	3	25.723	GETGP[113.0477]AGPPGAPGAPGAPGPVGPAGK		5.5713	1	3	CO1A1_HUMAN	Collagen alpha-1(I) chain OS=Homo sapiens GN=COL1A1 PE=1 SV=4	520		103.141	1		1.48075e+06	2.10744e+06	1.5439e+06	1.66903e+06	2143633	2.01691e+06	58617.8
660.852	2	27.149	GPP[113.0477]GPIGNVGAP[113.0477]GAK		6.5661	1	3	CO1A1_HUMAN	Collagen alpha-1(I) chain OS=Homo sapiens GN=COL1A1 PE=1 SV=4	520		328.488	1		125663	100422	110985	101305	57508.2	113492	84837.6
1032.49	3	25.574	GEP[113.0477]GDAGAKGDAGP[113.0477]PGPAGPAGPP[113.0477]GP[113.0477]IGNVGAP[113.0477]GAK	41.68		1	3	CO1A1_HUMAN	Collagen alpha-1(I) chain OS=Homo sapiens GN=COL1A1 PE=1 SV=4	520	2090		1		3701889	3.87904e+06	5801772	4.87983e+06	4464000	5049390	2.48839e+06
476.738	2	32.649	PGPMGPSGPR		6.397	1	6	CO1A1_HUMAN	Collagen alpha-1(I) chain OS=Homo sapiens GN=COL1A1 PE=1 SV=4	520		482.419	1	P02452|CO1A1_HUMAN	80799.4	17086.9	37612.3	45334.5	23089.4	19987.5	37311.6
826.41	3	34.936	GLP[113.0477]GPPGAP[113.0477]GPQGFQGPPGEPGEPGASG		6.1591	1	8	CO1A1_HUMAN	Collagen alpha-1(I) chain OS=Homo sapiens GN=COL1A1 PE=1 SV=4	520		207.888	1		101742	258992	131131	87725	44439.5	195742	189443
514.23	2	14.327	GSP[113.0477]GEAGRP[113.0477]GE		5.3513	1	2	CO1A1_HUMAN	Collagen alpha-1(I) chain OS=Homo sapiens GN=COL1A1 PE=1 SV=4	520		770.682	1		1967.62	1790.83	684.892	0	155.313	0	0
492.283	2	24.602	GLP[113.0477]GM[147.0354]KGHR		6.4907	1	7	CO1A1_HUMAN	Collagen alpha-1(I) chain OS=Homo sapiens GN=COL1A1 PE=1 SV=4	520		862.469	1		6341.02	7785.22	2928.03	1357.87	6285.01	1148.97	6254.11
508.93048, 508.9307, 508.9316	3	15.519	AGLP[113.0477]GP[113.0477]KGDRGDAGPK		5.607999801635742, 6.233099937438965, 6.268599987030029	1	1, 2, 3	CO1A1_HUMAN	Collagen alpha-1(I) chain OS=Homo sapiens GN=COL1A1 PE=1 SV=4	520		1007.2050170898438, 120.10890197753906, 210.0821075439453	1		1.95256e+06	1.44196e+06	2.67714e+06	2.88028e+06	4238317	920023	951765
1006.31	3	34.57	GLP[113.0477]GPPGAP[113.0477]GPQGFQGPPGEPGEPGASGPMGPR		5.5647	1	7	CO1A1_HUMAN	Collagen alpha-1(I) chain OS=Homo sapiens GN=COL1A1 PE=1 SV=4	520		1327.24	1		760.718	1349.49	2490.66	2924.58	2380.99	267.894	1492.96
425.7378, 850.09564, 850.47534	1, 2	20.913	PPGAVGPAGK		5.232999801635742, 5.9095001220703125, 6.630300045013428	1	2, 3	CO1A1_HUMAN	Collagen alpha-1(I) chain OS=Homo sapiens GN=COL1A1 PE=1 SV=4	520		136.3946990966797, 210.0821075439453, 55.838600158691406	1	P02452|CO1A1_HUMAN	108416	104772	82436.1	81605.1	87704.2	49730.2	66915.3
604.309	2	28.15	PP[113.0477]GLAGPPGESGR		6.0665	1	3	CO1A1_HUMAN	Collagen alpha-1(I) chain OS=Homo sapiens GN=COL1A1 PE=1 SV=4	520		328.488	1		28833.3	13536.1	13117	43090.4	14160.2	11819.6	8946.6
814.39	2	24.607	GEPGPVGVQGPP[113.0477]GPAGEE		6.4135	1	3	CO1A1_HUMAN	Collagen alpha-1(I) chain OS=Homo sapiens GN=COL1A1 PE=1 SV=4	520		1291.02	1		15902.2	28552.6	49761.6	40704.9	24563.2	16335.8	41689
942.474	2	26.981	P[113.0477]GPAGPAGPP[113.0477]GPIGNVGAP[113.0477]GAK		6.3951	1	3	CO1A1_HUMAN	Collagen alpha-1(I) chain OS=Homo sapiens GN=COL1A1 PE=1 SV=4	520		328.488	1		13792.5	10280.2	10380.4	10062.1	6858.76	15736.5	16937.7
553.267	2	19.349	DGEAGAQGPPGPA		6.657	1	3	CO1A1_HUMAN	Collagen alpha-1(I) chain OS=Homo sapiens GN=COL1A1 PE=1 SV=4	520		1291.02	1	P02452|CO1A1_HUMAN	16947.3	33559.6	158364	13937.7	151813	28222.1	18615.7
1019.51	2	27.17	GPP[113.0477]GPAGPAGPP[113.0477]GPIGNVGAP[113.0477]GAK		6.4359	1	3	CO1A1_HUMAN	Collagen alpha-1(I) chain OS=Homo sapiens GN=COL1A1 PE=1 SV=4	520		195.457	1		95935.7	82247.3	96226.4	74876.9	57682.7	90590.5	60465.4
495.74054, 989.7363	1, 2	26.668	GPP[113.0477]GPMGPP[113.0477]GL		5.329100131988525, 5.432799816131592	1	3, 4	CO1A1_HUMAN	Collagen alpha-1(I) chain OS=Homo sapiens GN=COL1A1 PE=1 SV=4	520		210.0821075439453, 328.4880065917969	1		81370.6	83739.6	93776.7	100887	77829.1	61015.7	52289.7
888.425	2	25.98	PP[113.0477]GPMGPP[113.0477]GLAGPP[113.0477]GESGR		5.948	1	3	CO1A1_HUMAN	Collagen alpha-1(I) chain OS=Homo sapiens GN=COL1A1 PE=1 SV=4	520		210.082	1		38282.5	52746.9	50920.9	51895.3	35630.5	76856.2	0
640.814	2	26.018	GPP[113.0477]GLAGPP[113.0477]GESGR		5.8939	1	3	CO1A1_HUMAN	Collagen alpha-1(I) chain OS=Homo sapiens GN=COL1A1 PE=1 SV=4	520		328.488	1		21017.6	13014.6	18264.4	35301.1	19763.2	20410.1	0
495.74	2	26.157	GPP[113.0477]GPM[147.0354]GPPGL		5.4578	1	3	CO1A1_HUMAN	Collagen alpha-1(I) chain OS=Homo sapiens GN=COL1A1 PE=1 SV=4	520		247.985	1		74688.9	99291.4	55194.3	74665.4	40469.9	84646.9	1547.2
554.74304, 555.7896	2	21.123	P[113.0477]PGPAGEEGKR		5.632199764251709, 5.869900226593018	1	2, 3	CO1A1_HUMAN	Collagen alpha-1(I) chain OS=Homo sapiens GN=COL1A1 PE=1 SV=4	520		1291.0240478515625, 770.9002075195312	1		104808	79599.3	112971	60394.5	74766.5	53731.6	38843.1
386.684	2	26.018	GPP[113.0477]GESGR		6.0516	1	3	CO1A1_HUMAN	Collagen alpha-1(I) chain OS=Homo sapiens GN=COL1A1 PE=1 SV=4	520		328.488	1		39404.9	25401.5	26753.9	52702.2	27476.2	37511.1	22461.5
632.343	2	27.15	PP[113.0477]GPIGNVGAP[113.0477]GAK		6.8863	1	3	CO1A1_HUMAN	Collagen alpha-1(I) chain OS=Homo sapiens GN=COL1A1 PE=1 SV=4	520		328.488	1		174183	147220	162801	152749	90977	152578	113267
632.818	2	25.231	GPP[113.0477]GLAGPPGESGR		5.249	1	3	CO1A1_HUMAN	Collagen alpha-1(I) chain OS=Homo sapiens GN=COL1A1 PE=1 SV=4	520		247.985	1		53584.3	128285	51324.4	72359.7	28578.5	103957	53737.7
749.608	2	24.581	GEPGPVGVQGPP[113.0477]GPAGE		6.338	1	3	CO1A1_HUMAN	Collagen alpha-1(I) chain OS=Homo sapiens GN=COL1A1 PE=1 SV=4	520		1007.21	1		86102.5	193884	437161	81169.2	42378.7	187142	150367
516.748	2	19.411	DGEAGAQGPPGP		6.1989	1	3	CO1A1_HUMAN	Collagen alpha-1(I) chain OS=Homo sapiens GN=COL1A1 PE=1 SV=4	520		1007.21	1	P02452|CO1A1_HUMAN	114057	87059.6	357718	52957.4	74921.9	123196	112745
531.259	2	28.146	GPP[113.0477]GPMGPP[113.0477]GLA		5.5002	1	3	CO1A1_HUMAN	Collagen alpha-1(I) chain OS=Homo sapiens GN=COL1A1 PE=1 SV=4	520		215.434	1		150391	99173	84860.2	196618	70328.8	97905.3	58788.8
714.846	1	26.079	PP[113.0477]GESGR		5.6944	1	3	CO1A1_HUMAN	Collagen alpha-1(I) chain OS=Homo sapiens GN=COL1A1 PE=1 SV=4	520		215.434	1		137589	98086.2	66075.1	140783	82206.3	102236	4504.27
442.255	2	26.569	GVVGLPGQ[129.0426]R	40.26	5.8465	1	3	CO1A1_HUMAN	Collagen alpha-1(I) chain OS=Homo sapiens GN=COL1A1 PE=1 SV=4	520	2090	215.434	1		28774.8	39123.6	25382.8	28285.4	75752.1	38793.6	20296.3
722.353	2	23.968	GSAGPPGATGFP[113.0477]GAAGR	31.71		1	3	CO1A1_HUMAN	Collagen alpha-1(I) chain OS=Homo sapiens GN=COL1A1 PE=1 SV=4	520	2090		1		99580	161229	71503.9	173514	339829	66494.8	81313
560.774	2	22.884	QAGVM[147.0354]GFP[113.0477]GPK		5.9535	1	3	CO1A1_HUMAN	Collagen alpha-1(I) chain OS=Homo sapiens GN=COL1A1 PE=1 SV=4	520		247.985	1		105846	82360.9	53142.8	101813	29994.7	88574.6	97271.7
570.78	2	28.181	P[113.0477]GLP[113.0477]GPSGEP[113.0477]GK		7.2069	1	5	CO1A1_HUMAN	Collagen alpha-1(I) chain OS=Homo sapiens GN=COL1A1 PE=1 SV=4	520		1327.24	1		199555	170941	111156	77131.4	141313	263618	210931
703.34106, 1055.9963	2, 3	34.638	GLP[113.0477]GPPGAP[113.0477]GPQGFQGPPGEPGE		5.837200164794922, 6.6605000495910645	1	4, 5	CO1A1_HUMAN	Collagen alpha-1(I) chain OS=Homo sapiens GN=COL1A1 PE=1 SV=4	520		1327.2359619140625, 234.68490600585938	1		232020	201107	158866	251120	220946	341357	267441
904.4241, 905.44934	1	29.632	GVMGFP[113.0477]GPK		5.839600086212158, 6.56820011138916	1	5, 6	CO1A1_HUMAN	Collagen alpha-1(I) chain OS=Homo sapiens GN=COL1A1 PE=1 SV=4	520		234.68490600585938, 862.468505859375	1		334765	361383	187154	127263	325161	199730	75682.7
886.757	3	32.905	GFSGLQGPPGPPGSPGEQ[129.0426]GPSGASGPAGPR	56.85	5.3784	1	5	CO1A1_HUMAN	Collagen alpha-1(I) chain OS=Homo sapiens GN=COL1A1 PE=1 SV=4	520	1241	234.685	1		854690	1074152	324205	450417	1.01107e+06	673064	403413
951.811	3	29.517	GLTGPIGP[113.0477]PGPAGAPGDKGESGPSGPAGPTGAR		6.449	1	5	CO1A1_HUMAN	Collagen alpha-1(I) chain OS=Homo sapiens GN=COL1A1 PE=1 SV=4	520		1291.02	1		637303	404872	320115	300350	848258	567080	416684
479.743	2	32.01	GPPGPMGPPGL		6.6183	1	5	CO1A1_HUMAN	Collagen alpha-1(I) chain OS=Homo sapiens GN=COL1A1 PE=1 SV=4	520		1327.24	1	P20908|CO5A1_HUMAN;P12107|COBA1_HUMAN;P02452|CO1A1_HUMAN	97828.2	43770.9	47712.3	53956.9	56276.7	147994	80714.3
847.908	2	28.207	PGDKGESGPSGPAGPTGAR		6.721	1	5	CO1A1_HUMAN	Collagen alpha-1(I) chain OS=Homo sapiens GN=COL1A1 PE=1 SV=4	520		234.685	1	P02452|CO1A1_HUMAN	72816.6	47087.8	33673.1	27980.5	33110	57445	48525.2
1123.55	2	31.582	GATGAAGPP[113.0477]GPTGPAGPP[113.0477]GFPGAVGAK		6.7359	1	5	CO1A1_HUMAN	Collagen alpha-1(I) chain OS=Homo sapiens GN=COL1A1 PE=1 SV=4	520		1327.24	1		259906	202549	96958.7	131846	306702	238645	123313
573.784	2	33.009	GQ[129.0426]AGVMGFPGPK		6.3273	1	5	CO1A1_HUMAN	Collagen alpha-1(I) chain OS=Homo sapiens GN=COL1A1 PE=1 SV=4	520		1327.24	1		119219	107386	46563.9	135748	308136	111025	67301.6
1131.55	2	31.221	GATGAAGPPGP[113.0477]TGPAGP[113.0477]PGFP[113.0477]GAVGAK		6.4354	1	5	CO1A1_HUMAN	Collagen alpha-1(I) chain OS=Homo sapiens GN=COL1A1 PE=1 SV=4	520		1327.24	1		169704	188703	86198.2	80907.9	213573	190404	91797.3
766.048	3	28.188	GLTGPIGPP[113.0477]GPAGAPGDKGESGPSGPA		6.4045	1	5	CO1A1_HUMAN	Collagen alpha-1(I) chain OS=Homo sapiens GN=COL1A1 PE=1 SV=4	520		1327.24	1		34641.7	13277.3	16004.7	11788.2	13326.1	25970	26033
928.947	2	32.276	GEQGPAGSPGFQGLPGPAGPP		5.5785	1	5	CO1A1_HUMAN	Collagen alpha-1(I) chain OS=Homo sapiens GN=COL1A1 PE=1 SV=4	520		1327.24	1	P02452|CO1A1_HUMAN	23616.7	20872.2	17539.3	15761.6	70694.8	24711.8	12551
1063.99	2	33.616	GLP[113.0477]GPP[113.0477]GAP[113.0477]GPQGFQGPPGEPGE		6.7013	1	5	CO1A1_HUMAN	Collagen alpha-1(I) chain OS=Homo sapiens GN=COL1A1 PE=1 SV=4	520		1327.24	1		96404.2	59705.4	68526.2	98798.9	84629.9	86852.9	50469.4
515.263	2	32.092	GPPGPMGPPGLA		6.6461	1	5	CO1A1_HUMAN	Collagen alpha-1(I) chain OS=Homo sapiens GN=COL1A1 PE=1 SV=4	520		1327.24	1	P02452|CO1A1_HUMAN	40846.1	28733.4	13292.2	18595.5	58123.8	20640.1	10038.9
1002.48	3	38.054	GLPGPPGAPGPQGFQ[129.0426]GPPGEPGEPGASGPMGPR		6.2467	1	5	CO1A1_HUMAN	Collagen alpha-1(I) chain OS=Homo sapiens GN=COL1A1 PE=1 SV=4	520		1327.24	1		34096.7	63270	11277.1	51806	165397	36051.8	32266
711.341	2	30.865	PGEQGPSGASGPAGPR		7.2504	1	5	CO1A1_HUMAN	Collagen alpha-1(I) chain OS=Homo sapiens GN=COL1A1 PE=1 SV=4	520		1327.24	1	P02452|CO1A1_HUMAN	24509.8	21788.2	7751.47	11267.3	18069.5	17560.9	10492.4
701.84	2	20.868	SAGPP[113.0477]GATGFP[113.0477]GAAGR		6.1798	1	2	CO1A1_HUMAN	Collagen alpha-1(I) chain OS=Homo sapiens GN=COL1A1 PE=1 SV=4	520		210.082	1		1.03123e+06	1.26808e+06	282618	794909	255641	809879	1259014
642.3211, 642.3212	2	15.594	P[113.0477]GP[113.0477]KGDRGDAGPK		5.642300128936768, 6.308499813079834	1	2, 4	CO1A1_HUMAN	Collagen alpha-1(I) chain OS=Homo sapiens GN=COL1A1 PE=1 SV=4	520		136.3946990966797, 215.4344940185547	1		230982	168070	328429	455214	789101	21993.3	16694.2
1027.49	3	26.477	GEP[113.0477]GDAGAKGDAGP[113.0477]PGPAGPAGPPGP[113.0477]IGN[115.0269]VGAP[113.0477]GAK	48.7		1	2	CO1A1_HUMAN	Collagen alpha-1(I) chain OS=Homo sapiens GN=COL1A1 PE=1 SV=4	520	1807		1		667667	712822	907582	974447	684499	370140	750986
922.432	2	33.595	GLP[113.0477]GPP[113.0477]GAP[113.0477]GPQGFQGPPGE		6.6698	1	5	CO1A1_HUMAN	Collagen alpha-1(I) chain OS=Homo sapiens GN=COL1A1 PE=1 SV=4	520		1327.24	1		25124.9	26440	23654.9	25191.3	23571.1	26774.8	15204.3
541.2708, 547.2737, 547.2745, 820.4066	2, 3	15.874	GSPGEAGRP[113.0477]GEAGLP[113.0477]GAK	58.89, 84.05	5.393099784851074, 5.8403000831604, 7.182400226593018	1	1, 2	CO1A1_HUMAN	Collagen alpha-1(I) chain OS=Homo sapiens GN=COL1A1 PE=1 SV=4	520	2340	1137.260009765625, 120.10890197753906, 1291.0240478515625	1		32060000	25710000	29520000	22810000	29750000	12000000	12580000
668.305	2	18.145	GAQ[129.0426]GPP[113.0477]GPAGPAGER		6.4953	1	2	CO1A1_HUMAN	Collagen alpha-1(I) chain OS=Homo sapiens GN=COL1A1 PE=1 SV=4	520		1007.21	1		366310	459140	373896	120123	113580	490292	565358
1016.98	2	30.874	GFSGLQGPP[113.0477]GPPGSPGEQGPSGA		6.5888	1	5	CO1A1_HUMAN	Collagen alpha-1(I) chain OS=Homo sapiens GN=COL1A1 PE=1 SV=4	520		1327.24	1		36725.1	45103.6	12312.7	19765.8	32629.4	33121.9	20028.5
1058.49	2	28.508	GPP[113.0477]GP[113.0477]PGSP[113.0477]GEQGPSGASGPAGPR		6.9377	1	5	CO1A1_HUMAN	Collagen alpha-1(I) chain OS=Homo sapiens GN=COL1A1 PE=1 SV=4	520		1327.24	1		27901.6	31145.3	25439.3	15095.2	18839.6	36729.8	36239.9
821.4232, 821.4261, 821.4269	1	16.823	GPP[113.0477]GPAGPR		6.4440999031066895, 6.7322001457214355, 6.743199825286865	1	1, 2	CO1A1_HUMAN	Collagen alpha-1(I) chain OS=Homo sapiens GN=COL1A1 PE=1 SV=4	520		120.10890197753906, 1291.0240478515625, 822.152587890625	1		1.73304e+06	1.31582e+06	1.58576e+06	2.71253e+06	2.00993e+06	696016	366908
1150.53	2	19.088	GEP[113.0477]GP[113.0477]PGPAGAAGPAGNP[113.0477]GADGQPGAK		6.1007	1	2	CO1A1_HUMAN	Collagen alpha-1(I) chain OS=Homo sapiens GN=COL1A1 PE=1 SV=4	520		1007.21	1		1.1784e+06	635829	1.41742e+06	2.3512e+06	1.86051e+06	858158	1092142
510.916	2	18.232	PP[113.0477]GPAGPAGER		7.2017	1	2	CO1A1_HUMAN	Collagen alpha-1(I) chain OS=Homo sapiens GN=COL1A1 PE=1 SV=4	520		1291.02	1		588861	558836	903896	1319958	1.06106e+06	1.05142e+06	1.00758e+06
485.2519, 485.2522	3	14.995	GLP[113.0477]GP[113.0477]KGDRGDAGPK		6.124899864196777, 6.40910005569458	1	1, 2	CO1A1_HUMAN	Collagen alpha-1(I) chain OS=Homo sapiens GN=COL1A1 PE=1 SV=4	520		136.3946990966797, 636.4121704101562	1		714590	694451	1.09343e+06	1.05982e+06	1.44037e+06	585506	608742
1089	2	30.868	GFSGLQGPP[113.0477]GPPGSPGEQGPSGASG		6.6466	1	5	CO1A1_HUMAN	Collagen alpha-1(I) chain OS=Homo sapiens GN=COL1A1 PE=1 SV=4	520		1327.24	1		31355.7	33394.6	20684.9	22830.7	18842.9	22534.2	22219.2
433.73962, 866.4847	1, 2	18.677	PP[113.0477]GAVGPAGK		5.783899784088135, 6.242199897766113	1	2	CO1A1_HUMAN	Collagen alpha-1(I) chain OS=Homo sapiens GN=COL1A1 PE=1 SV=4	520		136.3946990966797, 45.11029815673828	1		150233	113711	120366	228821	115509	104880	125846
505.749	2	26.611	PP[113.0477]GADGQPGAK		5.9472	1	2	CO1A1_HUMAN	Collagen alpha-1(I) chain OS=Homo sapiens GN=COL1A1 PE=1 SV=4	520		136.395	1		219072	208345	183503	150438	98525.5	100221	186910
733.35187, 733.3522	2	21.87	GEP[113.0477]GPTGLP[113.0477]GPP[113.0477]GER	42.33	6.990300178527832, 7.643099784851074	1	1, 2	CO1A1_HUMAN	Collagen alpha-1(I) chain OS=Homo sapiens GN=COL1A1 PE=1 SV=4	520	2340	1137.260009765625, 636.4121704101562	1		122600000	133000000	156100000	145100000	120000000	69210000	69770000
784.707	3	33.697	GLP[113.0477]GPP[113.0477]GAP[113.0477]GPQGFQGPPGEPGEPGA		6.6815	1	5	CO1A1_HUMAN	Collagen alpha-1(I) chain OS=Homo sapiens GN=COL1A1 PE=1 SV=4	520		1327.24	1		15368.5	5321.29	6267.06	11877	7868.27	11672	6060.53
725.352	2	23.101	GEPGPTGLP[113.0477]GPP[113.0477]GER		7.942	1	2	CO1A1_HUMAN	Collagen alpha-1(I) chain OS=Homo sapiens GN=COL1A1 PE=1 SV=4	520		1291.02	1		508663	537992	707030	372115	756362	70109.7	31222.1
504.588	3	14.524	P[113.0477]GEAGRP[113.0477]GEAGLP[113.0477]GAK		7.345	1	1	CO1A1_HUMAN	Collagen alpha-1(I) chain OS=Homo sapiens GN=COL1A1 PE=1 SV=4	520		1137.26	1		30460000	23990000	31680000	27610000	21640000	16330000	18470000
503.599	3	15.633	AGLP[113.0477]GPKGDRGDAGPK		5.0681	1	2	CO1A1_HUMAN	Collagen alpha-1(I) chain OS=Homo sapiens GN=COL1A1 PE=1 SV=4	520		104.459	1		137938	62667.7	70896.2	423551	125585	31850.8	12311
631.3	2	18.912	AQGPPGPAGPAGER		6.795	1	2	CO1A1_HUMAN	Collagen alpha-1(I) chain OS=Homo sapiens GN=COL1A1 PE=1 SV=4	520		1137.26	1	P02452|CO1A1_HUMAN	169319	109554	100321	162714	37654.5	140327	172589
678.008	3	23.47	SPGADGPAGAP[113.0477]GTPGPQGIAGQR		5.8145	1	2	CO1A1_HUMAN	Collagen alpha-1(I) chain OS=Homo sapiens GN=COL1A1 PE=1 SV=4	520		120.109	1		227561	221297	222069	165985	178859	138739	162396
507.274	2	31.624	PP[113.0477]GFPGAVGAK		6.0791	1	5	CO1A1_HUMAN	Collagen alpha-1(I) chain OS=Homo sapiens GN=COL1A1 PE=1 SV=4	520		234.685	1		17302.2	14975.5	5205.82	7277.26	12944.5	10357	5718.69
1173.05	2	30.851	GFSGLQGPP[113.0477]GPPGSPGEQGPSGASGPA		6.5907	1	5	CO1A1_HUMAN	Collagen alpha-1(I) chain OS=Homo sapiens GN=COL1A1 PE=1 SV=4	520		1327.24	1		13448.2	19399.4	12260.2	11772.7	16087.1	12121.1	7192.61
832.388	2	30.872	GFSGLQGPP[113.0477]GPPGSPGEQ		6.5308	1	5	CO1A1_HUMAN	Collagen alpha-1(I) chain OS=Homo sapiens GN=COL1A1 PE=1 SV=4	520		1327.24	1		8682.2	5531.11	7200.03	6884.91	5386.01	3875.69	4240.27
808.364	3	34.659	GLP[113.0477]GPPGAP[113.0477]GPQGFQGPPGEPGEPGAS		7.0668	1	5	CO1A1_HUMAN	Collagen alpha-1(I) chain OS=Homo sapiens GN=COL1A1 PE=1 SV=4	520		1327.24	1		10408.5	2411.89	1887.65	11652.3	6169.83	3382.42	3518
831.901	2	28.033	P[113.0477]GPMGPP[113.0477]GLAGPPGESGR		6.2189	1	5	CO1A1_HUMAN	Collagen alpha-1(I) chain OS=Homo sapiens GN=COL1A1 PE=1 SV=4	520		138.846	1		868.997	1957.08	704.728	1081.01	1419.84	1214.76	2037.67
683.379	1	23.748	GLP[113.0477]GTAGL		5.6476	1	5	CO1A1_HUMAN	Collagen alpha-1(I) chain OS=Homo sapiens GN=COL1A1 PE=1 SV=4	520		1327.24	1		1756.8	1101.11	0	2090.92	11348.9	1840.59	1370.31
657.095	2	24.662	GEPGPVGVQGPP[113.0477]GPA		6.6511	1	5	CO1A1_HUMAN	Collagen alpha-1(I) chain OS=Homo sapiens GN=COL1A1 PE=1 SV=4	520		1291.02	1		6016.73	10906	4630.44	3018.33	6474.13	8108.49	12401.9
760.332	2	31.592	GNDGATGAAGPP[113.0477]GPTGPAG		6.0741	1	5	CO1A1_HUMAN	Collagen alpha-1(I) chain OS=Homo sapiens GN=COL1A1 PE=1 SV=4	520		1327.24	1		1883.81	969.695	2255.51	672.973	1124.7	534.431	1437.33
901.909	3	29.107	GFSGLQGP[113.0477]PGP[113.0477]PGSP[113.0477]GEQGPSGASGPAGPR		6.4826	1	2	CO1A1_HUMAN	Collagen alpha-1(I) chain OS=Homo sapiens GN=COL1A1 PE=1 SV=4	520		310.816	1		7725.09	15459.1	17706.6	37072.6	27291.9	11769.2	8978.89
392.225	2	16.475	GAAGLPGP[113.0477]K		5.4479	1	2	CO1A1_HUMAN	Collagen alpha-1(I) chain OS=Homo sapiens GN=COL1A1 PE=1 SV=4	520		120.109	1		11821.8	10406	18725.6	22412.8	24029.1	7710.77	7823.5
691.834	2	19.884	GDTGAKGEP[113.0477]GP[113.0477]VGVQ		5.8529	1	2	CO1A1_HUMAN	Collagen alpha-1(I) chain OS=Homo sapiens GN=COL1A1 PE=1 SV=4	520		1007.21	1		10611.4	17317.1	6473.89	3074.32	1760.72	11606.4	14274.9
453.738	2	23.317	PP[113.0477]GP[113.0477]PGPAGK		5.068	1	2	CO1A1_HUMAN	Collagen alpha-1(I) chain OS=Homo sapiens GN=COL1A1 PE=1 SV=4	520		341.905	1		13602.2	6093.8	5000.84	896.817	0	760.345	7508.33
624.326	2	24.232	PGPTGLP[113.0477]GPPGER		5.0982	1	2	CO1A1_HUMAN	Collagen alpha-1(I) chain OS=Homo sapiens GN=COL1A1 PE=1 SV=4	520		84.547	1		8918.97	3508.33	2407.71	5097.7	4656.33	3164.9	5533.37
837.896	2	22.902	GSP[113.0477]GADGPAGAP[113.0477]GTPGPQGI		5.1582	1	2	CO1A1_HUMAN	Collagen alpha-1(I) chain OS=Homo sapiens GN=COL1A1 PE=1 SV=4	520		120.109	1		30724.2	11309.1	22768.1	9910.54	6173.25	8889.05	13497.7
642.799	2	26.875	GDAGPP[113.0477]GPAGPAGPP[113.0477]G		6.0791	1	2	CO1A1_HUMAN	Collagen alpha-1(I) chain OS=Homo sapiens GN=COL1A1 PE=1 SV=4	520		328.488	1		6370.01	5151.16	2805.29	19188	6557.69	5360.86	10110.3
466.238	2	16.523	GVQGPP[113.0477]GPAGP		5.5144	1	2	CO1A1_HUMAN	Collagen alpha-1(I) chain OS=Homo sapiens GN=COL1A1 PE=1 SV=4	520		136.395	1		38687.7	22085.4	36475.5	40735.8	41487.8	4671.85	3291.34
646.979	1	31.048	GFSGLQG		5.7369	1	2	CO1A1_HUMAN	Collagen alpha-1(I) chain OS=Homo sapiens GN=COL1A1 PE=1 SV=4	520		234.685	1	P02452|CO1A1_HUMAN	156166	367880	79891.4	170880	55641.6	80614.9	106483
510.779	2	23.97	P[113.0477]GAPGPVGPAGK		5.8123	1	2	CO1A1_HUMAN	Collagen alpha-1(I) chain OS=Homo sapiens GN=COL1A1 PE=1 SV=4	520		120.109	1		83337.6	73445.2	73037.3	59467.9	52521.2	30684.8	29608.1
683.351	2	32.501	GGISVPGPMGPSGPR		5.8499	1	6	CO1A1_HUMAN	Collagen alpha-1(I) chain OS=Homo sapiens GN=COL1A1 PE=1 SV=4	520		334.496	1	P02452|CO1A1_HUMAN	3175866	1.10557e+06	2691246	1.52994e+06	3.42678e+06	1.37483e+06	2.77353e+06
499.25336, 499.25607	3	15.881	PGEAGRP[113.0477]GEAGLP[113.0477]GAK		5.778900146484375, 6.781000137329102	1	1, 2	CO1A1_HUMAN	Collagen alpha-1(I) chain OS=Homo sapiens GN=COL1A1 PE=1 SV=4	520		120.10890197753906, 1291.0240478515625	1		5.26584e+06	4.13773e+06	4.82018e+06	4.01239e+06	4922710	2.06907e+06	2.29178e+06
370.52957, 376.53186, 376.5326, 564.2948	2, 3	14.213	GAAGLP[113.0477]GP[113.0477]KGDR	34.58, 44.74, 48.89	5.116000175476074, 5.2540998458862305, 7.20959997177124	1	1, 2	CO1A1_HUMAN	Collagen alpha-1(I) chain OS=Homo sapiens GN=COL1A1 PE=1 SV=4	520	1689, 1705	1291.0240478515625, 45.11029815673828	1		16860000	21880000	24400000	17340000	19050000	8.3038e+06	7.55375e+06
594.79584, 595.8016	2	19.271	QGPPGPAGPAGER		6.936600208282471, 7.085000038146973	1	1, 2	CO1A1_HUMAN	Collagen alpha-1(I) chain OS=Homo sapiens GN=COL1A1 PE=1 SV=4	520		1007.2050170898438, 1291.0240478515625	1	P02452|CO1A1_HUMAN	101252	74291.9	26346	78041	24632.7	29081.8	39188.2
882.905	2	27.131	GDAGPP[113.0477]GPAGPAGPP[113.0477]GPIGNV		5.6173	1	2	CO1A1_HUMAN	Collagen alpha-1(I) chain OS=Homo sapiens GN=COL1A1 PE=1 SV=4	520		210.082	1		43776.3	42885.7	43471.5	189595	122966	30047.7	60333.4
908.936	2	29.047	GPP[113.0477]GPMGPPGLAGPP[113.0477]GESGR		5.9167	1	6	CO1A1_HUMAN	Collagen alpha-1(I) chain OS=Homo sapiens GN=COL1A1 PE=1 SV=4	520		862.469	1		76762	23506.5	60536.1	42690	0	20977.4	71462.4
488.763	2	17.417	P[113.0477]GPIGPP[113.0477]GPR		5.6191	1	2	CO1A1_HUMAN	Collagen alpha-1(I) chain OS=Homo sapiens GN=COL1A1 PE=1 SV=4	520		90.2731	1		48976.7	37937.9	62661.1	92666.4	58223.4	67445.7	67332.2
824.431	2	21.18	PVGVQGPP[113.0477]GPAGEEGKR		7.1153	1	2	CO1A1_HUMAN	Collagen alpha-1(I) chain OS=Homo sapiens GN=COL1A1 PE=1 SV=4	520		1291.02	1		95240.3	76651.6	56171.5	61087.4	40970.7	27662.9	17277.4
644.6435, 644.6502	3	26.584	PGPP[113.0477]GPAGFAGPP[113.0477]GADGQPGAK		5.620299816131592, 5.743100166320801	1	2, 4	CO1A1_HUMAN	Collagen alpha-1(I) chain OS=Homo sapiens GN=COL1A1 PE=1 SV=4	520		136.3946990966797, 55.838600158691406	1		22329.3	18175.3	20638.4	22382.3	18767.6	3091.11	15016.6
923.513	1	18.707	GPP[113.0477]GAVGPAGK		5.9954	1	2	CO1A1_HUMAN	Collagen alpha-1(I) chain OS=Homo sapiens GN=COL1A1 PE=1 SV=4	520		120.109	1		17603.2	8856.88	11347.4	36503.5	15780.5	7410.95	17402.8
528.275	2	24.493	AGLP[113.0477]GM[147.0354]KGHR		6.1272	1	6	CO1A1_HUMAN	Collagen alpha-1(I) chain OS=Homo sapiens GN=COL1A1 PE=1 SV=4	520		862.469	1		2105.93	13697.9	19526.3	12659.1	47390	6383.53	13684.1
546.788	2	34.779	PGLPGPSGEPGK		6.3408	1	6	CO1A1_HUMAN	Collagen alpha-1(I) chain OS=Homo sapiens GN=COL1A1 PE=1 SV=4	520		862.469	1	P02452|CO1A1_HUMAN;P02458|CO2A1_HUMAN	27130.8	27055.1	4030.8	26531.5	27128.1	14209	30013.9
567.767	2	25.092	GPP[113.0477]GPM[147.0354]GP[113.0477]PGLAG		4.9906	1	2	CO1A1_HUMAN	Collagen alpha-1(I) chain OS=Homo sapiens GN=COL1A1 PE=1 SV=4	520		116.914	1		18528.1	31977.6	3368.94	17491.8	2041.26	7547.82	31808.7
748.354	2	26.942	GDAGPP[113.0477]GPAGPAGPP[113.0477]GPI		6.0501	1	2	CO1A1_HUMAN	Collagen alpha-1(I) chain OS=Homo sapiens GN=COL1A1 PE=1 SV=4	520		328.488	1		22916.8	23083.6	21184.5	21970.6	16494.6	8989.2	29530.3
702.338	3	24.03	GSPGADGP[113.0477]AGAP[113.0477]GTPGPQGIAGQR		5.8451	1	6	CO1A1_HUMAN	Collagen alpha-1(I) chain OS=Homo sapiens GN=COL1A1 PE=1 SV=4	520		1327.24	1		15689.5	10209.1	11573.9	4563.61	10119.2	3896.47	12080.1
690.357	2	22.871	GAP[113.0477]GTPGPQGIAGQR		6.2849	1	2	CO1A1_HUMAN	Collagen alpha-1(I) chain OS=Homo sapiens GN=COL1A1 PE=1 SV=4	520		136.395	1		48257.1	22037.8	37085.6	29182.2	17070.6	19074.7	27677.9
607.309	2	24.467	GTAGLP[113.0477]GM[147.0354]KGHR		6.4444	1	6	CO1A1_HUMAN	Collagen alpha-1(I) chain OS=Homo sapiens GN=COL1A1 PE=1 SV=4	520		862.469	1		2715.72	12618.1	15824.4	8875.61	56686.2	5286	16761.4
723.855	2	34.833	GLP[113.0477]GPPGAP[113.0477]GPQGFQG		5.6411	1	8	CO1A1_HUMAN	Collagen alpha-1(I) chain OS=Homo sapiens GN=COL1A1 PE=1 SV=4	520		234.685	1		1054.29	2770.32	2925.52	1947.88	3840.97	4953.65	3815.59
607.554	2	27.667	GPP[113.0477]GPMGPP[113.0477]GLAGP		4.9971	1	6	CO1A1_HUMAN	Collagen alpha-1(I) chain OS=Homo sapiens GN=COL1A1 PE=1 SV=4	520		58.7563	1		44085.2	42847.9	21040.3	27235.3	57399.4	23705.5	31031.1
671.822	2	26.512	GFAGPP[113.0477]GADGQPGAK		5.6974	1	2	CO1A1_HUMAN	Collagen alpha-1(I) chain OS=Homo sapiens GN=COL1A1 PE=1 SV=4	520		120.109	1		10918.2	10114.3	9080.57	7240.75	4704.84	2544.15	8353.45
829.893	2	23.511	GSPGADGPAGAP[113.0477]GTPGPQGI		5.3004	1	2	CO1A1_HUMAN	Collagen alpha-1(I) chain OS=Homo sapiens GN=COL1A1 PE=1 SV=4	520		136.395	1		31391.6	33662.7	21412.3	24761.4	14669.5	4287.13	8698.51
596.3088, 596.3117	2	27.736	PPGLAGPPGESGR		5.966700077056885, 6.333600044250488	1	4, 6	CO1A1_HUMAN	Collagen alpha-1(I) chain OS=Homo sapiens GN=COL1A1 PE=1 SV=4	520		138.84609985351562, 247.98480224609375	1	P02452|CO1A1_HUMAN	13643.1	26675.5	39018.9	12840.1	27358.1	17464.1	35449.7
852.902	2	22.37	GPVGVQGPP[113.0477]GPAGEEGKR		6.858	1	2	CO1A1_HUMAN	Collagen alpha-1(I) chain OS=Homo sapiens GN=COL1A1 PE=1 SV=4	520		822.153	1		20096.8	26063.7	8387.61	15475.7	5094.2	5949.87	28616.8
1032.5	2	20.942	SP[113.0477]GADGPAGAP[113.0477]GTP[113.0477]GPQGIAGQR		5.2342	1	2	CO1A1_HUMAN	Collagen alpha-1(I) chain OS=Homo sapiens GN=COL1A1 PE=1 SV=4	520		120.109	1		64141.8	62824.9	46231.9	29891.3	18606.8	43330.4	49960.2
549.6084, 823.5012, 823.91016	2, 3	25.362	PGPVGVQ[129.0426]GPP[113.0477]GPAGEEGK		6.484899997711182, 7.194699764251709, 7.343100070953369	1	1, 4	CO1A1_HUMAN	Collagen alpha-1(I) chain OS=Homo sapiens GN=COL1A1 PE=1 SV=4	520		1137.260009765625, 1291.0240478515625, 822.152587890625	1		198979	107746	95091.1	98277.9	61076.8	38195.7	40218.9
361.6974, 722.39	1, 2	15.325	PGGP[113.0477]PGPK		5.944399833679199, 6.073299884796143	1	1	CO1A1_HUMAN	Collagen alpha-1(I) chain OS=Homo sapiens GN=COL1A1 PE=1 SV=4	520		1137.260009765625, 1291.0240478515625	1		232084	109324	49055.1	124065	30241.8	58186.1	68523.4
831.413	2	23.152	PGP[113.0477]VGVQGPP[113.0477]GPAGEEGK		7.0459	1	1	CO1A1_HUMAN	Collagen alpha-1(I) chain OS=Homo sapiens GN=COL1A1 PE=1 SV=4	520		1007.21	1		109750	80397.8	29735.8	71990.2	24185	29493.9	22060
485.6931, 970.38086	1, 2	16.767	GEPGSP[113.0477]GEN[115.0269]GA		6.42140007019043, 6.750100135803223	1	1	CO1A1_HUMAN	Collagen alpha-1(I) chain OS=Homo sapiens GN=COL1A1 PE=1 SV=4	520		1291.0240478515625, 770.681884765625	1		92346	35476.9	34384.6	84328.9	29500.1	25858.2	26668
503.263	2	19.315	PPGPAGPAGER		7.3244	1	1	CO1A1_HUMAN	Collagen alpha-1(I) chain OS=Homo sapiens GN=COL1A1 PE=1 SV=4	520		1291.02	1	P02452|CO1A1_HUMAN;P02458|CO2A1_HUMAN	108792	70389.4	27707.4	63411.3	19867	9764.49	11303.4
379.684	2	16.784	P[113.0477]GQMGPR		5.503	1	1	CO1A1_HUMAN	Collagen alpha-1(I) chain OS=Homo sapiens GN=COL1A1 PE=1 SV=4	520		1007.21	1		49751.3	19501.7	23838.5	43585.8	16264.1	12571.7	13164.4
953.391	1	17.499	DGEAGAQGPP[113.0477]G		6.6652	1	1	CO1A1_HUMAN	Collagen alpha-1(I) chain OS=Homo sapiens GN=COL1A1 PE=1 SV=4	520		1291.02	1		87577	51091.1	18387.1	57103	12901.4	43076.2	51183.4
364.671	2	14.488	GSP[113.0477]GEAGR		5.502	1	1	CO1A1_HUMAN	Collagen alpha-1(I) chain OS=Homo sapiens GN=COL1A1 PE=1 SV=4	520		1291.02	1		49464.4	36661.7	52910.9	44977.1	37234.4	43620.4	49687.4
619.806	2	24.591	VQGPP[113.0477]GPAGEEGK		7.1788	1	1	CO1A1_HUMAN	Collagen alpha-1(I) chain OS=Homo sapiens GN=COL1A1 PE=1 SV=4	520		1291.02	1		109015	85725.1	56018.4	78083	31014.2	37540.3	46221.4
726.367	2	19.953	GVQGPP[113.0477]GPAGEEGKR		7.1842	1	1	CO1A1_HUMAN	Collagen alpha-1(I) chain OS=Homo sapiens GN=COL1A1 PE=1 SV=4	520		1291.02	1		78307.4	73882.9	96659.8	83917.9	67828	21381.1	23713.7
377.69672, 377.69733	2	18.594	PAGPAGER		6.377299785614014, 6.581999778747559	1	1	CO1A1_HUMAN	Collagen alpha-1(I) chain OS=Homo sapiens GN=COL1A1 PE=1 SV=4	520		1007.2050170898438, 1291.0240478515625	1	P02452|CO1A1_HUMAN;P02458|CO2A1_HUMAN	112683	78150.7	34475	75857.8	20120.9	43332.6	45121.1
363.712	2	16.073	AAGLP[113.0477]GPK		6.7323	1	1	CO1A1_HUMAN	Collagen alpha-1(I) chain OS=Homo sapiens GN=COL1A1 PE=1 SV=4	520		1291.02	1		47429.5	70927.2	78154	58743.2	47597.6	119786	119488
539.7685, 539.7693	2	17.962	GPP[113.0477]GPAGPAGER		6.599400043487549, 6.736800193786621	1	1	CO1A1_HUMAN	Collagen alpha-1(I) chain OS=Homo sapiens GN=COL1A1 PE=1 SV=4	520		1137.260009765625, 1291.0240478515625	1		753642	508062	244584	488985	111482	363522	358922
878.44	1	24.596	GEPGPVGVQG		6.3692	1	1	CO1A1_HUMAN	Collagen alpha-1(I) chain OS=Homo sapiens GN=COL1A1 PE=1 SV=4	520		1137.26	1	P02452|CO1A1_HUMAN	87572.9	45220.3	20718	53768	14906.7	14149.3	22687.9
987.439	1	13.815	GSP[113.0477]GSP[113.0477]GPDGK		7.2147	1	1	CO1A1_HUMAN	Collagen alpha-1(I) chain OS=Homo sapiens GN=COL1A1 PE=1 SV=4	520		1291.02	1		109951	82059.3	48181.9	95847.6	55085.1	3267.88	2611.09
581.494	2	19.329	DGEAGAQGPPGPAG		6.5686	1	1	CO1A1_HUMAN	Collagen alpha-1(I) chain OS=Homo sapiens GN=COL1A1 PE=1 SV=4	520		1007.21	1	P02452|CO1A1_HUMAN	109041	93106	58493.9	85217.3	57796	49428.4	59527.8
549.755	2	14.563	GSP[113.0477]GEAGRP[113.0477]GEA		6.0326	1	1	CO1A1_HUMAN	Collagen alpha-1(I) chain OS=Homo sapiens GN=COL1A1 PE=1 SV=4	520		1291.02	1		88560.8	88361.4	70121.4	92008	63005.8	51612.8	55402.9
880.428	2	27.876	PP[113.0477]GPMGPP[113.0477]GLAGPPGESGR		6.2493	1	4	CO1A1_HUMAN	Collagen alpha-1(I) chain OS=Homo sapiens GN=COL1A1 PE=1 SV=4	520		138.846	1		28108.8	45879.2	96368.4	22692.4	57681.7	84698.3	89402.4
487.743	2	30.102	GPP[113.0477]GPMGPPGL		4.8107	1	4	CO1A1_HUMAN	Collagen alpha-1(I) chain OS=Homo sapiens GN=COL1A1 PE=1 SV=4	520		58.7563	1		31819	30747	42851.5	64205.2	43614.4	28776.8	32068.1
548.912	3	8.763	N[115.0269]GDDGEAGKP[113.0477]GRP[113.0477]GER	27.46		1	1	CO1A1_HUMAN	Collagen alpha-1(I) chain OS=Homo sapiens GN=COL1A1 PE=1 SV=4	520	2340		1		34214.8	952.03	60802.4	23265.1	20601.4	6040.47	7775.26
1032.47	2	28.595	GFSGLQGPP[113.0477]GP[113.0477]PGSP[113.0477]GEQGPSGA		6.2546	1	4	CO1A1_HUMAN	Collagen alpha-1(I) chain OS=Homo sapiens GN=COL1A1 PE=1 SV=4	520		1327.24	1		92057.8	50766.6	49314.9	62935.9	30850.4	157141	150827
515.273	2	28.684	PP[113.0477]GFP[113.0477]GAVGAK		5.6744	1	4	CO1A1_HUMAN	Collagen alpha-1(I) chain OS=Homo sapiens GN=COL1A1 PE=1 SV=4	520		138.846	1		46186.9	57231.3	49840.8	45698.2	28735.3	48068.8	49358
671.351	1	15.8	AGLP[113.0477]GP[113.0477]K		6.4587	1	1	CO1A1_HUMAN	Collagen alpha-1(I) chain OS=Homo sapiens GN=COL1A1 PE=1 SV=4	520		1007.21	1		174459	149190	89189.7	115936	72274.3	42393.6	50249.4
649.658	3	21.199	EP[113.0477]GPVGVQGPP[113.0477]GPAGEEGKR		7.1301	1	1	CO1A1_HUMAN	Collagen alpha-1(I) chain OS=Homo sapiens GN=COL1A1 PE=1 SV=4	520		1007.21	1		92602.2	116591	162011	101264	86063.3	157902	163839
821.415	1	24.593	GEPGPVGVQ		6.3208	1	1	CO1A1_HUMAN	Collagen alpha-1(I) chain OS=Homo sapiens GN=COL1A1 PE=1 SV=4	520		1291.02	1	P02452|CO1A1_HUMAN	144358	93001.1	61060.5	101913	39555.3	38203.8	47697.4
696.83856, 696.8392	2	22.931	EPGPTGLP[113.0477]GPP[113.0477]GER		6.904200077056885, 7.1269001960754395	1	1	CO1A1_HUMAN	Collagen alpha-1(I) chain OS=Homo sapiens GN=COL1A1 PE=1 SV=4	520		1291.0240478515625, 636.4121704101562	1		106345	134194	219720	57909.8	61801.4	365391	375725
704.84	2	21.756	EP[113.0477]GPTGLP[113.0477]GPP[113.0477]GER		6.7981	1	1	CO1A1_HUMAN	Collagen alpha-1(I) chain OS=Homo sapiens GN=COL1A1 PE=1 SV=4	520		822.153	1		220071	255040	264852	169523	124099	206219	210770
703.351	2	17.565	AGAQGPP[113.0477]GPAGPAGER		7.1571	1	1	CO1A1_HUMAN	Collagen alpha-1(I) chain OS=Homo sapiens GN=COL1A1 PE=1 SV=4	520		1291.02	1		185304	146073	44587.7	122134	18817.3	80141	89853.5
694.322	2	19.18	DGEAGAQGPPGPAGPAG		6.6192	1	1	CO1A1_HUMAN	Collagen alpha-1(I) chain OS=Homo sapiens GN=COL1A1 PE=1 SV=4	520		1291.02	1	P02452|CO1A1_HUMAN	119279	113002	112932	118712	86205.6	16191.8	18136
667.831	2	17.479	GAQGPP[113.0477]GPAGPAGER		7.0699	1	1	CO1A1_HUMAN	Collagen alpha-1(I) chain OS=Homo sapiens GN=COL1A1 PE=1 SV=4	520		1291.02	1		174103	143965	32536.4	106287	8392.8	43772.3	48623.6
570.27057, 570.2716	2	24.081	QGPP[113.0477]GPAGEEGK		6.283299922943115, 7.292099952697754	1	1	CO1A1_HUMAN	Collagen alpha-1(I) chain OS=Homo sapiens GN=COL1A1 PE=1 SV=4	520		1137.260009765625, 1291.0240478515625	1		808163	634171	387063	567125	222342	235022	254080
543.581	3	11.686	N[115.0269]GDDGEAGKPGRP[113.0477]GER		6.5641	1	1	CO1A1_HUMAN	Collagen alpha-1(I) chain OS=Homo sapiens GN=COL1A1 PE=1 SV=4	520		1291.02	1		114506	78213.5	107263	100454	106449	78831.3	89751
371.18	2	23.106	P[113.0477]GPP[113.0477]GER		6.4483	1	1	CO1A1_HUMAN	Collagen alpha-1(I) chain OS=Homo sapiens GN=COL1A1 PE=1 SV=4	520		822.153	1		275357	154380	54214.9	67399.6	23280.3	191389	192387
686.273	1	17.494	DGEAGAQG		6.7156	1	1	CO1A1_HUMAN	Collagen alpha-1(I) chain OS=Homo sapiens GN=COL1A1 PE=1 SV=4	520		1291.02	1	P02452|CO1A1_HUMAN	125931	72304.9	28124.4	84301	17143.2	52860.8	61008
619.805	2	20.914	GDTGAKGEP[113.0477]GPVGV		5.9539	1	1	CO1A1_HUMAN	Collagen alpha-1(I) chain OS=Homo sapiens GN=COL1A1 PE=1 SV=4	520		1291.02	1		39204.4	56049.8	102751	33261.4	34557.9	81876.1	99472.9
537.739	2	9.691	GN[115.0269]SGEPGAP[113.0477]GSK	57.23	6.7976	1	1	CO1A1_HUMAN	Collagen alpha-1(I) chain OS=Homo sapiens GN=COL1A1 PE=1 SV=4	520	2340	1137.26	1		52869.1	20388.5	67569.2	35450.8	44955.2	18952.2	21333.4
627.801	2	19.912	GDTGAKGEP[113.0477]GP[113.0477]VGV		5.8243	1	1	CO1A1_HUMAN	Collagen alpha-1(I) chain OS=Homo sapiens GN=COL1A1 PE=1 SV=4	520		1137.26	1		114856	100752	118428	105175	73408.7	3866.74	3776.22
545.736	2	8.455	GN[115.0269]SGEP[113.0477]GAP[113.0477]GSK	36.84		1	1	CO1A1_HUMAN	Collagen alpha-1(I) chain OS=Homo sapiens GN=COL1A1 PE=1 SV=4	520	2340		1		16142.2	4511.72	20379.8	5098.97	14187.8	10264.2	10442.6
392.203	2	10.422	GSP[113.0477]GPAGPK	41.48	6.1578	1	1	CO1A1_HUMAN	Collagen alpha-1(I) chain OS=Homo sapiens GN=COL1A1 PE=1 SV=4	520	2340	770.682	1		8964.17	4184.48	12913	9142.47	14028.5	5264.21	4883.81
1055.99	2	31.956	GLPGP[113.0477]PGAP[113.0477]GPQGFQGPPGEPGE		5.0664	1	4	CO1A1_HUMAN	Collagen alpha-1(I) chain OS=Homo sapiens GN=COL1A1 PE=1 SV=4	520		50.6104	1		15220.8	9552.5	1272.84	3365.55	4118.64	2948	3638.53
555.783	2	19.944	PP[113.0477]GPAGEEGKR		5.4466	1	1	CO1A1_HUMAN	Collagen alpha-1(I) chain OS=Homo sapiens GN=COL1A1 PE=1 SV=4	520		136.395	1		20105.1	17592.9	16808.5	21768.3	16821.8	1449.34	2765.58
930.414	1	13.8	SP[113.0477]GSP[113.0477]GPDGK		7.05	1	1	CO1A1_HUMAN	Collagen alpha-1(I) chain OS=Homo sapiens GN=COL1A1 PE=1 SV=4	520		1291.02	1		43351.9	35098	23160.6	41195.3	25923	1035.2	704.935
570.761	2	25.428	Q[129.0426]GPP[113.0477]GPAGEEGK		6.6973	1	1	CO1A1_HUMAN	Collagen alpha-1(I) chain OS=Homo sapiens GN=COL1A1 PE=1 SV=4	520		1291.02	1		51781.9	21675.6	15445.2	29542.3	5611.96	4898.15	6649.1
659.833	2	19.311	GAQGPPGPAGPAGER		6.9213	1	1	CO1A1_HUMAN	Collagen alpha-1(I) chain OS=Homo sapiens GN=COL1A1 PE=1 SV=4	520		1291.02	1	P02452|CO1A1_HUMAN	44712.8	26280.9	3692.79	22472.6	367.668	2044.91	2294.56
525.73	2	17.427	DGEAGAQGPP[113.0477]GP		6.3159	1	1	CO1A1_HUMAN	Collagen alpha-1(I) chain OS=Homo sapiens GN=COL1A1 PE=1 SV=4	520		1291.02	1		39721.9	23670.6	9494.19	21482.2	4694.66	15966	18746.2
625.332	1	15.467	GGP[113.0477]PGPK		5.6727	1	1	CO1A1_HUMAN	Collagen alpha-1(I) chain OS=Homo sapiens GN=COL1A1 PE=1 SV=4	520		1007.21	1		22511.7	9928.18	15371.3	16995.8	14519.6	9301.75	7921.94
650.775	2	16.745	P[113.0477]GEN[115.0269]GAP[113.0477]GQMGPR		6.6201	1	1	CO1A1_HUMAN	Collagen alpha-1(I) chain OS=Homo sapiens GN=COL1A1 PE=1 SV=4	520		1137.26	1		28927.4	56915.9	6414.66	24508.7	2970.6	959.772	539.447
584.288	2	20.868	GP[113.0477]PGPAGEEGKR		5.6821	1	1	CO1A1_HUMAN	Collagen alpha-1(I) chain OS=Homo sapiens GN=COL1A1 PE=1 SV=4	520		1007.21	1		6301.74	8341.52	27322.8	4615.62	12416.8	93021.7	124242
928.475	1	14.553	P[113.0477]GEAGLP[113.0477]GAK		6.8142	1	1	CO1A1_HUMAN	Collagen alpha-1(I) chain OS=Homo sapiens GN=COL1A1 PE=1 SV=4	520		1291.02	1		58020.3	42338.8	38987.7	48249.2	29854.4	22708.4	24085.7
779.415	1	15.386	GPGGP[113.0477]PGPK		6.1998	1	1	CO1A1_HUMAN	Collagen alpha-1(I) chain OS=Homo sapiens GN=COL1A1 PE=1 SV=4	520		1291.02	1		84826.1	30134.7	9231.48	35649.6	6352.81	14182.4	16090.2
857.404	1	24.542	P[113.0477]GPAGEEGK		7.1752	1	1	CO1A1_HUMAN	Collagen alpha-1(I) chain OS=Homo sapiens GN=COL1A1 PE=1 SV=4	520		1291.02	1		42665.1	23889.4	11274	31342.6	6545.41	5212.72	5356.26
559.516	2	26.247	GPP[113.0477]GPM[147.0354]GPPGLAG		5.8083	1	4	CO1A1_HUMAN	Collagen alpha-1(I) chain OS=Homo sapiens GN=COL1A1 PE=1 SV=4	520		247.985	1		4942.51	7807.81	17442.7	9123.97	24184.2	8501.29	5970.49
436.234	2	14.126	LP[113.0477]GP[113.0477]KGDR		6.66	1	1	CO1A1_HUMAN	Collagen alpha-1(I) chain OS=Homo sapiens GN=COL1A1 PE=1 SV=4	520		822.153	1		177607	196347	197550	151121	128939	124315	117397
629.252	1	17.509	DGEAGAQ		6.5367	1	1	CO1A1_HUMAN	Collagen alpha-1(I) chain OS=Homo sapiens GN=COL1A1 PE=1 SV=4	520		1291.02	1	P02452|CO1A1_HUMAN	136926	83028.6	31629	90749.9	17163.2	47945.7	53315.6
605.2942, 916.44684	2, 3	24.592	GEPGPVGVQGPP[113.0477]GPAGEEGK	81.27	5.125800132751465, 8.16100025177002	1	1	CO1A1_HUMAN	Collagen alpha-1(I) chain OS=Homo sapiens GN=COL1A1 PE=1 SV=4	520	1689	1291.02	1		34560000	38870000	60030000	31810000	36420000	13340000	16310000
561.295	2	13.546	GVQGPP[113.0477]GP[113.0477]AGPR		5.4808	1	1	CO1A1_HUMAN	Collagen alpha-1(I) chain OS=Homo sapiens GN=COL1A1 PE=1 SV=4	520		1007.21	1		74795	40685.1	94992.5	68083.2	51232	15472.5	16780.6
799.43	1	15.729	GAAGLP[113.0477]GP[113.0477]K		6.7147	1	1	CO1A1_HUMAN	Collagen alpha-1(I) chain OS=Homo sapiens GN=COL1A1 PE=1 SV=4	520		1007.21	1		233768	223436	134803	186477	145406	5711.22	8264.12
606.8192, 606.8208	2	15.057	AGRP[113.0477]GEAGLP[113.0477]GAK		7.008800029754639, 7.2855000495910645	1	1	CO1A1_HUMAN	Collagen alpha-1(I) chain OS=Homo sapiens GN=COL1A1 PE=1 SV=4	520		1137.260009765625, 1291.0240478515625	1		1649696	1.34035e+06	1629045	1.42699e+06	1.19351e+06	862281	995587
477.72748, 477.7308	2	24.906	PP[113.0477]GPAGEEGK		6.744800090789795, 7.601900100708008	1	1	CO1A1_HUMAN	Collagen alpha-1(I) chain OS=Homo sapiens GN=COL1A1 PE=1 SV=4	520		1007.2050170898438, 1291.0240478515625	1		318053	253656	165568	211767	80165.8	98464.7	113022
648.3152, 648.31525	2	24.148	GVQGPP[113.0477]GPAGEEGK		6.807799816131592, 7.398799896240234	1	1	CO1A1_HUMAN	Collagen alpha-1(I) chain OS=Homo sapiens GN=COL1A1 PE=1 SV=4	520		1007.2050170898438, 1291.0240478515625	1		1293266	1.01822e+06	618933	940688	340220	380169	416314
640.31635, 640.31824	2	21.645	P[113.0477]GPTGLP[113.0477]GPP[113.0477]GER		6.7789998054504395, 7.288599967956543	1	1	CO1A1_HUMAN	Collagen alpha-1(I) chain OS=Homo sapiens GN=COL1A1 PE=1 SV=4	520		1291.0240478515625, 636.4121704101562	1		524123	283782	215003	346150	122382	153487	163219
544.749	2	13.849	TGSP[113.0477]GSP[113.0477]GPDGK		7.3666	1	1	CO1A1_HUMAN	Collagen alpha-1(I) chain OS=Homo sapiens GN=COL1A1 PE=1 SV=4	520		1291.02	1		437904	396054	246200	414501	275841	65339.2	59175.9
589.756	2	17.551	DGEAGAQGPP[113.0477]GPAG		6.6954	1	1	CO1A1_HUMAN	Collagen alpha-1(I) chain OS=Homo sapiens GN=COL1A1 PE=1 SV=4	520		1291.02	1		325354	230309	126888	230471	73108.8	185877	199988
563.59467, 853.8921	2, 3	17.527	DGEAGAQGPP[113.0477]GPAGPAGER	112.49	5.488800048828125, 7.8520002365112305	1	1	CO1A1_HUMAN	Collagen alpha-1(I) chain OS=Homo sapiens GN=COL1A1 PE=1 SV=4	520	2340	1291.02	1		103900000	111500000	126400000	95210000	76970000	74820000	80570000
671.343	2	14.542	EAGRP[113.0477]GEAGLP[113.0477]GAK		6.8184	1	1	CO1A1_HUMAN	Collagen alpha-1(I) chain OS=Homo sapiens GN=COL1A1 PE=1 SV=4	520		1291.02	1		373622	365854	355088	350776	282593	192484	227714
357.525	3	14.13	AAGLP[113.0477]GP[113.0477]KGDR		6.8885	1	1	CO1A1_HUMAN	Collagen alpha-1(I) chain OS=Homo sapiens GN=COL1A1 PE=1 SV=4	520		1137.26	1		585836	641195	556541	536841	434731	348557	326216
655.378	1	16.081	AGLP[113.0477]GPK		7.0564	1	1	CO1A1_HUMAN	Collagen alpha-1(I) chain OS=Homo sapiens GN=COL1A1 PE=1 SV=4	520		1291.02	1		616558	810207	821087	742908	508738	1.23553e+06	1327084
571.301	2	14.572	GRP[113.0477]GEAGLP[113.0477]GAK		7.0185	1	1	CO1A1_HUMAN	Collagen alpha-1(I) chain OS=Homo sapiens GN=COL1A1 PE=1 SV=4	520		1291.02	1		588038	469468	610610	504186	410655	497622	557608
549.279	3	24.604	PGPVGVQGPP[113.0477]GPAGEEGK		7.8934	1	1	CO1A1_HUMAN	Collagen alpha-1(I) chain OS=Homo sapiens GN=COL1A1 PE=1 SV=4	520		1291.02	1		1.27752e+06	1.05456e+06	736708	920654	399711	385937	433383
762.359	3	20.675	GEPGPPGP[113.0477]AGAAGPAGNP[113.0477]GADGQ[129.0426]PGAK		5.7697	1	1	CO1A1_HUMAN	Collagen alpha-1(I) chain OS=Homo sapiens GN=COL1A1 PE=1 SV=4	520		1007.21	1		1.01084e+06	829630	661962	817080	1.03219e+06	411772	375923
561.29	2	14.502	GVQGP[113.0477]P[113.0477]GPAGPR	35.92	5.6714	1	1	CO1A1_HUMAN	Collagen alpha-1(I) chain OS=Homo sapiens GN=COL1A1 PE=1 SV=4	520	2340	770.682	1		2.01791e+06	1.17803e+06	2.07022e+06	1.41351e+06	1.31631e+06	1.30711e+06	1.4448e+06
464.747	2	14.111	GLP[113.0477]GP[113.0477]KGDR		6.8166	1	1	CO1A1_HUMAN	Collagen alpha-1(I) chain OS=Homo sapiens GN=COL1A1 PE=1 SV=4	520		822.153	1		2.82256e+06	3.13322e+06	2.97111e+06	2.52725e+06	2.17657e+06	1.69429e+06	1.57764e+06
556.948	3	14.191	GAAGLP[113.0477]GP[113.0477]KGDRGDAGP[113.0477]K		5.9456	1	1	CO1A1_HUMAN	Collagen alpha-1(I) chain OS=Homo sapiens GN=COL1A1 PE=1 SV=4	520		1137.26	1		566476	743433	886372	566387	599329	542015	603903
392.223	2	16.063	GAAGLP[113.0477]GPK		7.1033	1	1	CO1A1_HUMAN	Collagen alpha-1(I) chain OS=Homo sapiens GN=COL1A1 PE=1 SV=4	520		1291.02	1		578151	1.06745e+06	1.47192e+06	897012	864010	1.99927e+06	1822780
916.939	2	25.414	GEPGPVGVQ[129.0426]GPP[113.0477]GPAGEEGK		7.5644	1	1	CO1A1_HUMAN	Collagen alpha-1(I) chain OS=Homo sapiens GN=COL1A1 PE=1 SV=4	520		1291.02	1		5921476	6.53117e+06	10170000	5747091	6.89749e+06	2255186	2.60262e+06
864.37	2	16.839	GEPGSP[113.0477]GEN[115.0269]GAP[113.0477]GQMGPR	85.98	7.7087	1	1	CO1A1_HUMAN	Collagen alpha-1(I) chain OS=Homo sapiens GN=COL1A1 PE=1 SV=4	520	2340	1291.02	1		17940000	12150000	26580000	23670000	26110000	8228127	8438121
447.889	3	11.681	DGEAGKPGRP[113.0477]GER		5.4851	1	1	CO1A1_HUMAN	Collagen alpha-1(I) chain OS=Homo sapiens GN=COL1A1 PE=1 SV=4	520		1007.21	1		9140.8	6667.15	7992.06	8069.39	7896.96	3344.68	5012.09
752.867	3	28.007	PP[113.0477]GPAGAPGDKGESGPSGPAGPTGAR		6.7515	1	1	CO1A1_HUMAN	Collagen alpha-1(I) chain OS=Homo sapiens GN=COL1A1 PE=1 SV=4	520		234.685	1		10082.5	6922.69	13903.9	8382.31	7890.12	3056.01	10882.8
936.473	2	18.784	PAGRP[113.0477]GEVGPP[113.0477]GPP[113.0477]GPAGEK		6.6441	1	1	CO1A1_HUMAN	Collagen alpha-1(I) chain OS=Homo sapiens GN=COL1A1 PE=1 SV=4	520		1007.21	1		9799.62	5056.93	7355.48	10184.3	5903.72	12753.2	17448.1
531.771	2	20.214	GPPGPAGPAGER		6.2499	1	1	CO1A1_HUMAN	Collagen alpha-1(I) chain OS=Homo sapiens GN=COL1A1 PE=1 SV=4	520		1007.21	1	P02452|CO1A1_HUMAN;P02458|CO2A1_HUMAN	18846.9	10457.7	3629.08	8862.52	3297.06	3828.36	3574.52
774.88	2	24.6	GPVGVQGPP[113.0477]GPAGEEGK		7.1321	1	1	CO1A1_HUMAN	Collagen alpha-1(I) chain OS=Homo sapiens GN=COL1A1 PE=1 SV=4	520		1291.02	1		31225	23366.8	13701.1	20817.6	7097.01	9471.95	12268.9
582.24	2	20.218	DGEAGAQ[129.0426]GPPGPAG		6.0039	1	1	CO1A1_HUMAN	Collagen alpha-1(I) chain OS=Homo sapiens GN=COL1A1 PE=1 SV=4	520		1007.21	1		19315.6	17824.3	17760.1	20486.7	18739.2	11552.7	13816
581.291	2	22.919	GEPGP[113.0477]VGVQGPP[113.0477]G		5.5601	1	1	CO1A1_HUMAN	Collagen alpha-1(I) chain OS=Homo sapiens GN=COL1A1 PE=1 SV=4	520		1137.26	1		22139.9	23220.4	6053.8	14083.5	3415.26	11322.5	6966.92
629.249	1	18.224	DGEAGAQ[129.0426]		6.4303	1	1	CO1A1_HUMAN	Collagen alpha-1(I) chain OS=Homo sapiens GN=COL1A1 PE=1 SV=4	520		1007.21	1		9345.18	2632.64	700.874	4515.78	392.185	4457.81	4076.02
956.463	3	28.159	GLTGPIGPP[113.0477]GP[113.0477]AGAPGDKGESGPSGPAGPTGAR		5.9867	1	1	CO1A1_HUMAN	Collagen alpha-1(I) chain OS=Homo sapiens GN=COL1A1 PE=1 SV=4	520		302.332	1		24602	24375.1	39919.2	24148.3	15761.4	9452.73	12745.9
1055.46	1	13.784	GLTGSP[113.0477]GSP[113.0477]GPD		6.1919	1	1	CO1A1_HUMAN	Collagen alpha-1(I) chain OS=Homo sapiens GN=COL1A1 PE=1 SV=4	520		1291.02	1		14899.5	10689.2	6376.31	12287.8	8199.81	36.72	0
677.348	3	18.83	TGPAGRP[113.0477]GEVGPP[113.0477]GPP[113.0477]GPAGEK		7.2391	1	1	CO1A1_HUMAN	Collagen alpha-1(I) chain OS=Homo sapiens GN=COL1A1 PE=1 SV=4	520		1291.02	1		11217.5	6435.67	8498.53	11795.5	5449.05	1143.42	1181.73
1072.49	1	15.639	TGSP[113.0477]GSPGPDGK		6.0955	1	1	CO1A1_HUMAN	Collagen alpha-1(I) chain OS=Homo sapiens GN=COL1A1 PE=1 SV=4	520		822.153	1		15911.7	8281.89	14119.1	13267	13962	9667.23	11560.1
531.918	2	12.524	GRPGAPGPAGAR		5.2478	1	1	CO1A1_HUMAN	Collagen alpha-1(I) chain OS=Homo sapiens GN=COL1A1 PE=1 SV=4	520		770.682	1	P02452|CO1A1_HUMAN	13204.7	3101.87	8260.81	14126.9	17583.4	5537.27	5010.71
660.312	2	25.23	GPSGPQ[129.0426]GPGGPP[113.0477]GP[113.0477]K		5.9577	1	1	CO1A1_HUMAN	Collagen alpha-1(I) chain OS=Homo sapiens GN=COL1A1 PE=1 SV=4	520		1137.26	1		10606.1	4910.41	9417.62	10741.9	5190.56	1416.09	414.69
831.173	3	33.587	GLP[113.0477]GPP[113.0477]GAP[113.0477]GPQGFQGPPGEPGEPGASG		6.5001	1	7	CO1A1_HUMAN	Collagen alpha-1(I) chain OS=Homo sapiens GN=COL1A1 PE=1 SV=4	520		1327.24	1		315729	226545	234033	272693	202208	204716	178335
407.70306, 407.70322	2	24.521	P[113.0477]GM[147.0354]KGHR		5.526400089263916, 5.802700042724609	1	6, 7	CO1A1_HUMAN	Collagen alpha-1(I) chain OS=Homo sapiens GN=COL1A1 PE=1 SV=4	520		534.5718994140625, 862.468505859375	1		41213.1	105169	162737	99871.2	435822	58144	133395
489.912	3	23.442	P[113.0477]GADGVAGP[113.0477]KGPAGER		5.2141	1	3	CO1A1_HUMAN	Collagen alpha-1(I) chain OS=Homo sapiens GN=COL1A1 PE=1 SV=4	520		215.434	1		153566	243382	337013	158699	262777	142168	133964
746.38	2	24.572	PVGVQGPP[113.0477]GPAGEEGK		7.3514	1	2	CO1A1_HUMAN	Collagen alpha-1(I) chain OS=Homo sapiens GN=COL1A1 PE=1 SV=4	520		1291.02	1		813316	841896	712959	473109	386876	375607	880318
343.678	2	8.8	GAAGEPGK	32.7		1	1	CO1A1_HUMAN	Collagen alpha-1(I) chain OS=Homo sapiens GN=COL1A1 PE=1 SV=4	520	2340		1	P02452|CO1A1_HUMAN	3581.62	1636.16	8654.35	3415.23	6598.76	2553.13	3541.37
589.28705, 589.2877, 589.28784, 589.2884, 589.2887	2	29.595	GQAGVMGFP[113.0477]GP[113.0477]K	42.83, 44.51, 50.55, 60.61	5.302499771118164, 5.3684000968933105, 6.034999847412109, 6.234499931335449, 6.397799968719482	0.99, 1.0	1, 5, 6, 7, 8	CO1A1_HUMAN	Collagen alpha-1(I) chain OS=Homo sapiens GN=COL1A1 PE=1 SV=4	520	1003, 1241, 493, 637	207.8881072998047, 302.3324890136719, 310.8158874511719, 482.4190979003906, 862.468505859375	1		14810000	9997232	23060000	10190000	32830000	14580000	6971247
553.292, 553.2921, 553.2922	2	17.466	GVQGPP[113.0477]GPAGPR	27.49, 49.57	4.464200019836426, 6.839300155639648, 6.996099948883057	0.99, 1.0	4, 7	CO1A1_HUMAN	Collagen alpha-1(I) chain OS=Homo sapiens GN=COL1A1 PE=1 SV=4	520	1681, 828	1327.2359619140625, 50.61040115356445, 822.152587890625	1		254512	245800	321800	193528	571818	133776	100937
580.82477, 580.825, 580.8252, 580.8253, 580.8264	2	24.504	GVPGPPGAVGPAGK	21.95, 33.47, 39.29	4.944499969482422, 5.940100193023682, 6.660099983215332, 6.7133002281188965	0.99, 1.0	3, 4, 5, 6, 7	CO1A1_HUMAN	Collagen alpha-1(I) chain OS=Homo sapiens GN=COL1A1 PE=1 SV=4	520	820, 828, 967	1327.2359619140625, 328.4880065917969, 482.4190979003906, 52.305301666259766	1	P02452|CO1A1_HUMAN	13320000	28290000	21620000	15550000	29320000	9326367	9111656
647.33594, 647.3371, 647.3375	1	23.082	SGLDGAK		5.269800186157227, 5.980999946594238, 6.621699810028076	0.99, 1.0	2, 3, 4	CO1A1_HUMAN	Collagen alpha-1(I) chain OS=Homo sapiens GN=COL1A1 PE=1 SV=4	520		136.3946990966797, 328.4880065917969, 58.75630187988281	1	P02452|CO1A1_HUMAN	6813873	7.19111e+06	13730000	4997871	9926386	4.48609e+06	1.96545e+06
664.82825, 664.8284, 664.829, 664.8293, 664.8295, 664.82996, 664.83, 1328.6488	1, 2	29.404	GFP[113.0477]GLP[113.0477]GPSGEPGK	36.22, 43.86, 55.23, 56.16, 61.77	5.699900150299072, 5.868899822235107, 6.036099910736084, 6.507199764251709, 6.631499767303467, 6.787899971008301, 6.864299774169922, 7.432700157165527	0.99, 1.0	3, 4, 5, 6, 7, 8	CO1A1_HUMAN	Collagen alpha-1(I) chain OS=Homo sapiens GN=COL1A1 PE=1 SV=4	520	1003, 1241, 1681, 637, 828	1327.2359619140625, 138.84609985351562, 234.68490600585938, 48.525699615478516, 482.4190979003906, 636.4121704101562, 74.63159942626953, 862.468505859375	1		231700000	208100000	199800000	116700000	197600000	251500000	155400000
691.6763, 1037.0085, 1037.01	2, 3	25.047	GSPGADGPAGAPGTPGPQGIAGQR	71.38, 94.37	5.771999835968018, 6.2032999992370605	0.99, 1.0	2, 3	CO1A1_HUMAN	Collagen alpha-1(I) chain OS=Homo sapiens GN=COL1A1 PE=1 SV=4	520	2090	215.4344940185547, 328.4880065917969	1	P02452|CO1A1_HUMAN	1.71044e+06	2.6459e+06	1.84062e+06	2412493	3198832	2.09922e+06	1.26397e+06
588.822, 588.82245, 588.8226, 588.823, 588.82324, 588.8233, 588.8247	2	21.976	GVP[113.0477]GPPGAVGPAGK	22.46, 39.67, 50.17	4.380799770355225, 5.509300231933594, 6.0954999923706055, 6.115600109100342, 6.529600143432617, 6.998700141906738, 7.031899929046631	0.99, 1.0	2, 3, 4, 5, 6, 7, 8	CO1A1_HUMAN	Collagen alpha-1(I) chain OS=Homo sapiens GN=COL1A1 PE=1 SV=4	520	1705, 493, 820	103.14070129394531, 1327.2359619140625, 136.3946990966797, 21.08930015563965, 215.4344940185547, 310.8158874511719, 74.63159942626953	1		66310000	78990000	80740000	58050000	80570000	38850000	42820000
562.7827, 562.783, 562.78314, 562.7834	2	29.449	P[113.0477]GLP[113.0477]GPSGEPGK		4.855000019073486, 5.421500205993652, 5.978700160980225, 6.037199974060059	0.99, 1.0	4, 5, 6, 7	CO1A1_HUMAN	Collagen alpha-1(I) chain OS=Homo sapiens GN=COL1A1 PE=1 SV=4	520		207.8881072998047, 310.8158874511719, 534.5718994140625, 58.75630187988281	1		1.79707e+06	1.72651e+06	1.48164e+06	764832	1.18157e+06	1.91127e+06	984973
841.4043, 841.405, 841.4067, 841.40765	1	30.307	P[113.0477]GPSGEPGK		5.691800117492676, 6.319900035858154, 6.520100116729736, 6.542500019073486	0.99, 1.0	5, 6, 7	CO1A1_HUMAN	Collagen alpha-1(I) chain OS=Homo sapiens GN=COL1A1 PE=1 SV=4	520		207.8881072998047, 302.3324890136719, 310.8158874511719, 862.468505859375	1		563328	426585	352184	168660	349613	428174	261385
1012.8147, 1012.815	3	34.619	GLP[113.0477]GPPGAPGP[113.0477]QGFQGPPGEPGEPGASGPMGPR		5.537099838256836, 6.318299770355225	0.99, 1.0	6, 7	CO1A1_HUMAN	Collagen alpha-1(I) chain OS=Homo sapiens GN=COL1A1 PE=1 SV=4	520		770.9002075195312, 94.77639770507812	1		496869	319390	441955	677042	2.04598e+06	240848	329455
573.79346, 573.7952	2	29.22	GLP[113.0477]GTAGLP[113.0477]GM[147.0354]K	23.38, 43.55	5.1586	0.99, 1.0	5, 7	CO1A1_HUMAN	Collagen alpha-1(I) chain OS=Homo sapiens GN=COL1A1 PE=1 SV=4	520	1241, 828	33.388	1		4.15429e+06	1.5113e+06	1.19958e+06	1.78792e+06	2509390	2.83265e+06	1.62327e+06
463.72928, 463.72964	2	34.174	PGASGPMGPR		5.12060022354126, 7.1367998123168945	0.99, 1.0	5	CO1A1_HUMAN	Collagen alpha-1(I) chain OS=Homo sapiens GN=COL1A1 PE=1 SV=4	520		1327.2359619140625, 33.38800048828125	1	P02452|CO1A1_HUMAN	133157	89680.4	61672.5	108271	112816	108989	70259.4
683.3391, 1024.4934	2, 3	22.83	SP[113.0477]GADGPAGAP[113.0477]GTPGPQGIAGQR		4.985899925231934, 6.0406999588012695	0.99, 1.0	2	CO1A1_HUMAN	Collagen alpha-1(I) chain OS=Homo sapiens GN=COL1A1 PE=1 SV=4	520		136.3946990966797, 55.838600158691406	1		197797	180973	244653	141820	124319	201084	194170
555.2473, 1109.4702	1, 2	23.578	GSPGADGPAGAP[113.0477]GT		5.33489990234375, 5.481299877166748	0.99, 1.0	2	CO1A1_HUMAN	Collagen alpha-1(I) chain OS=Homo sapiens GN=COL1A1 PE=1 SV=4	520		120.10890197753906, 136.3946990966797	1		153379	120421	133657	125947	108619	55608.9	65613.5
466.24316, 466.24515	3	15.102	LP[113.0477]GP[113.0477]KGDRGDAGPK		5.96619987487793, 6.151299953460693	0.99, 1.0	1, 2	CO1A1_HUMAN	Collagen alpha-1(I) chain OS=Homo sapiens GN=COL1A1 PE=1 SV=4	520		136.3946990966797, 822.152587890625	1		146276	135270	167438	164875	198346	92670.8	90568.3
946.4767, 946.47723	3	30.418	GLTGPIGPPGPAGAPGDKGESGPSGPAGPTGAR	80.61	6.2553	0.99	5	CO1A1_HUMAN	Collagen alpha-1(I) chain OS=Homo sapiens GN=COL1A1 PE=1 SV=4	520	1241	1327.24	1	P02452|CO1A1_HUMAN	720865	700221	199162	381780	1.18431e+06	555930	305604
513.596	3	27.986	GAN[115.0269]GAPGIAGAPGFPGAR		5.3283	0.99	7	CO1A1_HUMAN	Collagen alpha-1(I) chain OS=Homo sapiens GN=COL1A1 PE=1 SV=4	520		310.816	1		17721.1	9259.68	17393.7	21156.6	12111.3	1294.56	5323.47
604.968	3	20.339	VGPP[113.0477]GPSGNAGP[113.0477]PGP[113.0477]PGPAGK		5.3171	0.99	7	CO1A1_HUMAN	Collagen alpha-1(I) chain OS=Homo sapiens GN=COL1A1 PE=1 SV=4	520		247.985	1		35641.3	34963.6	17323	20335.4	27630.7	12549.1	15228.2
765.9	2	36.561	DGLN[115.0269]GLPGP[113.0477]IGPPGPR		5.5959	0.99	4	CO1A1_HUMAN	Collagen alpha-1(I) chain OS=Homo sapiens GN=COL1A1 PE=1 SV=4	520		58.7563	1		472031	771147	684956	605907	875478	724997	707848
1018.15	3	33.613	GLPGP[113.0477]P[113.0477]GAP[113.0477]GPQGFQGPPGEPGEPGASGPMGPR	9.1	5.5699	0.99	4	CO1A1_HUMAN	Collagen alpha-1(I) chain OS=Homo sapiens GN=COL1A1 PE=1 SV=4	520	1681	94.7764	1		1813648	1.96089e+06	2102824	4205796	2.48563e+06	1.62568e+06	2.09227e+06
845.071	3	31.552	GN[115.0269]DGATGAAGPP[113.0477]GPTGPAGP[113.0477]PGFPGAVGAK		4.8997	0.99	4	CO1A1_HUMAN	Collagen alpha-1(I) chain OS=Homo sapiens GN=COL1A1 PE=1 SV=4	520		52.3053	1		1090620	1.61439e+06	1.10529e+06	1.86937e+06	1.4865e+06	1757424	1.83466e+06
1060.51	2	30.987	GFSGLQGPP[113.0477]GPPGSPGEQGPSGAS		5.7449	0.99	6	CO1A1_HUMAN	Collagen alpha-1(I) chain OS=Homo sapiens GN=COL1A1 PE=1 SV=4	520		234.685	1		6862.93	4650.62	9261.61	9865.03	9064.28	8931.35	14727.7
1018.15	3	32.584	GLPGP[113.0477]P[113.0477]GAPGPQGFQGPPGEPGEPGASGPM[147.0354]GPR	4.15	5.5207	0.99	8	CO1A1_HUMAN	Collagen alpha-1(I) chain OS=Homo sapiens GN=COL1A1 PE=1 SV=4	520	637	1007.21	1		8045.44	23058.8	37008.7	28674.3	53232.6	12030.4	21464
895.166	3	28.453	GAPGDRGEPGP[113.0477]PGP[113.0477]AGFAGPPGADGQP[113.0477]GAK		5.6061	0.99	3	CO1A1_HUMAN	Collagen alpha-1(I) chain OS=Homo sapiens GN=COL1A1 PE=1 SV=4	520		1327.24	1		713993	723593	915643	692856	588892	1.18159e+06	771303
567.767	2	25.272	GPPGP[113.0477]M[147.0354]GP[113.0477]PGLAG		4.104	0.99	3	CO1A1_HUMAN	Collagen alpha-1(I) chain OS=Homo sapiens GN=COL1A1 PE=1 SV=4	520		84.547	1		182028	401341	158204	221182	70333.2	312892	162055
763.859	4	27.498	GLP[113.0477]GP[113.0477]PGAP[113.0477]GPQGFQGPPGEPGEPGASGPMGPR		4.9188	0.99	3	CO1A1_HUMAN	Collagen alpha-1(I) chain OS=Homo sapiens GN=COL1A1 PE=1 SV=4	520		116.914	1		1303057	885716	1.06786e+06	865263	156077	1.80607e+06	995518
484.58	3	23.778	P[113.0477]GADGVAGPKGPAGER		5.198	0.99	3	CO1A1_HUMAN	Collagen alpha-1(I) chain OS=Homo sapiens GN=COL1A1 PE=1 SV=4	520		328.488	1		104393	135681	62047	186978	56588.8	49025.4	45237.3
697.336	3	24.344	GSPGADGPAGAP[113.0477]GTPGPQGIAGQ[129.0426]R		5.5012	0.99	3	CO1A1_HUMAN	Collagen alpha-1(I) chain OS=Homo sapiens GN=COL1A1 PE=1 SV=4	520		1137.26	1		39139.4	53395.4	73177.6	70600.9	70521.9	37048.1	46307.3
643.827	2	17.387	GPSGPQGPGGPPGPK		5.2091	0.99	2	CO1A1_HUMAN	Collagen alpha-1(I) chain OS=Homo sapiens GN=COL1A1 PE=1 SV=4	520		120.109	1	P02452|CO1A1_HUMAN	56052.6	40750.2	39841.5	106684	162802	22257.2	28507.1
687.819	2	22.203	GETGPAGPP[113.0477]GAP[113.0477]GAPGA		5.2175	0.99	2	CO1A1_HUMAN	Collagen alpha-1(I) chain OS=Homo sapiens GN=COL1A1 PE=1 SV=4	520		84.547	1		152623	169781	83298.1	113893	83103.4	75719.7	700.048
502.745	2	18.91	VGPP[113.0477]GPSGNAGP		4.4985	0.99	2	CO1A1_HUMAN	Collagen alpha-1(I) chain OS=Homo sapiens GN=COL1A1 PE=1 SV=4	520		136.395	1		90016.5	105202	73266.7	141512	73262.7	60597.6	62221
671.825	2	25.728	GFAGPPGADGQP[113.0477]GAK		5.4093	0.99	2	CO1A1_HUMAN	Collagen alpha-1(I) chain OS=Homo sapiens GN=COL1A1 PE=1 SV=4	520		104.459	1		6109.25	2565.62	5958.19	4762.67	2681.87	2504.34	8645.07
563.244	2	23.615	GSPGADGP[113.0477]AGAP[113.0477]GT		5.1693	0.99	2	CO1A1_HUMAN	Collagen alpha-1(I) chain OS=Homo sapiens GN=COL1A1 PE=1 SV=4	520		136.395	1		81017.1	59584.1	66075	68875.5	31535.6	39454.6	44765.3
834.079	3	34.204	GNDGATGAAGPPGPTGPAGPPGFPGAVGAK		5.4853	0.99	6	CO1A1_HUMAN	Collagen alpha-1(I) chain OS=Homo sapiens GN=COL1A1 PE=1 SV=4	520		862.469	1	P02452|CO1A1_HUMAN	9796.79	13886.8	16585	15848.6	93179.3	19178.8	13141
777.386	1	16.843	GVQGPP[113.0477]GPA		5.337	0.99	2	CO1A1_HUMAN	Collagen alpha-1(I) chain OS=Homo sapiens GN=COL1A1 PE=1 SV=4	520		136.395	1		81349.3	58336.3	66969.7	109578	80188.1	30538.9	15971.2
569.779	2	26.514	AGPP[113.0477]GADGQPGAK		5.4084	0.99	2	CO1A1_HUMAN	Collagen alpha-1(I) chain OS=Homo sapiens GN=COL1A1 PE=1 SV=4	520		136.395	1		23418.6	23830.6	20400.9	13731.7	9576.6	8859.46	19645
769.425	1	18.69	P[113.0477]GAVGPAGK		5.6675	0.99	2	CO1A1_HUMAN	Collagen alpha-1(I) chain OS=Homo sapiens GN=COL1A1 PE=1 SV=4	520		136.395	1		26801.9	15493.1	13066.9	35379.1	12606.8	10024.6	13776.2
694.995	3	30.686	GPP[113.0477]GPPGSPGEQGPSGASGPAGPR		6.159	0.99	2	CO1A1_HUMAN	Collagen alpha-1(I) chain OS=Homo sapiens GN=COL1A1 PE=1 SV=4	520		234.685	1		51721.1	30156.9	43566.7	37711.5	18511.4	51018.6	63323
919.902	1	22.819	GVM[147.0354]GFP[113.0477]GPK		6.0761	0.99	1	CO1A1_HUMAN	Collagen alpha-1(I) chain OS=Homo sapiens GN=COL1A1 PE=1 SV=4	520		215.434	1		66575.4	163180	54654.6	113827	100444	25499.8	20121.7
856.861	2	13.41	GEPGSP[113.0477]GEN[115.0269]GAPGQ[129.0426]MGPR		6.0744	0.99	1	CO1A1_HUMAN	Collagen alpha-1(I) chain OS=Homo sapiens GN=COL1A1 PE=1 SV=4	520		1291.02	1		15274.5	79137.9	21779.2	12065.7	7982.14	49302	46926.4
471.727	2	31.969	PGASGPM[147.0354]GPR		5.1841	0.99	4	CO1A1_HUMAN	Collagen alpha-1(I) chain OS=Homo sapiens GN=COL1A1 PE=1 SV=4	520		138.846	1		22192.2	46416.8	15074.3	17725	16867.3	28534.6	27612.3
578.27	2	19.965	GDTGAKGEP[113.0477]GP[113.0477]VG		5.7003	0.99	1	CO1A1_HUMAN	Collagen alpha-1(I) chain OS=Homo sapiens GN=COL1A1 PE=1 SV=4	520		1137.26	1		11343.5	7938.86	13852.9	12008.8	8880.98	20252.6	34686.1
712.328	2	21.442	GDTGAKGEP[113.0477]GPVGVQG		5.7482	0.99	1	CO1A1_HUMAN	Collagen alpha-1(I) chain OS=Homo sapiens GN=COL1A1 PE=1 SV=4	520		636.412	1		773132	6293834	302768	789795	352405	223812	228412
797.369	3	15.105	GPSGPQGPGGPP[113.0477]GP[113.0477]KGN[115.0269]SGEP[113.0477]GAP[113.0477]GSK	32.25		0.99	1	CO1A1_HUMAN	Collagen alpha-1(I) chain OS=Homo sapiens GN=COL1A1 PE=1 SV=4	520	1689		1		1.73126e+06	2.18812e+06	2.61324e+06	2.76825e+06	2.39559e+06	1.88724e+06	2.08286e+06
634.063	4	20.022	GDTGAKGEP[113.0477]GPVGVQGPP[113.0477]GPAGEEGKR	65.04	5.9148	0.99	1	CO1A1_HUMAN	Collagen alpha-1(I) chain OS=Homo sapiens GN=COL1A1 PE=1 SV=4	520	2340	136.395	1		2.28937e+06	1.87576e+06	2.1354e+06	3.29887e+06	1.97e+06	139732	86440
477.902	3	23.007	GEPGPTGLP[113.0477]GP[113.0477]PGER		5.2837	0.99	1	CO1A1_HUMAN	Collagen alpha-1(I) chain OS=Homo sapiens GN=COL1A1 PE=1 SV=4	520		1137.26	1		15522.9	9792.94	4107.1	6825.56	2675.55	14049.3	12699.8
1042.82	1	20.679	NP[113.0477]GADGQP[113.0477]GAK		5.5765	0.99	1	CO1A1_HUMAN	Collagen alpha-1(I) chain OS=Homo sapiens GN=COL1A1 PE=1 SV=4	520		770.682	1		40250.8	55781.1	53855	45554.7	39823.7	26039.8	24202.7
718.361	3	39.217	GETGP[113.0477]AGPPGAPGAPGAPGPVGP[113.0477]AGK		6.114	0.99	1	CO1A1_HUMAN	Collagen alpha-1(I) chain OS=Homo sapiens GN=COL1A1 PE=1 SV=4	520		1291.02	1		35435.4	35484.8	33112.3	14723.6	10992.9	33622.9	19843.3
523.725	2	8.474	GAN[115.0269]GAP[113.0477]GN[115.0269]DGAK	17.64		0.99	1	CO1A1_HUMAN	Collagen alpha-1(I) chain OS=Homo sapiens GN=COL1A1 PE=1 SV=4	520	1689		1		26984.7	7380.06	40387.6	9129.08	12794.8	15010.5	19208.7
1345.14	2	29.627	GFSGLQGPP[113.0477]GP[113.0477]PGSPGEQGPSGASGPAGPR	132.98	5.7325	0.99	5	CO1A1_HUMAN	Collagen alpha-1(I) chain OS=Homo sapiens GN=COL1A1 PE=1 SV=4	520	1241	74.6316	1		57980000	51160000	25980000	26460000	51100000	55340000	37730000
886.7573, 1329.6296	2, 3	33.253	GFSGLQ[129.0426]GPPGPPGSPGEQGPSGASGPAGPR	64.48	6.4587	0.98, 1.0	5	CO1A1_HUMAN	Collagen alpha-1(I) chain OS=Homo sapiens GN=COL1A1 PE=1 SV=4	520	1241	1327.24	1		923847	1.19081e+06	331828	399528	1370735	849775	485548
823.38684, 823.388, 823.40466, 823.889	2	35.152	GPPGEPGEPGASGPMGPR		5.576700210571289, 5.991199970245361, 6.446199893951416, 6.993899822235107	0.98, 1.0	5, 6, 8	CO1A1_HUMAN	Collagen alpha-1(I) chain OS=Homo sapiens GN=COL1A1 PE=1 SV=4	520		1327.2359619140625, 138.84609985351562, 207.8881072998047, 234.68490600585938	1	P02452|CO1A1_HUMAN	66984.3	107349	54013	113347	67570.2	47628.6	30266.4
605.2884, 605.2893, 605.29047	2	34.358	PGEPGASGPMGPR		5.292500019073486, 6.086900234222412, 6.143499851226807	0.98, 1.0	4, 5	CO1A1_HUMAN	Collagen alpha-1(I) chain OS=Homo sapiens GN=COL1A1 PE=1 SV=4	520		138.84609985351562, 234.68490600585938, 33.38800048828125	1	P02452|CO1A1_HUMAN	130016	109573	66837.5	115512	136115	114255	74780.1
399.70956, 399.71158	4	15.3	AAGLP[113.0477]GP[113.0477]KGDRGDAGPK		6.11299991607666, 6.269199848175049	0.98, 1.0	1, 2	CO1A1_HUMAN	Collagen alpha-1(I) chain OS=Homo sapiens GN=COL1A1 PE=1 SV=4	520		136.3946990966797, 822.152587890625	1		198266	141363	255261	292989	394162	117303	132502
803.085	3	35.424	GPP[113.0477]GSAGAPGKDGLN[115.0269]GLPGPIGPPGPR		5.528299808502197, 6.057300090789795	0.98, 1.0	6	CO1A1_HUMAN	Collagen alpha-1(I) chain OS=Homo sapiens GN=COL1A1 PE=1 SV=4	520		302.3324890136719, 862.468505859375	1		199352	277390	171737	319535	419365	145027	233483
644.32135, 644.3251	3	21.59	EPGPVGVQGPP[113.0477]GPAGEEGKR		4.988399982452393, 7.278900146484375	0.98, 1.0	1	CO1A1_HUMAN	Collagen alpha-1(I) chain OS=Homo sapiens GN=COL1A1 PE=1 SV=4	520		55.838600158691406, 822.152587890625	1		277359	247235	218097	196022	130860	495902	606832
838.4051, 838.40576, 838.40607, 838.4063, 838.40717, 838.408	3	20.239	GDRGETGPAGPP[113.0477]GAP[113.0477]GAP[113.0477]GAP[113.0477]GPVGPAGK	32.07, 36.77, 55.34, 69.58, 89.43, 97.91		0.98, 0.99, 1.0	1, 2, 3, 4, 5, 6	CO1A1_HUMAN	Collagen alpha-1(I) chain OS=Homo sapiens GN=COL1A1 PE=1 SV=4	520	1003, 1241, 1681, 1807, 2090, 2340		1		41180000	32200000	53770000	56720000	37280000	42070000	43270000
350.1759, 699.3395, 699.3413, 699.34235, 699.3428, 699.34375, 699.3453	1, 2	28.283	PPGESGR		5.156199932098389, 5.242700099945068, 5.79449987411499, 5.821000099182129, 5.934999942779541, 6.282599925994873, 7.280200004577637	0.98, 0.99, 1.0	3, 4, 5	CO1A1_HUMAN	Collagen alpha-1(I) chain OS=Homo sapiens GN=COL1A1 PE=1 SV=4	520		116.91419982910156, 1327.2359619140625, 138.84609985351562, 195.45730590820312, 247.98480224609375, 328.4880065917969, 58.75630187988281	1	P02452|CO1A1_HUMAN	375242	354006	224600	353691	195083	308765	116463
768.88184, 769.36084	1	21.118	GSAGPP[113.0477]GATG		5.709799766540527, 5.942399978637695	0.98, 0.99	3	CO1A1_HUMAN	Collagen alpha-1(I) chain OS=Homo sapiens GN=COL1A1 PE=1 SV=4	520		136.3946990966797, 328.4880065917969	1		48089.4	20921.3	32789.2	28439.6	26904.7	37803.2	27090.4
629.5596, 634.06287, 634.06384, 634.0645	4	20.564	GDTGAKGEP[113.0477]GPVGVQGP[113.0477]PGPAGEEGKR	14.58	5.268700122833252, 5.540299892425537, 6.095699787139893, 6.728400230407715	0.98, 0.99	1, 2, 3	CO1A1_HUMAN	Collagen alpha-1(I) chain OS=Homo sapiens GN=COL1A1 PE=1 SV=4	520	1807	120.10890197753906, 1291.0240478515625, 770.9002075195312	1		9427930	11470000	18730000	9703222	11670000	14180000	14580000
458.71252, 915.3931	1, 2	20.85	GSAGPP[113.0477]GATGF		4.979100227355957, 5.4720001220703125	0.98, 0.99	1, 2	CO1A1_HUMAN	Collagen alpha-1(I) chain OS=Homo sapiens GN=COL1A1 PE=1 SV=4	520		104.45890045166016, 45.11029815673828	1		235469	176832	91333.3	125191	53684.8	107047	123561
725.863	1	28.073	PAGPTGAR		6.2127	0.98	6	CO1A1_HUMAN	Collagen alpha-1(I) chain OS=Homo sapiens GN=COL1A1 PE=1 SV=4	520		234.685	1	P02452|CO1A1_HUMAN	159631	248952	92848.5	25166.9	39324.4	141573	300572
808.395	2	21.279	GGP[113.0477]GSRGFP[113.0477]GADGVAGPK	52.62		0.98	3	CO1A1_HUMAN	Collagen alpha-1(I) chain OS=Homo sapiens GN=COL1A1 PE=1 SV=4	520	2090		1		116756	115091	462934	73253.7	384878	104985	88443.4
634.064	4	21.727	GDTGAKGEPGP[113.0477]VGVQ[129.0426]GP[113.0477]PGPAGEEGKR		5.8706	0.98	7	CO1A1_HUMAN	Collagen alpha-1(I) chain OS=Homo sapiens GN=COL1A1 PE=1 SV=4	520		1007.21	1		11311.4	12700.5	5736.08	8585.93	9033.25	4474.03	9637.11
800.424	2	32.735	AGP[113.0477]AGPPGPIGNVGAPGAK		5.2093	0.98	8	CO1A1_HUMAN	Collagen alpha-1(I) chain OS=Homo sapiens GN=COL1A1 PE=1 SV=4	520		534.572	1		12049.8	7440.33	7523.74	7691.75	6238.79	14446	11084.8
817.081	3	25.505	GDRGETGPAGPPGAPGAPGAPGPVGPAGK		5.5837	0.98	3	CO1A1_HUMAN	Collagen alpha-1(I) chain OS=Homo sapiens GN=COL1A1 PE=1 SV=4	520		247.985	1	P02452|CO1A1_HUMAN	396544	593591	287652	456864	761007	449748	298727
449.979	4	19.554	VGPPGP[113.0477]SGNAGPPGPPGP[113.0477]AGK		4.9679	0.98	3	CO1A1_HUMAN	Collagen alpha-1(I) chain OS=Homo sapiens GN=COL1A1 PE=1 SV=4	520		210.082	1		69230.5	59548.3	129053	36910	27507.2	40009.9	35044
920.446	3	24.05	GFPGERGVQGP[113.0477]PGPAGPRGAN[115.0269]GAPGNDGAK		5.5579	0.98	3	CO1A1_HUMAN	Collagen alpha-1(I) chain OS=Homo sapiens GN=COL1A1 PE=1 SV=4	520		215.434	1		166279	224729	330598	241106	178687	169650	302909
787.721	3	32.284	DGATGAAGPP[113.0477]GPTGPAGPP[113.0477]GFPGAVGAK		4.9789	0.98	5	CO1A1_HUMAN	Collagen alpha-1(I) chain OS=Homo sapiens GN=COL1A1 PE=1 SV=4	520		58.7563	1		241267	217257	132457	110931	258086	280831	192175
663.35	1	34.731	GLP[113.0477]GPPGA		6.0998	0.98	5	CO1A1_HUMAN	Collagen alpha-1(I) chain OS=Homo sapiens GN=COL1A1 PE=1 SV=4	520		1327.24	1		14889.7	9814.2	7345.5	19877.9	23389	7550.95	6517.81
715.348	3	27.252	GLTGPIGPP[113.0477]GPAGAP[113.0477]GDKGESGPSG		5.1394	0.98	6	CO1A1_HUMAN	Collagen alpha-1(I) chain OS=Homo sapiens GN=COL1A1 PE=1 SV=4	520		52.3053	1		515619	384391	515732	84692.2	115878	705520	1262872
772.374	3	28.185	GPP[113.0477]GPAGAPGDKGESGPSGPAGPTGAR		5.5979	0.98	2	CO1A1_HUMAN	Collagen alpha-1(I) chain OS=Homo sapiens GN=COL1A1 PE=1 SV=4	520		27.9942	1		63470.1	79870.8	152351	81598.7	116239	105844	122161
1036.55	1	20.398	P[113.0477]GAP[113.0477]GPVGPAGK		5.3247	0.98	2	CO1A1_HUMAN	Collagen alpha-1(I) chain OS=Homo sapiens GN=COL1A1 PE=1 SV=4	520		84.547	1		22808.6	22282.2	12888.9	27703.1	11796	16878.4	21695.3
840.4	2	26.715	P[113.0477]GPAGFAGPP[113.0477]GADGQPGAK		5.2443	0.98	4	CO1A1_HUMAN	Collagen alpha-1(I) chain OS=Homo sapiens GN=COL1A1 PE=1 SV=4	520		55.8386	1		19326.9	55826.7	18752	15697.3	18413.4	15149.7	12450.7
612.793	2	15.633	GLTGSP[113.0477]GSPGPDGK		5.0634	0.98	1	CO1A1_HUMAN	Collagen alpha-1(I) chain OS=Homo sapiens GN=COL1A1 PE=1 SV=4	520		770.682	1		65167.1	36411.6	55048.1	30765.9	64954.8	19806.8	22366.3
1008.14	3	37.212	GLPGPP[113.0477]GAPGPQ[129.0426]GFQ[129.0426]GPPGEPGEPGASGPMGPR		5.5889	0.98	4	CO1A1_HUMAN	Collagen alpha-1(I) chain OS=Homo sapiens GN=COL1A1 PE=1 SV=4	520		138.846	1		33430.5	63316.3	40333.2	55890	313817	32170.9	28923.5
726.362	2	20.938	GVQGP[113.0477]PGPAGEEGKR		5.5214	0.98	1	CO1A1_HUMAN	Collagen alpha-1(I) chain OS=Homo sapiens GN=COL1A1 PE=1 SV=4	520		1137.26	1		128918	118607	184613	75878.2	40413.9	137866	154909
885.687	2	26.056	GPAGPAGPP[113.0477]GPIGNVGAP[113.0477]GAK		5.4108	0.98	4	CO1A1_HUMAN	Collagen alpha-1(I) chain OS=Homo sapiens GN=COL1A1 PE=1 SV=4	520		247.985	1		21214.6	53464.8	69864	23280.3	32135.1	26305.5	29257.6
701.333	3	24.27	GEPGPPGPAGFAGPPGADGQP[113.0477]GAK		5.4475	0.98	1	CO1A1_HUMAN	Collagen alpha-1(I) chain OS=Homo sapiens GN=COL1A1 PE=1 SV=4	520		822.153	1		66588	70890.9	96948.2	56826.6	67542.2	45340	52079.7
701.329	3	24.018	GEP[113.0477]GPPGPAGFAGPPGADGQPGAK		5.2455	0.98	1	CO1A1_HUMAN	Collagen alpha-1(I) chain OS=Homo sapiens GN=COL1A1 PE=1 SV=4	520		1291.02	1		118731	150490	294431	34717.8	216078	106582	116766
711.344	3	24.06	GVQGPPGP[113.0477]AGPRGANGAP[113.0477]GN[115.0269]DGAK		5.8641	0.98	1	CO1A1_HUMAN	Collagen alpha-1(I) chain OS=Homo sapiens GN=COL1A1 PE=1 SV=4	520		822.153	1		478099	438058	434483	35842	225097	218778	227853
821.38	3	20.596	GDAGPAGP[113.0477]KGEPGSPGENGAPGQ[129.0426]MGPR		5.5028	0.98	1	CO1A1_HUMAN	Collagen alpha-1(I) chain OS=Homo sapiens GN=COL1A1 PE=1 SV=4	520		822.153	1		647254	584777	872124	1.01792e+06	1.83668e+06	218312	193351
401.19	2	9.268	GEPGDAGAK	23.92		0.98	1	CO1A1_HUMAN	Collagen alpha-1(I) chain OS=Homo sapiens GN=COL1A1 PE=1 SV=4	520	2340		1	P02452|CO1A1_HUMAN	2635.76	2147.12	9604.72	2435.7	4335.67	3109.68	4006.02
1366.32	3	32.048	GEQGPAGSPGFQGLPGP[113.0477]AGP[113.0477]P[113.0477]GEAGKP[113.0477]GEQGVP[113.0477]GDLGAPGPSGAR	30.71		0.98	4	CO1A1_HUMAN	Collagen alpha-1(I) chain OS=Homo sapiens GN=COL1A1 PE=1 SV=4	520	1681		1		83960000	113800000	134200000	91830000	86660000	115700000	120800000
449.755, 449.75873, 449.75903, 449.75925, 449.75943, 449.75992, 449.76096, 449.7614	2	22.942	GVVGLP[113.0477]GQR	26.38, 26.9, 29.76, 33.26, 36.66, 42.55, 44.53, 53.27	5.765600204467773, 6.278200149536133, 6.334499835968018, 6.362599849700928, 6.3867998123168945, 6.732699871063232, 6.890200138092041, 7.027900218963623	0.97, 1.0	3, 4, 5, 6, 7, 8	CO1A1_HUMAN	Collagen alpha-1(I) chain OS=Homo sapiens GN=COL1A1 PE=1 SV=4	520	1003, 1241, 1681, 2090, 637, 828	116.91419982910156, 1327.2359619140625, 195.45730590820312, 234.68490600585938, 328.4880065917969, 334.4960021972656, 534.5718994140625, 862.468505859375	1		46460000	84340000	86400000	44890000	68790000	47200000	47750000
496.75253, 992.4866	1, 2	29.057	AGVMGFP[113.0477]GP[113.0477]K		5.447999954223633, 5.5808000564575195	0.97, 1.0	4, 5	CO1A1_HUMAN	Collagen alpha-1(I) chain OS=Homo sapiens GN=COL1A1 PE=1 SV=4	520		138.84609985351562, 207.8881072998047	1		82802.1	56247.6	101922	56391.9	141651	70551.9	50062.7
597.2833, 597.284, 597.28467, 597.28485, 597.287	2	23.548	GQAGVM[147.0354]GFP[113.0477]GP[113.0477]K	32.36, 34.72, 42.33, 46.91, 51.33	5.731900215148926, 5.915999889373779, 7.0278000831604	0.97, 0.99, 1.0	2, 3, 4, 5	CO1A1_HUMAN	Collagen alpha-1(I) chain OS=Homo sapiens GN=COL1A1 PE=1 SV=4	520	1241, 1681, 1807, 2090	116.91419982910156, 1327.2359619140625, 84.5469970703125	1		6280371	15380000	12670000	5990957	10990000	7456133	4.29583e+06
1028.9862, 1371.6466	3, 4	30.643	GEQGPAGSPGFQGLPGP[113.0477]AGP[113.0477]P[113.0477]GEAGKP[113.0477]GEQGVP[113.0477]GDLGAP[113.0477]GPSGAR	32.57, 44.42		0.97, 0.99	4	CO1A1_HUMAN	Collagen alpha-1(I) chain OS=Homo sapiens GN=COL1A1 PE=1 SV=4	520	1681		1		37910000	56080000	71990000	63410000	47910000	68580000	70370000
698.682	6	28.784	GLPGERGRPGAP[113.0477]GPAGARGN[115.0269]DGATGAAGP[113.0477]PGPTGPAGPPGFPGAVGAK		5.374	0.97	3	CO1A1_HUMAN	Collagen alpha-1(I) chain OS=Homo sapiens GN=COL1A1 PE=1 SV=4	520		482.419	1		22856.3	16663.7	20213.7	14725.2	13332.5	17119	27475.8
792.876	3	22.932	GDTGAKGEPGP[113.0477]VGVQ[129.0426]GPPGP[113.0477]AGEEGK		5.2182	0.97	3	CO1A1_HUMAN	Collagen alpha-1(I) chain OS=Homo sapiens GN=COL1A1 PE=1 SV=4	520		1291.02	1		389581	1.74878e+06	930916	256430	636877	412818	510859
896.421	3	24.731	GAP[113.0477]GDRGEPGP[113.0477]PGPAGFAGPPGADGQP[113.0477]GAK		5.6821	0.97	3	CO1A1_HUMAN	Collagen alpha-1(I) chain OS=Homo sapiens GN=COL1A1 PE=1 SV=4	520		120.109	1		342143	639398	455917	485344	417250	219628	276354
867.614	5	23.056	GETGPAGRPGEVGPPGP[113.0477]P[113.0477]GP[113.0477]AGEKGSP[113.0477]GADGP[113.0477]AGAP[113.0477]GTP[113.0477]GPQGIAGQR	26.86		0.97	2	CO1A1_HUMAN	Collagen alpha-1(I) chain OS=Homo sapiens GN=COL1A1 PE=1 SV=4	520	1807		1		3858228	2.68482e+06	4313673	3327502	1.7523e+06	1.79672e+06	1.82873e+06
1050.49	2	29.739	GPP[113.0477]GPPGSP[113.0477]GEQGPSGASGPAGPR		5.6405	0.97	5	CO1A1_HUMAN	Collagen alpha-1(I) chain OS=Homo sapiens GN=COL1A1 PE=1 SV=4	520		207.888	1		52678	45316.2	30744.3	29589.7	35288.4	41991.8	43629.8
1108.51	1	26.573	GEPGPP[113.0477]GPAGFAG		4.8209	0.97	2	CO1A1_HUMAN	Collagen alpha-1(I) chain OS=Homo sapiens GN=COL1A1 PE=1 SV=4	520		104.459	1		41365.3	50005.1	30805	48547.2	16344.9	11052.3	29553.2
962.133	3	28.364	GDAGAPGAPGSQ[129.0426]GAPGLQGMPGERGAAGLPGPK		5.07	0.97	6	CO1A1_HUMAN	Collagen alpha-1(I) chain OS=Homo sapiens GN=COL1A1 PE=1 SV=4	520		207.888	1		2520.67	1693.64	12842.5	11937.2	1096.78	8295.23	5028.17
826.137	3	20.547	GDAGPAGPKGEPGSPGENGAPGQM[147.0354]GP[113.0477]R		5.4506	0.97	1	CO1A1_HUMAN	Collagen alpha-1(I) chain OS=Homo sapiens GN=COL1A1 PE=1 SV=4	520		1137.26	1		1.68726e+06	1.92661e+06	2.55033e+06	1.89717e+06	1.19182e+06	1.83022e+06	1.74824e+06
761.0465, 761.0474, 1141.0631, 1141.0648, 1141.0665	2, 3	28.278	GDAGP[113.0477]PGPAGPAGPPGP[113.0477]IGNVGAP[113.0477]GAK	21.49, 28.82, 32.13, 38.03, 45.73		0.96, 0.97, 0.98, 1.0	3, 4, 8	CO1A1_HUMAN	Collagen alpha-1(I) chain OS=Homo sapiens GN=COL1A1 PE=1 SV=4	520	1681, 1747, 2090, 637		1		72470000	62960000	72640000	63040000	43920000	70490000	51250000
505.755	2	29.656	GPSGASGPAGPR		5.5044	0.96	5	CO1A1_HUMAN	Collagen alpha-1(I) chain OS=Homo sapiens GN=COL1A1 PE=1 SV=4	520		234.685	1	P02452|CO1A1_HUMAN	16573.8	13392.4	8225.86	10342.9	9281.98	15636	13029
845.443	6	35.336	GEPGPPGPAGAAGPAGNPGADGQP[113.0477]GAKGANGAPGIAGAP[113.0477]GFPGARGPSGPQGPGGPPGPK		4.8467	0.96	7	CO1A1_HUMAN	Collagen alpha-1(I) chain OS=Homo sapiens GN=COL1A1 PE=1 SV=4	520		482.419	1		18076.2	25010.8	26924.1	21080.7	12228.3	16118.5	21304.7
610.639	3	23.424	GEPGP[113.0477]VGVQGPP[113.0477]GPAGEEGK		5.353	0.96	8	CO1A1_HUMAN	Collagen alpha-1(I) chain OS=Homo sapiens GN=COL1A1 PE=1 SV=4	520		1291.02	1		11246.6	9077.14	3668.46	9911.88	1112.96	2065.35	5573.1
552.939	3	18.921	PP[113.0477]GPSGNAGPP[113.0477]GP[113.0477]PGPAGK		4.8092	0.96	2	CO1A1_HUMAN	Collagen alpha-1(I) chain OS=Homo sapiens GN=COL1A1 PE=1 SV=4	520		136.395	1		121988	130361	89036.8	148677	61875.9	88065.4	84659
682.652	1	27.805	P[113.0477]GP[113.0477]AGPR		4.757	0.96	4	CO1A1_HUMAN	Collagen alpha-1(I) chain OS=Homo sapiens GN=COL1A1 PE=1 SV=4	520		30.2783	1		4472.62	3067.22	1594.58	1501.03	1728.96	9295.12	9891.81
570.288	1	24.553	GLP[113.0477]GTAG		5.2608	0.96	6	CO1A1_HUMAN	Collagen alpha-1(I) chain OS=Homo sapiens GN=COL1A1 PE=1 SV=4	520		482.419	1		0	10420.9	15336.2	12690.3	34998.6	4504.15	9067.01
564.937	3	13.007	GEPGSPGENGAPGQ[129.0426]MGPR		5.6031	0.96	1	CO1A1_HUMAN	Collagen alpha-1(I) chain OS=Homo sapiens GN=COL1A1 PE=1 SV=4	520		1291.02	1		434786	243127	306215	367976	223898	212635	217237
558.6058, 846.3876	2, 3	20.224	DGEAGAQ[129.0426]GPPGPAGPAGER		5.158699989318848, 7.194300174713135	0.95, 1.0	1, 4	CO1A1_HUMAN	Collagen alpha-1(I) chain OS=Homo sapiens GN=COL1A1 PE=1 SV=4	520		1007.2050170898438, 1291.0240478515625	1		5.91838e+06	6.081e+06	6702937	5136467	5.81438e+06	2247965	2508545
779.12744, 779.4387, 779.44336	1	24.281	PGPVGPAGK		4.815100193023682, 5.560800075531006, 5.972099781036377	0.95, 1.0	2, 3	CO1A1_HUMAN	Collagen alpha-1(I) chain OS=Homo sapiens GN=COL1A1 PE=1 SV=4	520		120.10890197753906, 136.3946990966797, 215.4344940185547	1	P02461|CO3A1_HUMAN;P02452|CO1A1_HUMAN	99878.7	63066.5	48409.8	64987.6	34574.9	21999.6	136373
414.2041, 414.2046, 414.2051, 414.20566	2	27.364	AGPPGESGR		5.2600998878479, 5.934500217437744, 5.977499961853027, 6.050099849700928	0.95, 1.0	3, 4	CO1A1_HUMAN	Collagen alpha-1(I) chain OS=Homo sapiens GN=COL1A1 PE=1 SV=4	520		195.45730590820312, 247.98480224609375, 328.4880065917969, 52.305301666259766	1	P02452|CO1A1_HUMAN	256977	299690	235459	338740	215028	267870	198438
557.9424, 836.4108	2, 3	23.431	GFP[113.0477]GADGVAGP[113.0477]KGPAGER	21.46, 47.88	5.188700199127197, 5.60290002822876	0.95, 1.0	3	CO1A1_HUMAN	Collagen alpha-1(I) chain OS=Homo sapiens GN=COL1A1 PE=1 SV=4	520	2090	116.91419982910156, 215.4344940185547	1		782765	1.22434e+06	1.80398e+06	809930	1.5454e+06	651214	716521
620.7932, 629.79944, 629.80066	2	14.011	GLTGSP[113.0477]GSP[113.0477]GPDGK		4.911900043487549, 5.347799777984619, 7.734799861907959	0.95, 0.99, 1.0	1, 2, 4	CO1A1_HUMAN	Collagen alpha-1(I) chain OS=Homo sapiens GN=COL1A1 PE=1 SV=4	520		120.10890197753906, 1291.0240478515625	1		1.06371e+06	936309	585598	1.07767e+06	780073	141844	119441
520.926	3	24.188	FSGLDGAKGDAGPAGP[113.0477]K		5.131	0.95	3	CO1A1_HUMAN	Collagen alpha-1(I) chain OS=Homo sapiens GN=COL1A1 PE=1 SV=4	520		195.457	1		73451.7	120917	146868	124521	98964.8	64623.2	67401.8
723.372	2	19.89	GNDGATGAAGPPGPTGPA		4.8865	0.95	2	CO1A1_HUMAN	Collagen alpha-1(I) chain OS=Homo sapiens GN=COL1A1 PE=1 SV=4	520		822.153	1	P02452|CO1A1_HUMAN	29177.3	24742.9	37298.9	97204.2	78855.4	42831.7	51965.4
744.842	2	23.548	GSPGADGPAGAP[113.0477]GTPGPQ		5.0192	0.95	2	CO1A1_HUMAN	Collagen alpha-1(I) chain OS=Homo sapiens GN=COL1A1 PE=1 SV=4	520		120.109	1		14640.8	15158.4	10630.8	10743.9	9896.2	5181	4085.31
932.438	2	21.03	GEP[113.0477]GPVGVQGPP[113.0477]GP[113.0477]AGEEGK		5.4424	0.95	1	CO1A1_HUMAN	Collagen alpha-1(I) chain OS=Homo sapiens GN=COL1A1 PE=1 SV=4	520		1007.21	1		218252	187644	289525	202787	151593	81024.3	90783.1
670.002	3	25.084	SGDRGETGP[113.0477]AGPTGPVGPVGAR		5.2936	0.94	3	CO1A1_HUMAN	Collagen alpha-1(I) chain OS=Homo sapiens GN=COL1A1 PE=1 SV=4	520		328.488	1		2863.54	4098.31	4643.97	11507.5	2838.75	6244.08	5150.71
785.39	2	26.919	STGGISVPGPMGPSGP[113.0477]R		4.3849	0.94	4	CO1A1_HUMAN	Collagen alpha-1(I) chain OS=Homo sapiens GN=COL1A1 PE=1 SV=4	520		50.6104	1		549743	868768	1.11987e+06	393757	776494	1.05222e+06	906103
840.38	4	24.582	GFSGLDGAKGDAGP[113.0477]AGP[113.0477]KGEP[113.0477]GSP[113.0477]GEN[115.0269]GAP[113.0477]GQMGPR	38.97		0.94	3	CO1A1_HUMAN	Collagen alpha-1(I) chain OS=Homo sapiens GN=COL1A1 PE=1 SV=4	520	2090		1		1077872	1460643	3.55223e+06	3.36741e+06	5215290	1.2628e+06	1.27869e+06
615.638	3	26.973	GQAGVM[147.0354]GFPGPKGAAGEP[113.0477]GK		5.7294	0.94	5	CO1A1_HUMAN	Collagen alpha-1(I) chain OS=Homo sapiens GN=COL1A1 PE=1 SV=4	520		1327.24	1		139130	125626	255564	119202	430097	113806	76655.8
891.093	3	37.108	GAPGDRGEPGPPGPAGFAGP[113.0477]PGADGQP[113.0477]GAK		5.954	0.94	5	CO1A1_HUMAN	Collagen alpha-1(I) chain OS=Homo sapiens GN=COL1A1 PE=1 SV=4	520		1327.24	1		685.052	5.578	821.073	4857.79	2822.33	20620.5	22239
604.966	3	20.295	VGPP[113.0477]GPSGNAGPPGPP[113.0477]GP[113.0477]AGK		4.5113	0.94	1	CO1A1_HUMAN	Collagen alpha-1(I) chain OS=Homo sapiens GN=COL1A1 PE=1 SV=4	520		52.3053	1		7773.14	16266.7	8191.29	7807.88	10947.6	15368.4	15248.9
634.792	2	12.885	PGENGAPGQ[129.0426]MGPR		4.7692	0.94	1	CO1A1_HUMAN	Collagen alpha-1(I) chain OS=Homo sapiens GN=COL1A1 PE=1 SV=4	520		636.412	1		329246	232642	332368	315547	262560	274325	277181
554.78503, 554.7852, 554.7859	2	32.152	PGLP[113.0477]GPSGEPGK		6.075500011444092, 6.5416998863220215, 7.3796000480651855	0.93, 1.0	5, 6, 8	CO1A1_HUMAN	Collagen alpha-1(I) chain OS=Homo sapiens GN=COL1A1 PE=1 SV=4	520		1327.2359619140625, 334.4960021972656, 482.4190979003906	1		710798	646929	455460	201914	703860	481584	544017
907.415	3	23.328	GAP[113.0477]GDRGEP[113.0477]GP[113.0477]PGPAGFAGPP[113.0477]GADGQ[129.0426]P[113.0477]GAK	68.67		0.93	2	CO1A1_HUMAN	Collagen alpha-1(I) chain OS=Homo sapiens GN=COL1A1 PE=1 SV=4	520	1807		1		6.97427e+06	6.1326e+06	8587096	8.07468e+06	5.23805e+06	5042416	5.95402e+06
1007.48	3	35.668	GLP[113.0477]GPPGAPGPQGFQGPPGEPGEPGASGPMGPR		6.3591	0.93	7	CO1A1_HUMAN	Collagen alpha-1(I) chain OS=Homo sapiens GN=COL1A1 PE=1 SV=4	520		334.496	1		26688.2	27670.8	15531.5	17158.7	31493.7	25332.4	25716.6
780.35	2	26.594	GEPGPP[113.0477]GPAGFAGPP[113.0477]GAD		4.6536	0.93	2	CO1A1_HUMAN	Collagen alpha-1(I) chain OS=Homo sapiens GN=COL1A1 PE=1 SV=4	520		84.547	1		993.151	3025.07	2495.35	2889.36	1853.39	136.521	2645.68
750.705	3	30.049	GDAGPPGPAGPAGPPGPIGN[115.0269]VGAP[113.0477]GAK		4.9659	0.93	3	CO1A1_HUMAN	Collagen alpha-1(I) chain OS=Homo sapiens GN=COL1A1 PE=1 SV=4	520		103.141	1		56179.5	169761	41994.1	45433.9	87664.9	54213.9	61519.9
1013.14	3	36.571	GLP[113.0477]GPPGAPGPQ[129.0426]GFQGPPGEP[113.0477]GEPGASGPMGPR		5.7011	0.93	5	CO1A1_HUMAN	Collagen alpha-1(I) chain OS=Homo sapiens GN=COL1A1 PE=1 SV=4	520		1327.24	1		52461.8	50505.9	26503.2	93697.9	426617	59270.2	49782.5
722.838	3	24.079	GDAGAP[113.0477]GAPGSQ[129.0426]GAPGLQGMP[113.0477]GER		5.4204	0.93	2	CO1A1_HUMAN	Collagen alpha-1(I) chain OS=Homo sapiens GN=COL1A1 PE=1 SV=4	520		636.412	1		392249	360294	378213	458340	241812	319290	348659
484.572	3	13.641	AAGP[113.0477]AGNPGADGQPGAK		4.5871	0.93	1	CO1A1_HUMAN	Collagen alpha-1(I) chain OS=Homo sapiens GN=COL1A1 PE=1 SV=4	520		636.412	1		140234	86689.3	207713	115182	114786	111223	91152.1
500.265	2	14.097	AGLP[113.0477]GP[113.0477]KGDR		7.0779	0.93	1	CO1A1_HUMAN	Collagen alpha-1(I) chain OS=Homo sapiens GN=COL1A1 PE=1 SV=4	520		1137.26	1		9659091	10460000	9556277	8.2792e+06	6790170	5.64503e+06	5.29363e+06
930.941	2	17.901	VGP[113.0477]P[113.0477]GPSGNAGPP[113.0477]GP[113.0477]P[113.0477]GP[113.0477]AGK	22.19		0.93	2	CO1A1_HUMAN	Collagen alpha-1(I) chain OS=Homo sapiens GN=COL1A1 PE=1 SV=4	520	1705		1		167487	103960	90086.5	20468.9	16913.1	81654.6	85431.5
533.9313, 539.9358	3	24.18	GFSGLDGAKGDAGP[113.0477]AGPK	25.36	4.397200107574463, 6.020199775695801	0.92, 1.0	3	CO1A1_HUMAN	Collagen alpha-1(I) chain OS=Homo sapiens GN=COL1A1 PE=1 SV=4	520	2090	215.4344940185547, 328.4880065917969	1		10640000	17390000	21830000	18400000	16640000	11160000	10750000
595.63116, 892.44476, 892.9423	2, 3	32.408	GPPGPMGPPGLAGPPGESGR	54.95, 84.06	4.9070000648498535, 8.081299781799316	0.92, 1.0	5, 7	CO1A1_HUMAN	Collagen alpha-1(I) chain OS=Homo sapiens GN=COL1A1 PE=1 SV=4	520	1241	1327.2359619140625, 328.4880065917969	1	P02452|CO1A1_HUMAN	7.25835e+06	6.02758e+06	3131619	4.21162e+06	19710000	4963850	2.51233e+06
546.6022, 552.6037, 552.6047, 552.6051, 552.60693, 828.4032, 828.4047	2, 3	14.993	GSP[113.0477]GEAGRP[113.0477]GEAGLP[113.0477]GAK	36.32, 37.19, 53.16, 95.75	5.311200141906738, 5.39109992980957, 5.429800033569336, 7.510000228881836, 7.6031999588012695	0.92, 1.0	1, 2, 7	CO1A1_HUMAN	Collagen alpha-1(I) chain OS=Homo sapiens GN=COL1A1 PE=1 SV=4	520	1705, 2340	1137.260009765625, 1291.0240478515625, 215.4344940185547, 45.11029815673828	1		222500000	175400000	251300000	205700000	179700000	118000000	127700000
900.9374, 900.9392	2	27.714	GPPGPM[147.0354]GPPGLAGPPGESGR	31	5.143899917602539, 5.509500026702881	0.92, 0.98	3, 5	CO1A1_HUMAN	Collagen alpha-1(I) chain OS=Homo sapiens GN=COL1A1 PE=1 SV=4	520	2090	215.4344940185547, 247.98480224609375	1		2.87074e+06	5.85071e+06	2.75237e+06	2.32301e+06	4325880	2.58946e+06	1500492
765.367	1	28.697	MGFP[113.0477]GP[113.0477]K		5.3707	0.92	2	CO1A1_HUMAN	Collagen alpha-1(I) chain OS=Homo sapiens GN=COL1A1 PE=1 SV=4	520		48.5257	1		16703.5	5345.85	4281.74	777.209	767.694	11400.6	15003.2
916.934	2	26.103	GPP[113.0477]GPMGPP[113.0477]GLAGPP[113.0477]GESGR		7.1634	0.92	5	CO1A1_HUMAN	Collagen alpha-1(I) chain OS=Homo sapiens GN=COL1A1 PE=1 SV=4	520		215.434	1		63554.3	34046.7	82105.8	27328.1	100284	20562.1	66554.9
988.976	2	20.913	P[113.0477]GADGPAGAP[113.0477]GTP[113.0477]GPQGIAGQR		5.6134	0.92	1	CO1A1_HUMAN	Collagen alpha-1(I) chain OS=Homo sapiens GN=COL1A1 PE=1 SV=4	520		136.395	1		12100.5	8662.83	7142	25541.2	4539.37	5715.1	24974.6
656.8349, 663.3341, 663.3355	3	22.121	GEPGPVGVQGPP[113.0477]GPAGEEGKR	67.68, 80.02	5.2129998207092285, 6.511199951171875, 7.587600231170654	0.91, 1.0	1, 2, 3	CO1A1_HUMAN	Collagen alpha-1(I) chain OS=Homo sapiens GN=COL1A1 PE=1 SV=4	520	1807, 2340	136.3946990966797, 822.152587890625	1		169000000	147000000	120900000	134100000	113100000	76910000	73870000
413.965, 551.616, 551.6164, 551.6173, 551.6179, 551.61816	3, 4	15.529	GAAGLP[113.0477]GP[113.0477]KGDRGDAGPK	25.94, 36.66, 46.11	5.592800140380859, 5.7667999267578125, 5.92110013961792, 6.551400184631348, 6.73330020904541	0.91, 1.0	1, 2, 4, 5, 7	CO1A1_HUMAN	Collagen alpha-1(I) chain OS=Homo sapiens GN=COL1A1 PE=1 SV=4	520	1807, 2340	120.10890197753906, 1291.0240478515625, 215.4344940185547, 247.98480224609375, 328.4880065917969	1		4831223	3.68128e+06	7.89428e+06	7.8408e+06	15250000	4024660	4.21864e+06
610.62885, 610.6295	3	18.447	VGP[113.0477]P[113.0477]GPSGN[115.0269]AGPPGPP[113.0477]GP[113.0477]AGK	17.66, 22.16		0.91, 0.98	1, 2	CO1A1_HUMAN	Collagen alpha-1(I) chain OS=Homo sapiens GN=COL1A1 PE=1 SV=4	520	1807, 2340		1		21060000	13970000	18580000	25960000	13520000	20580000	18040000
1075.49	2	24.638	GEP[113.0477]GP[113.0477]PGPAGFAGPP[113.0477]GADGQP[113.0477]GAK	15.82		0.91	2	CO1A1_HUMAN	Collagen alpha-1(I) chain OS=Homo sapiens GN=COL1A1 PE=1 SV=4	520	1807		1		7.39402e+06	7.42358e+06	8416522	7417704	5314476	4752918	8432822
615.297	3	27	GQAGVMGFP[113.0477]GP[113.0477]KGAAGEPGK		5.1265	0.91	3	CO1A1_HUMAN	Collagen alpha-1(I) chain OS=Homo sapiens GN=COL1A1 PE=1 SV=4	520		138.846	1		46100.4	45100	46761.5	34580.1	13967.8	35899.7	17392.8
697.337	3	24.249	GSPGADGPAGAPGTPGP[113.0477]QGIAGQ[129.0426]R		5.1871	0.91	2	CO1A1_HUMAN	Collagen alpha-1(I) chain OS=Homo sapiens GN=COL1A1 PE=1 SV=4	520		1007.21	1		6.34036e+06	6377299	5003927	6376808	4366755	3.57012e+06	4104181
787.913	2	29.399	GLTGP[113.0477]IGPPGPAGAPGDK		5.4676	0.91	1	CO1A1_HUMAN	Collagen alpha-1(I) chain OS=Homo sapiens GN=COL1A1 PE=1 SV=4	520		862.469	1		3591.24	2744.53	5383.92	2961.12	2081.91	1322.25	2527.78
577.024	4	27.262	GEPGSPGEN[115.0269]GAPGQMGPRGLPGER		5.3499	0.91	6	CO1A1_HUMAN	Collagen alpha-1(I) chain OS=Homo sapiens GN=COL1A1 PE=1 SV=4	520		534.572	1		302981	277335	425107	108885	323409	391298	611184
534.754	2	27.661	GPP[113.0477]GADGQ[129.0426]PGAK		5.038	0.91	2	CO1A1_HUMAN	Collagen alpha-1(I) chain OS=Homo sapiens GN=COL1A1 PE=1 SV=4	520		104.459	1		11935.3	7398.04	11546.8	7899.28	5334.71	11049.5	8178.71
795.717	3	26.91	GLTGPIGPP[113.0477]GPAGAP[113.0477]GDKGESGP[113.0477]SGPAG		4.166	0.91	4	CO1A1_HUMAN	Collagen alpha-1(I) chain OS=Homo sapiens GN=COL1A1 PE=1 SV=4	520		52.3053	1		36104.3	34483.2	38708.7	21736.7	12603.8	48391	42331.8
334.18042, 667.322, 667.3494, 667.3527, 667.3531	1, 2	26.364	P[113.0477]GPAGPR		5.111700057983398, 5.601099967956543, 5.730500221252441, 6.335000038146973, 6.4008002281188965	0.9, 0.95, 1.0	1, 7, 8	CO1A1_HUMAN	Collagen alpha-1(I) chain OS=Homo sapiens GN=COL1A1 PE=1 SV=4	520		136.3946990966797, 322.3109130859375, 48.81159973144531, 55.838600158691406, 564.00830078125	1		1.54e+06	1.82916e+06	1.63941e+06	1.22518e+06	1.51328e+06	1.72485e+06	1714940
789.89264, 789.8928	2	31.527	DGLN[115.0269]GLP[113.0477]GPIGP[113.0477]P[113.0477]GP[113.0477]R	27.55, 45.45		0.9, 0.93	3	CO1A1_HUMAN	Collagen alpha-1(I) chain OS=Homo sapiens GN=COL1A1 PE=1 SV=4	520	2090		1		387570	350224	456026	285202	267497	405395	463133
442.7268, 442.72687, 442.7271, 442.72723, 442.72803, 442.72852	2	23.714	P[113.0477]GADGVAGPK		5.706600189208984, 5.895500183105469, 6.26669979095459, 6.461699962615967, 6.550099849700928, 6.570899963378906	0.9, 0.91, 1.0	2, 3, 4, 5, 7	CO1A1_HUMAN	Collagen alpha-1(I) chain OS=Homo sapiens GN=COL1A1 PE=1 SV=4	520		1327.2359619140625, 136.3946990966797, 234.68490600585938, 247.98480224609375, 328.4880065917969, 58.75630187988281	1		16600000	27230000	32070000	20910000	22130000	15330000	14320000
1266.09	2	29.816	GNDGATGAAGPPGPTGPAGP[113.0477]PGFP[113.0477]GAVGAK		4.6977	0.9	4	CO1A1_HUMAN	Collagen alpha-1(I) chain OS=Homo sapiens GN=COL1A1 PE=1 SV=4	520		27.9942	1		428937	1.03382e+06	1.69291e+06	1116075	445504	200248	221640
541.779	2	21.739	GDTGAKGEPGP[113.0477]V		4.961	0.9	2	CO1A1_HUMAN	Collagen alpha-1(I) chain OS=Homo sapiens GN=COL1A1 PE=1 SV=4	520		1007.21	1		379585	506806	397923	388906	337564	363379	43789.2
1085.03	2	22.185	GETGPAGPP[113.0477]GAP[113.0477]GAPGAPGPVGP[113.0477]AGK		5.626	0.9	2	CO1A1_HUMAN	Collagen alpha-1(I) chain OS=Homo sapiens GN=COL1A1 PE=1 SV=4	520		84.547	1		9020123	9662462	6.68401e+06	8617760	7987136	4.76608e+06	0
747.168	2	28.018	GDAGP[113.0477]PGPAGPAGPP[113.0477]GPI		5.1442	0.9	6	CO1A1_HUMAN	Collagen alpha-1(I) chain OS=Homo sapiens GN=COL1A1 PE=1 SV=4	520		862.469	1		90714.2	87673.7	46175.2	26016.1	111637	63682.1	182661
541.761	2	20.925	GDTGAKGEP[113.0477]GPV		5.2234	0.9	1	CO1A1_HUMAN	Collagen alpha-1(I) chain OS=Homo sapiens GN=COL1A1 PE=1 SV=4	520		822.153	1		24733.1	23864.8	39314.7	21322	14783.7	27686.3	28146.1
589.799	2	14.456	M[147.0354]DQQTGNLKK		4.8047	0.9	2	CO1A1_HUMAN	Collagen alpha-1(I) chain OS=Homo sapiens GN=COL1A1 PE=1 SV=4	520		822.153	1		82502.6	59224.6	86791.2	271813	246917	74451.4	53245.7
795.366, 795.3744	2	34.065	PPGEPGEPGASGPMGPR		5.946700096130371, 7.089600086212158	0.89, 1.0	5	CO1A1_HUMAN	Collagen alpha-1(I) chain OS=Homo sapiens GN=COL1A1 PE=1 SV=4	520		1327.2359619140625, 234.68490600585938	1	P02452|CO1A1_HUMAN	37076.4	39387.2	27360.6	38205.9	26115.2	31268.9	20265.9
696.33496, 1053.007	2, 3	22.836	GSP[113.0477]GADGPAGAP[113.0477]GTPGPQGIAGQR	70.98	4.1315999031066895, 6.672100067138672	0.89, 1.0	2	CO1A1_HUMAN	Collagen alpha-1(I) chain OS=Homo sapiens GN=COL1A1 PE=1 SV=4	520	1807	136.395	1		32500000	27530000	37700000	26990000	22480000	15550000	15590000
657.6591, 663.66327	3	23.408	GEPGPVGVQ[129.0426]GPP[113.0477]GPAGEEGKR		4.835700035095215, 7.279399871826172	0.89, 1.0	1	CO1A1_HUMAN	Collagen alpha-1(I) chain OS=Homo sapiens GN=COL1A1 PE=1 SV=4	520		1291.02	1		33940000	29280000	33730000	2.88227e+06	25200000	14460000	14850000
718.108	4	28.58	GLTGPIGPPGP[113.0477]AGAP[113.0477]GDKGESGPSGPAGPTGAR	37.74		0.89	8	CO1A1_HUMAN	Collagen alpha-1(I) chain OS=Homo sapiens GN=COL1A1 PE=1 SV=4	520	637		1		198879	72410.5	394158	380643	107190	183526	226512
707.353	2	24.917	SGLDGAKGDAGPAGP[113.0477]K		4.3308000564575195, 4.883999824523926	0.89	3, 6	CO1A1_HUMAN	Collagen alpha-1(I) chain OS=Homo sapiens GN=COL1A1 PE=1 SV=4	520		138.84609985351562, 50.61040115356445	1		85522.2	156809	138265	144599	105050	58838.3	69606.3
685.333	5	26.35	GLTGP[113.0477]IGPPGPAGAPGDKGESGPSGPAGPTGARGAP[113.0477]GDR		6.0027	0.89	6	CO1A1_HUMAN	Collagen alpha-1(I) chain OS=Homo sapiens GN=COL1A1 PE=1 SV=4	520		862.469	1		4920.62	3974.01	2178.23	1275.35	4871.58	204.764	3368.59
1376.98	3	28.897	GEQGPAGSPGFQGLP[113.0477]GP[113.0477]AGP[113.0477]P[113.0477]GEAGKP[113.0477]GEQGVP[113.0477]GDLGAP[113.0477]GPSGAR	27.39		0.89	3	CO1A1_HUMAN	Collagen alpha-1(I) chain OS=Homo sapiens GN=COL1A1 PE=1 SV=4	520	2090		1		1.30479e+06	1.27272e+06	1.5793e+06	1.79782e+06	1.37953e+06	1.81883e+06	2.06794e+06
803.084	3	32.98	GPPGSAGAPGKDGLN[115.0269]GLP[113.0477]GPIGPPGPR	37.1	6.5225	0.89	5	CO1A1_HUMAN	Collagen alpha-1(I) chain OS=Homo sapiens GN=COL1A1 PE=1 SV=4	520	1241	1327.24	1		520404	577768	236644	346390	842283	448485	256780
630.065	4	19.933	GDTGAKGEPGPVGVQGP[113.0477]PGPAGEEGKR		4.7202	0.89	2	CO1A1_HUMAN	Collagen alpha-1(I) chain OS=Homo sapiens GN=COL1A1 PE=1 SV=4	520		136.395	1		644300	560004	620221	1.08475e+06	735161	22758.7	7600.8
1012.82	3	35.789	GLPGP[113.0477]P[113.0477]GAPGPQGFQGPPGEPGEPGASGPMGPR		5.1803	0.89	6	CO1A1_HUMAN	Collagen alpha-1(I) chain OS=Homo sapiens GN=COL1A1 PE=1 SV=4	520		334.496	1		250678	297313	288676	397280	1.04441e+06	303507	340081
863.879	2	24.331	GEP[113.0477]GSPGENGAPGQMGP[113.0477]R		5.3686	0.89	1	CO1A1_HUMAN	Collagen alpha-1(I) chain OS=Homo sapiens GN=COL1A1 PE=1 SV=4	520		1137.26	1		170438	122664	149038	178932	101206	73828.4	89537.1
417.21228, 426.21674, 426.21686, 426.2179, 426.21796, 426.2184, 426.21863, 426.2187, 851.42566, 851.42694	1, 2	23.056	GFSGLDGAK	31.87, 37.49, 40.53, 54.89, 55.31, 58.11	4.0503997802734375, 4.175000190734863, 5.556099891662598, 6.471399784088135, 6.643700122833252, 6.729899883270264, 6.795599937438965	0.88, 1.0	2, 3, 4, 5, 6, 7	CO1A1_HUMAN	Collagen alpha-1(I) chain OS=Homo sapiens GN=COL1A1 PE=1 SV=4	520	1003, 1241, 1681, 1807, 2090, 828	1327.2359619140625, 136.3946990966797, 247.98480224609375, 27.994199752807617, 328.4880065917969, 55.838600158691406	1	P02452|CO1A1_HUMAN	15530000	19960000	40220000	13630000	32570000	11480000	5446061
790.1269, 1053.164	3, 4	18.893	DGSPGAKGDRGETGP[113.0477]AGP[113.0477]P[113.0477]GAP[113.0477]GAP[113.0477]GAP[113.0477]GPVGPAGK	33.76, 34.87		0.88, 0.99	1, 2	CO1A1_HUMAN	Collagen alpha-1(I) chain OS=Homo sapiens GN=COL1A1 PE=1 SV=4	520	1807, 2340		1		2.64709e+06	2.23455e+06	3.51121e+06	3527278	2.65755e+06	2618514	2.50121e+06
755.04047, 755.0419, 1141.0652	2, 3	26.976	GDAGPP[113.0477]GPAGPAGPP[113.0477]GPIGNVGAP[113.0477]GAK		4.738999843597412, 4.799499988555908, 7.4328999519348145	0.88, 0.93, 1.0	3, 4, 5	CO1A1_HUMAN	Collagen alpha-1(I) chain OS=Homo sapiens GN=COL1A1 PE=1 SV=4	520		210.0821075439453, 328.4880065917969	1		747849	1.28957e+06	1.0637e+06	508181	745285	1.09758e+06	731734
529.5918, 793.8821, 793.8822, 793.88293, 793.88513	2, 3	27.131	GAN[115.0269]GAP[113.0477]GIAGAP[113.0477]GFP[113.0477]GAR	24.68, 44.76, 45.62, 66.24, 75.78, 79.21, 79.78		0.88, 0.92, 1.0	3, 4, 6, 7, 8	CO1A1_HUMAN	Collagen alpha-1(I) chain OS=Homo sapiens GN=COL1A1 PE=1 SV=4	520	1003, 1681, 2090, 637, 828		1		281200000	243100000	332000000	259100000	237700000	296800000	23850000
647.109	5	24.786	GLTGSPGSP[113.0477]GPDGKTGPPGP[113.0477]AGQ[129.0426]DGRPGPPGPPGAR		5.6311	0.88	3	CO1A1_HUMAN	Collagen alpha-1(I) chain OS=Homo sapiens GN=COL1A1 PE=1 SV=4	520		1327.24	1		10754.1	23631.9	25675.1	19552.5	19540.6	12358.5	14129.3
675.671	3	19.332	TGP[113.0477]PGPAGQDGRPGPP[113.0477]GPPGAR		4.8411	0.88	3	CO1A1_HUMAN	Collagen alpha-1(I) chain OS=Homo sapiens GN=COL1A1 PE=1 SV=4	520		215.434	1		6610.55	4752.34	6250.53	5103.1	26727.7	4104.42	4318.67
739.36	3	18.288	GETGPAGRP[113.0477]GEVGPPGP[113.0477]P[113.0477]GPAGEK		4.8855	0.88	2	CO1A1_HUMAN	Collagen alpha-1(I) chain OS=Homo sapiens GN=COL1A1 PE=1 SV=4	520		104.459	1		1.5542e+06	707183	1.4082e+06	2357113	1.64721e+06	809341	888359
762.392	3	16.616	GEPGP[113.0477]PGPAGAAGPAGN[115.0269]PGADGQP[113.0477]GAK		4.9914	0.88	2	CO1A1_HUMAN	Collagen alpha-1(I) chain OS=Homo sapiens GN=COL1A1 PE=1 SV=4	520		770.9	1		181553	168670	117685	44855.3	69108.7	47233.5	6879.14
873.888	2	26.575	GEPGPP[113.0477]GPAGFAGPP[113.0477]GADGQ		5.1387	0.88	2	CO1A1_HUMAN	Collagen alpha-1(I) chain OS=Homo sapiens GN=COL1A1 PE=1 SV=4	520		136.395	1		20439.5	14060.1	10567.2	14035.2	12176.2	4711.82	16763.5
722.67	3	14.983	GDAGAPGAPGSQGAP[113.0477]GLQGM[147.0354]PGER		5.7173	0.88	1	CO1A1_HUMAN	Collagen alpha-1(I) chain OS=Homo sapiens GN=COL1A1 PE=1 SV=4	520		1007.21	1		20994.2	33873.7	14700.5	28313.8	16912.1	15661.7	16629.6
573.283	2	24.602	GEPGPVGVQGPP[113.0477]G		6.0909	0.87	7	CO1A1_HUMAN	Collagen alpha-1(I) chain OS=Homo sapiens GN=COL1A1 PE=1 SV=4	520		636.412	1		6065.98	5856.29	2481.05	533.004	2495.38	818.403	7382.76
561.251	2	17.452	DGEAGAQGPP[113.0477]GPA		6.4447	0.87	1	CO1A1_HUMAN	Collagen alpha-1(I) chain OS=Homo sapiens GN=COL1A1 PE=1 SV=4	520		1291.02	1		271692	185872	89298.1	198530	68849.1	164369	168783
1004.86	4	32.39	GEQGPAGSPGFQGLPGPAGPPGEAGKPGEQ[129.0426]GVPGDLGAPGPSGAR		6.0045	0.87	3	CO1A1_HUMAN	Collagen alpha-1(I) chain OS=Homo sapiens GN=COL1A1 PE=1 SV=4	520		1327.24	1		465470	434685	655.483	1675.44	273239	473342	446886
667.818	2	32.015	GPSGP[113.0477]QGPGGPP[113.0477]GP[113.0477]K		5.267	0.87	5	CO1A1_HUMAN	Collagen alpha-1(I) chain OS=Homo sapiens GN=COL1A1 PE=1 SV=4	520		1327.24	1		21409.9	16093.8	425.807	6917.87	11162.8	14323.6	10075.6
1021.83	3	26.926	GEPGDAGAKGDAGPPGPAGPAGP[113.0477]P[113.0477]GPIGNVGAP[113.0477]GAK		5.0024	0.87	6	CO1A1_HUMAN	Collagen alpha-1(I) chain OS=Homo sapiens GN=COL1A1 PE=1 SV=4	520		138.846	1		10863.9	6415.06	18636.6	7154.4	28711.4	1278.42	9782.76
600.28644, 908.93744	2, 3	26.366	GPP[113.0477]GPM[147.0354]GPPGLAGPPGESGR		4.781599998474121, 6.837600231170654	0.86, 1.0	3, 4	CO1A1_HUMAN	Collagen alpha-1(I) chain OS=Homo sapiens GN=COL1A1 PE=1 SV=4	520		247.985	1		14401.5	55639.6	30007	12990.5	27308.7	23278.7	4673.92
535.0911, 544.4415, 544.7712, 544.7725, 544.7728, 544.7731, 544.7732, 544.774, 544.77405, 544.7748	2	24.077	GFP[113.0477]GADGVAGPK	11.83, 27.54, 28.62, 38.37, 39.91, 41.03, 47.52, 48.54, 49.03, 51.19	4.329599857330322, 4.7210001945495605, 5.636199951171875, 6.077300071716309, 6.204500198364258, 6.553400039672852, 6.756400108337402, 7.065499782562256, 7.168300151824951	0.86, 0.96, 0.99, 1.0	2, 3, 4, 5, 6, 7, 8	CO1A1_HUMAN	Collagen alpha-1(I) chain OS=Homo sapiens GN=COL1A1 PE=1 SV=4	520	1003, 1747, 1807, 2090, 637, 828, 967	103.14070129394531, 1327.2359619140625, 136.3946990966797, 195.45730590820312, 207.8881072998047, 247.98480224609375, 328.4880065917969, 33.38800048828125, 482.4190979003906	1		121100000	188800000	229300000	155500000	172500000	115500000	109200000
824.41046, 824.41235, 1236.1125, 1236.1136	2, 3	28.376	GPP[113.0477]GSAGAP[113.0477]GKDGLN[115.0269]GLP[113.0477]GP[113.0477]IGP[113.0477]PGPR	35.31, 45.47, 47.71, 95.65		0.86, 0.92, 0.99	3, 4, 5	CO1A1_HUMAN	Collagen alpha-1(I) chain OS=Homo sapiens GN=COL1A1 PE=1 SV=4	520	1363, 1681, 2090, 967		1		15450000	20290000	28550000	24550000	17420000	21910000	22300000
531.258	2	26.145	GPP[113.0477]GPM[147.0354]GPPGLA		5.649	0.86	3	CO1A1_HUMAN	Collagen alpha-1(I) chain OS=Homo sapiens GN=COL1A1 PE=1 SV=4	520		247.985	1		272099	304187	185874	259284	141775	274302	56469.2
827.743	3	22.724	GDRGETGPAGP[113.0477]PGAPGAPGAP[113.0477]GPVGPAGK		5.1345	0.86	3	CO1A1_HUMAN	Collagen alpha-1(I) chain OS=Homo sapiens GN=COL1A1 PE=1 SV=4	520		116.914	1		437921	1.05086e+06	743881	387195	935423	354285	377510
1064.77	4	39.101	TGDAGPVGPPGPPGPPGPPGPPSAGFDFSFLPQ[129.0426]PP[113.0477]QEKAHDGGR		5.8155	0.86	6	CO1A1_HUMAN	Collagen alpha-1(I) chain OS=Homo sapiens GN=COL1A1 PE=1 SV=4	520		534.572	1		83648.6	117625	24485.4	50852.9	30542.8	108310	112249
648.803	2	25.414	GVQ[129.0426]GPP[113.0477]GPAGEEGK		6.9134	0.86	1	CO1A1_HUMAN	Collagen alpha-1(I) chain OS=Homo sapiens GN=COL1A1 PE=1 SV=4	520		1137.26	1		41414.2	11779.7	15617	34955.6	4647.49	1728.89	3902.05
850.0731, 1274.6019, 1274.6083, 1274.6099	2, 3	29.969	GNDGATGAAGP[113.0477]PGPTGPAGPP[113.0477]GFP[113.0477]GAVGAK	153.8, 22.51, 43.33, 64.89	5.598499774932861, 5.779900074005127, 6.266600131988525	0.85, 0.91, 1.0	4, 5	CO1A1_HUMAN	Collagen alpha-1(I) chain OS=Homo sapiens GN=COL1A1 PE=1 SV=4	520	1241, 1681	138.84609985351562, 50.61040115356445, 58.75630187988281	1		18030000	20630000	24640000	18830000	19350000	17060000	17160000
1029	2	15.79	TGP[113.0477]PGPAGQDGRPGPP[113.0477]GP[113.0477]P[113.0477]GAR	20.39		0.85	1	CO1A1_HUMAN	Collagen alpha-1(I) chain OS=Homo sapiens GN=COL1A1 PE=1 SV=4	520	2340		1		15340000	18710000	23540000	18150000	11570000	11570000	13350000
766.626	4	25.798	GEP[113.0477]GDAGAKGDAGPPGPAGPAGPPGP[113.0477]IGNVGAP[113.0477]GAK	32.55		0.85	3	CO1A1_HUMAN	Collagen alpha-1(I) chain OS=Homo sapiens GN=COL1A1 PE=1 SV=4	520	2090		1		5.03457e+06	4470136	4.47551e+06	6.53993e+06	2.87585e+06	3.26792e+06	47102.7
675.669	3	18.35	TGP[113.0477]PGPAGQDGRPGPPGPP[113.0477]GAR	13.85		0.85	2	CO1A1_HUMAN	Collagen alpha-1(I) chain OS=Homo sapiens GN=COL1A1 PE=1 SV=4	520	1705		1		572811	546953	315669	855558	1.52431e+06	404909	493372
819.079	3	29.54	GP[113.0477]PGSAGAPGKDGLN[115.0269]GLPGPIGP[113.0477]P[113.0477]GP[113.0477]R	34.19		0.85	6	CO1A1_HUMAN	Collagen alpha-1(I) chain OS=Homo sapiens GN=COL1A1 PE=1 SV=4	520	1003		1		812849	315119	449383	318717	3037.36	202127	0
817.394	2	23.929	GFSGLDGAKGDAGP[113.0477]AGP[113.0477]K	30.1		0.85	3	CO1A1_HUMAN	Collagen alpha-1(I) chain OS=Homo sapiens GN=COL1A1 PE=1 SV=4	520	2090		1		323714	555182	735225	580333	558892	269393	342947
734.027	3	19.17	GETGPAGRPGEVGPP[113.0477]GP[113.0477]PGPAGEK		4.7934	0.85	2	CO1A1_HUMAN	Collagen alpha-1(I) chain OS=Homo sapiens GN=COL1A1 PE=1 SV=4	520		120.109	1		283343	271054	290398	407719	498812	207260	221941
506.242	2	27.514	PP[113.0477]GADGQ[129.0426]PGAK		4.9954	0.85	2	CO1A1_HUMAN	Collagen alpha-1(I) chain OS=Homo sapiens GN=COL1A1 PE=1 SV=4	520		84.547	1		57294.3	55461	48515.3	38472.1	27510.4	54284.3	55011.7
1024.14	3	31.79	GLPGP[113.0477]P[113.0477]GAP[113.0477]GPQ[129.0426]GFQ[129.0426]GPPGEPGEPGASGPM[147.0354]GPR	15.07		0.85	2	CO1A1_HUMAN	Collagen alpha-1(I) chain OS=Homo sapiens GN=COL1A1 PE=1 SV=4	520	1705		1		35425.7	95382.3	81540.1	47511.2	62537.4	112652	139595
833.073	3	22.315	GDRGETGPAGPP[113.0477]GAPGAPGAPGP[113.0477]VGP[113.0477]AGK		5.2426	0.85	8	CO1A1_HUMAN	Collagen alpha-1(I) chain OS=Homo sapiens GN=COL1A1 PE=1 SV=4	520		58.7563	1		7909.05	8686.09	1352.93	2110.72	9250.95	1556.67	2038.06
629.768	5	13.018	GANGAPGN[115.0269]DGAKGDAGAPGAPGSQ[129.0426]GAPGLQ[129.0426]GMPGER		5.5669	0.85	1	CO1A1_HUMAN	Collagen alpha-1(I) chain OS=Homo sapiens GN=COL1A1 PE=1 SV=4	520		636.412	1		15049.3	3299.2	8856.06	15549.3	5084.24	10458.8	5888.45
899.099	2	20.822	VGPP[113.0477]GP[113.0477]SGN[115.0269]AGPPGPPGPAGK		4.8836	0.85	1	CO1A1_HUMAN	Collagen alpha-1(I) chain OS=Homo sapiens GN=COL1A1 PE=1 SV=4	520		136.395	1		470439	499098	819340	397568	441200	268559	309749
1058.73	4	25.031	GVQGPPGPAGPRGAN[115.0269]GAPGNDGAKGDAGAPGAPGSQGAP[113.0477]GLQGMPGER		5.2969	0.85	1	CO1A1_HUMAN	Collagen alpha-1(I) chain OS=Homo sapiens GN=COL1A1 PE=1 SV=4	520		210.082	1		6602.74	8649.65	8790.21	7773.26	6415.11	5036.16	6388.57
729.0222, 729.0226, 729.02325	3	21.283	GETGPAGPP[113.0477]GAP[113.0477]GAP[113.0477]GAP[113.0477]GPVGPAGK	16.32, 24.44, 58.66		0.84, 0.95, 1.0	2, 3, 4	CO1A1_HUMAN	Collagen alpha-1(I) chain OS=Homo sapiens GN=COL1A1 PE=1 SV=4	520	1681, 1747, 1807		1		7528144	9193523	8502026	9307404	5.57603e+06	9444922	9886716
766.70624, 1149.5542, 1149.5549	2, 3	27.162	GDAGP[113.0477]PGPAGPAGPP[113.0477]GP[113.0477]IGN[115.0269]VGAP[113.0477]GAK	13.82, 18.81, 35.7		0.84, 0.92, 1.0	2	CO1A1_HUMAN	Collagen alpha-1(I) chain OS=Homo sapiens GN=COL1A1 PE=1 SV=4	520	1807		1		8.15212e+06	7776131	10850000	7397232	6377851	7.62232e+06	11600000
1360.12	2	22.605	GAP[113.0477]GDRGEP[113.0477]GP[113.0477]PGPAGFAGPP[113.0477]GADGQP[113.0477]GAK	75.53		0.84	2	CO1A1_HUMAN	Collagen alpha-1(I) chain OS=Homo sapiens GN=COL1A1 PE=1 SV=4	520	1807		1		2.38433e+06	2.05345e+06	2461980	2751020	1.51146e+06	1.11367e+06	769339
829.417	3	28.519	NDGATGAAGP[113.0477]PGPTGPAGPP[113.0477]GFP[113.0477]GAVGAK		5.2422	0.84	4	CO1A1_HUMAN	Collagen alpha-1(I) chain OS=Homo sapiens GN=COL1A1 PE=1 SV=4	520		138.846	1		1.39984e+06	332876	423515	1448323	230123	423103	435222
825.39	3	26.898	GDAGPAGPKGEP[113.0477]GSP[113.0477]GENGAPGQMGPR		5.5097	0.84	2	CO1A1_HUMAN	Collagen alpha-1(I) chain OS=Homo sapiens GN=COL1A1 PE=1 SV=4	520		822.153	1		37289.9	42254.8	31890.6	29994.5	25246.6	14243.4	62414.7
831.703	3	13.047	GDAGPAGP[113.0477]KGEP[113.0477]GSP[113.0477]GENGAPGQMGPR		5.6595	0.84	1	CO1A1_HUMAN	Collagen alpha-1(I) chain OS=Homo sapiens GN=COL1A1 PE=1 SV=4	520		770.9	1		14915	1582.02	16359	13133.4	15300.5	5268.95	3261.84
672.8246, 672.82587, 672.8269, 672.82715	2	28.329	GFP[113.0477]GLP[113.0477]GPSGEP[113.0477]GK	42.35, 42.63, 50.1, 9.88	5.865799903869629, 6.000999927520752, 6.519899845123291, 7.476600170135498	0.83, 1.0	4, 5, 6, 8	CO1A1_HUMAN	Collagen alpha-1(I) chain OS=Homo sapiens GN=COL1A1 PE=1 SV=4	520	1003, 1241, 1681, 637	1327.2359619140625, 138.84609985351562, 207.8881072998047, 862.468505859375	1		25830000	25740000	21840000	15140000	23150000	37480000	33530000
691.0042, 697.0059, 697.0066, 697.0072, 1045.0088	2, 3	24.069	GSPGADGPAGAP[113.0477]GTPGPQGIAGQR	10.06, 115.04, 17.73	4.391600131988525, 5.164299964904785, 5.967199802398682, 6.889999866485596	0.83, 0.88, 0.94, 1.0	2, 5, 7, 8	CO1A1_HUMAN	Collagen alpha-1(I) chain OS=Homo sapiens GN=COL1A1 PE=1 SV=4	520	1241, 1807, 828	120.10890197753906, 1327.2359619140625, 136.3946990966797, 138.84609985351562	1		17560000	16920000	19320000	15290000	17040000	6.39488e+06	8422891
931.934	4	31.991	GLPGP[113.0477]PGAPGPQGFQ[129.0426]GPPGEP[113.0477]GEPGASGPMGPRGPPGPPGK		5.2561	0.83	3	CO1A1_HUMAN	Collagen alpha-1(I) chain OS=Homo sapiens GN=COL1A1 PE=1 SV=4	520		482.419	1		51864.6	44653.9	77880.7	63524.4	51172.9	50438.9	67434.8
835.403	4	33.187	GIKGHRGFSGLQ[129.0426]GPPGP[113.0477]P[113.0477]GSPGEQGPSGASGPAGPR		5.2526	0.83	6	CO1A1_HUMAN	Collagen alpha-1(I) chain OS=Homo sapiens GN=COL1A1 PE=1 SV=4	520		534.572	1		37616.9	33316.8	16733	42972.1	15988.4	31479.4	47135.9
694.82	2	19.219	AGAQGPPGPAGPAGER		6.7311	0.83	1	CO1A1_HUMAN	Collagen alpha-1(I) chain OS=Homo sapiens GN=COL1A1 PE=1 SV=4	520		1007.21	1	P02452|CO1A1_HUMAN	218055	198409	158537	176428	109243	65158.6	71854.8
397.70673, 397.70688	2	22.584	FSGLDGAK		5.71619987487793, 6.1757001876831055	0.82, 1.0	2, 3	CO1A1_HUMAN	Collagen alpha-1(I) chain OS=Homo sapiens GN=COL1A1 PE=1 SV=4	520		136.3946990966797, 247.98480224609375	1	P02452|CO1A1_HUMAN	530295	605610	992013	386941	715356	361639	237233
581.2904, 581.2908, 581.29205, 581.2927	2	27.475	GQAGVMGFP[113.0477]GPK	38.52, 68.87	5.546599864959717, 5.788599967956543, 6.482500076293945, 6.863100051879883	0.82, 1.0	1, 3, 6, 7	CO1A1_HUMAN	Collagen alpha-1(I) chain OS=Homo sapiens GN=COL1A1 PE=1 SV=4	520	820, 828	1291.0240478515625, 234.68490600585938, 328.4880065917969, 534.5718994140625	1		2.61403e+06	2.16659e+06	2.32437e+06	2425731	4.91533e+06	1.90217e+06	855276
956.4713, 957.1434	3	27.227	GLTGPIGPP[113.0477]GPAGAP[113.0477]GDKGESGPSGPAGPTGAR		5.989099979400635, 7.023399829864502	0.82, 1.0	3, 4	CO1A1_HUMAN	Collagen alpha-1(I) chain OS=Homo sapiens GN=COL1A1 PE=1 SV=4	520		234.68490600585938, 58.75630187988281	1		161000000	197800000	291900000	152300000	195000000	234900000	222800000
662.66174, 668.66675	3	21.206	GEP[113.0477]GPVGVQGPP[113.0477]GPAGEEGKR	62.87	5.466400146484375, 7.746699810028076	0.82, 0.99	1, 2	CO1A1_HUMAN	Collagen alpha-1(I) chain OS=Homo sapiens GN=COL1A1 PE=1 SV=4	520	1689	1137.260009765625, 1291.0240478515625	1		65380000	70660000	85500000	74970000	58300000	45760000	47070000
365.85962, 365.8602, 365.86047, 365.86063, 365.86084, 548.2864, 548.28687, 548.2874	2, 3	10.144	GRP[113.0477]GAP[113.0477]GPAGAR	21.54, 23.61, 25.54, 27.14, 30.2, 37.32	5.184199810028076, 5.447199821472168, 5.806000232696533	0.82, 0.96, 0.97, 0.98, 0.99, 1.0	2, 3, 4, 5, 6, 7, 8	CO1A1_HUMAN	Collagen alpha-1(I) chain OS=Homo sapiens GN=COL1A1 PE=1 SV=4	520	1003, 1241, 1681, 1705, 2090, 828	104.45890045166016, 120.10890197753906, 215.4344940185547	1		47819.9	50056.3	72772.7	56599.6	130221	57760.9	69147.3
845.0711, 1267.1018	2, 3	31.829	GN[115.0269]DGATGAAGPP[113.0477]GPTGPAGPP[113.0477]GFPGAVGAK		4.932400226593018, 6.068399906158447	0.82, 0.96	4	CO1A1_HUMAN	Collagen alpha-1(I) chain OS=Homo sapiens GN=COL1A1 PE=1 SV=4	520		138.84609985351562, 27.994199752807617	1		4.99647e+06	6603896	6.49842e+06	7387344	7.33158e+06	6.81509e+06	7282048
428.88232, 651.8284	2, 3	15.378	GPSGPQGPGGP[113.0477]PGPK	59.4	5.078999996185303, 7.36329984664917	0.82, 0.94	1	CO1A1_HUMAN	Collagen alpha-1(I) chain OS=Homo sapiens GN=COL1A1 PE=1 SV=4	520	2340	1007.2050170898438, 1291.0240478515625	1		150200000	142300000	169100000	149300000	134000000	74050000	77120000
951.8085, 951.8105, 951.81116	3	28.636	GLTGPIGPP[113.0477]GPAGAPGDKGESGPSGPAGPTGAR	51.9, 75.95	6.561999797821045, 7.025300025939941, 7.396100044250488	0.82, 0.86, 1.0	2, 4, 6	CO1A1_HUMAN	Collagen alpha-1(I) chain OS=Homo sapiens GN=COL1A1 PE=1 SV=4	520	1003, 1681	207.8881072998047, 310.8158874511719, 862.468505859375	1		50570000	71620000	48190000	37480000	36340000	52760000	64670000
906.948	2	20.266	VGP[113.0477]PGPSGNAGPPGPP[113.0477]GP[113.0477]AGK	14.42		0.82	6	CO1A1_HUMAN	Collagen alpha-1(I) chain OS=Homo sapiens GN=COL1A1 PE=1 SV=4	520	1003		1		8900.24	8789.69	7802.64	2245.47	20950.6	3618.77	5005.88
808.417	3	31.155	GPPGSAGAPGKDGLN[115.0269]GLPGPIGP[113.0477]P[113.0477]GPR	54.77	6.4806	0.82	5	CO1A1_HUMAN	Collagen alpha-1(I) chain OS=Homo sapiens GN=COL1A1 PE=1 SV=4	520	1241	1327.24	1		65835	88627	185046	25445	548255	115956	33112.8
1022.16	3	27.063	GEP[113.0477]GDAGAKGDAGPPGPAGPAGPPGP[113.0477]IGN[115.0269]VGAP[113.0477]GAK	37.2		0.82	2	CO1A1_HUMAN	Collagen alpha-1(I) chain OS=Homo sapiens GN=COL1A1 PE=1 SV=4	520	1807		1		2752658	2765477	3.56907e+06	3.42402e+06	2.76939e+06	1.26234e+06	2.08357e+06
739.36	3	18.78	GETGPAGRP[113.0477]GEVGPP[113.0477]GPP[113.0477]GPAGEK		8.0578	0.82	1	CO1A1_HUMAN	Collagen alpha-1(I) chain OS=Homo sapiens GN=COL1A1 PE=1 SV=4	520		1291.02	1		188700000	156700000	205900000	191700000	132300000	80970000	84210000
1353.13	2	28.283	GFSGLQGPP[113.0477]GP[113.0477]PGSP[113.0477]GEQGPSGASGPAGPR		7.4068	0.82	4	CO1A1_HUMAN	Collagen alpha-1(I) chain OS=Homo sapiens GN=COL1A1 PE=1 SV=4	520		1327.24	1		16870000	25710000	22600000	13110000	13220000	27960000	30690000
1041.49	2	28.345	GEPGPPGPAGFAGPPGADGQPGAK		4.5843	0.82	2	CO1A1_HUMAN	Collagen alpha-1(I) chain OS=Homo sapiens GN=COL1A1 PE=1 SV=4	520		103.141	1	P02452|CO1A1_HUMAN	433490	1.0499e+06	318347	649957	328094	311508	321125
659.823	2	14.212	GP[113.0477]SGPQGPGGP[113.0477]PGPK		6.7774	0.82	2	CO1A1_HUMAN	Collagen alpha-1(I) chain OS=Homo sapiens GN=COL1A1 PE=1 SV=4	520		1291.02	1		13037.4	9576.86	48596.6	31533.7	110455	20393.3	18441.1
839.9	2	29.768	P[113.0477]GSPGEQGPSGASGPAGPR		5.0181	0.82	2	CO1A1_HUMAN	Collagen alpha-1(I) chain OS=Homo sapiens GN=COL1A1 PE=1 SV=4	520		27.9942	1		33228.6	34950.6	42678.4	61498.6	53499.7	64469.9	72316.2
1279.61	4	33.034	GEPGPPGPAGFAGP[113.0477]PGADGQ[129.0426]PGAKGEPGDAGAKGDAGPPGPAGP[113.0477]AGPPGPIGNVGAPGAK		5.3715	0.82	6	CO1A1_HUMAN	Collagen alpha-1(I) chain OS=Homo sapiens GN=COL1A1 PE=1 SV=4	520		534.572	1		33830.6	43482.5	8760.08	62268.7	17410.4	23576.7	56873.3
673.998	3	19.597	GEPGPVGVQGP[113.0477]P[113.0477]GP[113.0477]AGEEGKR		5.9688	0.82	1	CO1A1_HUMAN	Collagen alpha-1(I) chain OS=Homo sapiens GN=COL1A1 PE=1 SV=4	520		1291.02	1		977355	594402	1.17295e+06	884517	621113	8794.1	13086.7
826.71	3	20.402	GDAGPAGP[113.0477]KGEPGSPGEN[115.0269]GAPGQMGP[113.0477]R		6.6093	0.82	1	CO1A1_HUMAN	Collagen alpha-1(I) chain OS=Homo sapiens GN=COL1A1 PE=1 SV=4	520		770.682	1		3714749	2.54304e+06	4290625	3.97316e+06	8122473	1.34309e+06	1.48141e+06
891.761	3	30.893	GFSGLQGPP[113.0477]GPPGSPGEQGPSGASGPAGPR	126.89	7.1226	0.82	5	CO1A1_HUMAN	Collagen alpha-1(I) chain OS=Homo sapiens GN=COL1A1 PE=1 SV=4	520	1241	207.888	1		30860000	37390000	17460000	17140000	30030000	26560000	17920000
516.60376, 773.9029, 774.39703, 774.40063, 774.40094, 774.4023, 774.40234	2, 3	24.914	GEIGAVGNAGPAGPAGPR	115.97, 127.33, 55.9, 58.51, 66.36	5.7093000411987305, 6.6880998611450195, 7.277699947357178, 7.599899768829346	1	2, 3, 4, 6, 7, 8	CO1A2_HUMAN	Collagen alpha-2(I) chain OS=Homo sapiens GN=COL1A2 PE=1 SV=6	374	1119, 1174, 1247, 1782	1656.583984375, 371.5504150390625, 736.889892578125, 941.0098266601562	1	P08123|CO1A2_HUMAN	8810899	9253205	11740000	8347053	7911294	4.06485e+06	4167354
698.366	2	42.099	GVGLGPGPMGLMGPR	72.25	5.0532	1	8	CO1A2_HUMAN	Collagen alpha-2(I) chain OS=Homo sapiens GN=COL1A2 PE=1 SV=6	374	977	48.8116	1	P08123|CO1A2_HUMAN	1.11757e+06	604111	1.74552e+06	1.62541e+06	2276839	989201	980215
626.34	2	26.356	GIPGPVGAAGATGAR		6.234	1	4	CO1A2_HUMAN	Collagen alpha-2(I) chain OS=Homo sapiens GN=COL1A2 PE=1 SV=6	374		782.461	1	P08123|CO1A2_HUMAN	71724.7	164667	111711	55843.4	171907	120774	66669.2
514.273	2	18.423	LVGEP[113.0477]GPAGSK		6.5809	1	1	CO1A2_HUMAN	Collagen alpha-2(I) chain OS=Homo sapiens GN=COL1A2 PE=1 SV=6	374		564.008	1		36783.6	23765.2	25254.2	28341.2	14397.8	22825	28780.8
405.223	2	11.902	GHAGLAGAR		6.7501	1	1	CO1A2_HUMAN	Collagen alpha-2(I) chain OS=Homo sapiens GN=COL1A2 PE=1 SV=6	374		564.008	1	P08123|CO1A2_HUMAN	284505	96970.7	395833	352128	448336	6846.82	5527.97
752.87	2	26.954	TGEVGAVGP[113.0477]P[113.0477]GFAGEK	37.45	5.5838	1	2	CO1A2_HUMAN	Collagen alpha-2(I) chain OS=Homo sapiens GN=COL1A2 PE=1 SV=6	374	1782	1099.46	1		3.92961e+06	4706689	5.20425e+06	3.281e+06	3.39984e+06	2.96019e+06	6087570
686.0369, 686.03705, 686.03754	3	35.242	EGPVGLP[113.0477]GIDGRPGPIGPAGAR	30.02	4.695199966430664, 5.4380998611450195, 6.084000110626221	1	1, 6, 7	CO1A2_HUMAN	Collagen alpha-2(I) chain OS=Homo sapiens GN=COL1A2 PE=1 SV=6	374	1174	1.2192000150680542, 21.368799209594727, 48.81159973144531	1		64300000	58670000	53030000	64030000	53870000	41470000	45500000
618.313	2	15.852	GEAGAAGPAGPAGPR	65.54	7.3085	1	1	CO1A2_HUMAN	Collagen alpha-2(I) chain OS=Homo sapiens GN=COL1A2 PE=1 SV=6	374	1915	564.008	1	P08123|CO1A2_HUMAN	40070000	41460000	49120000	34190000	30500000	24580000	26520000
691.3675, 691.36975	3	34.378	EGPVGLP[113.0477]GIDGRP[113.0477]GPIGPAGAR	27.86	4.5071001052856445, 5.054699897766113	1	6, 8	CO1A2_HUMAN	Collagen alpha-2(I) chain OS=Homo sapiens GN=COL1A2 PE=1 SV=6	374	1119	24.27440071105957, 9.608699798583984	1		126300000	106300000	80010000	125800000	100500000	82520000	97260000
609.297	2	24.403	GEP[113.0477]GNIGFP[113.0477]GP[113.0477]K		6.9482	1	2	CO1A2_HUMAN	Collagen alpha-2(I) chain OS=Homo sapiens GN=COL1A2 PE=1 SV=6	374		1656.58	1		3.64963e+06	2.67172e+06	3200034	2.36797e+06	2.52957e+06	2.70873e+06	4.62978e+06
684.6655, 1025.8257, 1026.493	2, 3	27.772	GEVGPAGPN[115.0269]GFAGPAGAAGQP[113.0477]GAK	36.74	7.107999801635742, 7.129300117492676	1	2, 3	CO1A2_HUMAN	Collagen alpha-2(I) chain OS=Homo sapiens GN=COL1A2 PE=1 SV=6	374	1782	1634.2640380859375, 1656.583984375	1		6.17407e+06	4.15166e+06	5.37036e+06	4.79177e+06	3.69138e+06	4.63082e+06	5066005
707.69055, 707.692	3	31.802	GEP[113.0477]GVVGAVGTAGPSGPSGLPGER	49.96	5.80649995803833, 6.077000141143799	1	3, 4	CO1A2_HUMAN	Collagen alpha-2(I) chain OS=Homo sapiens GN=COL1A2 PE=1 SV=6	374	711	627.5822143554688, 782.4611206054688	1		857779	882361	799090	796670	619187	1.14506e+06	1.2148e+06
448.235	2	12.281	GPAGPSGPAGK		6.2365	1	1	CO1A2_HUMAN	Collagen alpha-2(I) chain OS=Homo sapiens GN=COL1A2 PE=1 SV=6	374		564.008	1	P08123|CO1A2_HUMAN	98676.8	21958.7	84686.3	94317.8	68893.5	24625.2	27252.1
698.32605, 698.3326	1	30.718	GLHGEFG		5.162499904632568, 5.795899868011475	1	6, 8	CO1A2_HUMAN	Collagen alpha-2(I) chain OS=Homo sapiens GN=COL1A2 PE=1 SV=6	374		48.81159973144531, 534.2153930664062	1	P08123|CO1A2_HUMAN	4.18497e+06	3.86347e+06	3177718	3.30967e+06	3.4916e+06	3.07453e+06	3.56537e+06
724.41064, 724.4124, 724.4129	1	20.525	PAGAVGPR		5.8618998527526855, 6.431600093841553, 7.272299766540527	1	2, 3	CO1A2_HUMAN	Collagen alpha-2(I) chain OS=Homo sapiens GN=COL1A2 PE=1 SV=6	374		1656.583984375, 341.9049072265625, 736.889892578125	1	P08123|CO1A2_HUMAN	292194	206725	316718	375511	277095	201378	202580
652.80176, 652.80334	2	20.88	HGN[115.0269]RGETGPSGPVG		5.8420000076293945, 6.926300048828125	1	2, 7	CO1A2_HUMAN	Collagen alpha-2(I) chain OS=Homo sapiens GN=COL1A2 PE=1 SV=6	374		1656.583984375, 782.4611206054688	1		1.24064e+06	1.10256e+06	1.51531e+06	1.97329e+06	1.40121e+06	1.21709e+06	1.31504e+06
567.277	3	20.015	HGN[115.0269]RGETGPSGPVGPAGAV		6.7982	1	2	CO1A2_HUMAN	Collagen alpha-2(I) chain OS=Homo sapiens GN=COL1A2 PE=1 SV=6	374		1634.26	1		488430	412954	562683	714858	510652	495482	463726
811.412	1	31.263	GLHGEFGL		5.6381	1	8	CO1A2_HUMAN	Collagen alpha-2(I) chain OS=Homo sapiens GN=COL1A2 PE=1 SV=6	374		564.008	1	P08123|CO1A2_HUMAN	463319	305588	343681	453429	409477	371027	404906
370.53186, 555.30084	2, 3	14.417	GDKGHAGLAGAR		5.696199893951416, 7.178699970245361	1	2	CO1A2_HUMAN	Collagen alpha-2(I) chain OS=Homo sapiens GN=COL1A2 PE=1 SV=6	374		1261.530029296875, 1634.2640380859375	1	P08123|CO1A2_HUMAN	31767.1	26908.1	53121.7	34538.5	54330.9	13051.2	11355.3
489.282	2	24.38	PVGPAGAVGPR		7.2298	1	2	CO1A2_HUMAN	Collagen alpha-2(I) chain OS=Homo sapiens GN=COL1A2 PE=1 SV=6	374		1656.58	1	P08123|CO1A2_HUMAN	31976.3	23183.2	12558.4	21028.5	5665.76	16099.6	28624.7
483.23, 483.23898	3	13.984	GPTGDPGKN[115.0269]GDKGHAG		5.261199951171875, 7.022900104522705	1	1, 2	CO1A2_HUMAN	Collagen alpha-2(I) chain OS=Homo sapiens GN=COL1A2 PE=1 SV=6	374		1656.583984375, 506.6213073730469	1		216351	139288	195932	301409	308918	149985	163881
533.588	3	19.863	HGN[115.0269]RGETGPSGPVGPAGA		6.472	1	1	CO1A2_HUMAN	Collagen alpha-2(I) chain OS=Homo sapiens GN=COL1A2 PE=1 SV=6	374		1656.58	1		60193.2	287654	42162.5	55984.5	22062.6	26307.3	34150.2
493.25656, 493.25726	3	31.197	GLHGEFGLP[113.0477]GPAGPR	52.08	6.385000228881836, 6.911499977111816	1	2, 8	CO1A2_HUMAN	Collagen alpha-2(I) chain OS=Homo sapiens GN=COL1A2 PE=1 SV=6	374	977	48.81159973144531, 564.00830078125	1		3.15573e+06	2.82294e+06	3.5651e+06	3.85058e+06	3.79791e+06	3.64886e+06	3.76286e+06
491.568	3	20.047	HGN[115.0269]RGETGPSGPVGPA		6.9369	1	2	CO1A2_HUMAN	Collagen alpha-2(I) chain OS=Homo sapiens GN=COL1A2 PE=1 SV=6	374		1634.26	1		509745	459926	565257	759981	554537	500004	495493
526.232	2	20.044	HGN[115.0269]RGETGPSG		6.8113	1	2	CO1A2_HUMAN	Collagen alpha-2(I) chain OS=Homo sapiens GN=COL1A2 PE=1 SV=6	374		1634.26	1		765339	662489	854609	1.05478e+06	810305	718225	744813
390.21286, 391.22067, 391.2208, 391.2209	2	22.03	GPAGAVGPR		5.939000129699707, 6.327499866485596, 6.894400119781494, 6.992800235748291	1	1, 2, 3	CO1A2_HUMAN	Collagen alpha-2(I) chain OS=Homo sapiens GN=COL1A2 PE=1 SV=6	374		1634.2640380859375, 1656.583984375, 229.2458953857422, 736.889892578125	1	P08123|CO1A2_HUMAN	635512	553344	583492	746564	475292	483411	592753
779.423	1	15.834	GPAGPAGPR		5.9454	1	1	CO1A2_HUMAN	Collagen alpha-2(I) chain OS=Homo sapiens GN=COL1A2 PE=1 SV=6	374		564.008	1	P08123|CO1A2_HUMAN	67783.9	45538.5	48819.8	44889	29183.2	19805.5	23051
623.7996, 623.80115	2	21.473	HGNRGETGPSGPV		5.78980016708374, 5.818399906158447	1	3, 5	CO1A2_HUMAN	Collagen alpha-2(I) chain OS=Homo sapiens GN=COL1A2 PE=1 SV=6	374		341.9049072265625, 782.4611206054688	1	P08123|CO1A2_HUMAN	343412	327949	216679	300453	223086	202311	198215
516.2616, 782.8904	2, 3	21.528	GPPGESGAAGPTGPIGSR	83.75	5.608500003814697, 7.559599876403809	1	2	CO1A2_HUMAN	Collagen alpha-2(I) chain OS=Homo sapiens GN=COL1A2 PE=1 SV=6	374	1782	1634.2640380859375, 1656.583984375	1	P08123|CO1A2_HUMAN	7542519	9655492	6192600	8.26193e+06	7684695	2.80175e+06	949980
876.088	3	29.328	GPPGESGAAGPTGPIGSRGPSGPPGPDGN[115.0269]K		5.6831	1	2	CO1A2_HUMAN	Collagen alpha-2(I) chain OS=Homo sapiens GN=COL1A2 PE=1 SV=6	374		1656.58	1		2.07769e+06	1.75677e+06	1433642	730771	160015	2.04942e+06	2.17394e+06
510.575	3	20.051	HGN[115.0269]RGETGPSGPVGPAG		6.4067	1	2	CO1A2_HUMAN	Collagen alpha-2(I) chain OS=Homo sapiens GN=COL1A2 PE=1 SV=6	374		1292.85	1		194280	170538	234080	316534	219448	200550	194685
383.509	3	20.043	HGN[115.0269]RGETGPSGP		6.5594	1	2	CO1A2_HUMAN	Collagen alpha-2(I) chain OS=Homo sapiens GN=COL1A2 PE=1 SV=6	374		1656.58	1		74589.5	64690.2	83369.1	107874	78128	70645.4	70759.4
669.406	1	17.823	VGPAGIR		7.2446	1	2	CO1A2_HUMAN	Collagen alpha-2(I) chain OS=Homo sapiens GN=COL1A2 PE=1 SV=6	374		1656.58	1	P08123|CO1A2_HUMAN	115716	81622.3	100830	173069	125809	72810.2	90472.1
467.889	3	20.049	HGN[115.0269]RGETGPSGPVGP		6.8475	1	2	CO1A2_HUMAN	Collagen alpha-2(I) chain OS=Homo sapiens GN=COL1A2 PE=1 SV=6	374		1634.26	1		207668	178906	246010	318305	231644	202519	205112
671.347	1	27.293	TGEVGAVG		6.5493	1	2	CO1A2_HUMAN	Collagen alpha-2(I) chain OS=Homo sapiens GN=COL1A2 PE=1 SV=6	374		1634.26	1	P08123|CO1A2_HUMAN	44766.3	15208.5	11702.7	27092.9	8107.55	15119.6	21993.5
670.335	2	32.887	GTAGPSGPSGLPGER		6.7038	1	4	CO1A2_HUMAN	Collagen alpha-2(I) chain OS=Homo sapiens GN=COL1A2 PE=1 SV=6	374		782.461	1	P08123|CO1A2_HUMAN	27627.6	41132.1	37447.8	29978.8	31279.3	47744.5	44916
520.9186, 520.9197	3	13.985	GPTGDPGKN[115.0269]GDKGHAGL		5.289299964904785, 6.9120001792907715	1	1, 2	CO1A2_HUMAN	Collagen alpha-2(I) chain OS=Homo sapiens GN=COL1A2 PE=1 SV=6	374		1292.85205078125, 506.6213073730469	1		219604	137867	244414	241043	217547	197573	212794
383.18	3	20.736	HGNRGETGPSGP		5.6237	1	3	CO1A2_HUMAN	Collagen alpha-2(I) chain OS=Homo sapiens GN=COL1A2 PE=1 SV=6	374		371.55	1	P08123|CO1A2_HUMAN	7933.33	5091.68	20906.6	4206.74	12601.3	5866.54	4060.59
510.247	3	20.715	HGNRGETGPSGPVGPAG		6.0872	1	3	CO1A2_HUMAN	Collagen alpha-2(I) chain OS=Homo sapiens GN=COL1A2 PE=1 SV=6	374		736.89	1	P08123|CO1A2_HUMAN	18560	10223.4	64226.8	7651.23	36412.8	15726.1	8855
407.222	3	20.316	TGHPGTVGPAGIR		7.0208	1	3	CO1A2_HUMAN	Collagen alpha-2(I) chain OS=Homo sapiens GN=COL1A2 PE=1 SV=6	374		736.89	1	P08123|CO1A2_HUMAN	208023	346385	446057	208697	575599	260075	246549
502.93073, 502.9308	3	14.126	PGKN[115.0269]GDKGHAGLAGAR		6.7170000076293945, 7.815400123596191	1	1, 2	CO1A2_HUMAN	Collagen alpha-2(I) chain OS=Homo sapiens GN=COL1A2 PE=1 SV=6	374		1656.583984375, 506.6213073730469	1		579103	327521	650191	801788	948090	349630	397037
707.348	1	20.301	TGHPGTVG		6.0504	1	3	CO1A2_HUMAN	Collagen alpha-2(I) chain OS=Homo sapiens GN=COL1A2 PE=1 SV=6	374		736.89	1	P08123|CO1A2_HUMAN	24339.6	39641.4	57114.4	20874.2	74964	20365.8	24504.2
524.27826, 525.2811, 525.28564	2	15.967	AGAAGPAGPAGPR		6.207099914550781, 6.30810022354126, 6.47730016708374	1	1, 2	CO1A2_HUMAN	Collagen alpha-2(I) chain OS=Homo sapiens GN=COL1A2 PE=1 SV=6	374		424.2160949707031, 461.4591064453125, 564.00830078125	1	P08123|CO1A2_HUMAN	278610	173084	319810	314404	473013	42780	53914.4
566.949	3	21.091	HGNRGETGPSGPVGPAGAV		5.8715	1	3	CO1A2_HUMAN	Collagen alpha-2(I) chain OS=Homo sapiens GN=COL1A2 PE=1 SV=6	374		341.905	1	P08123|CO1A2_HUMAN	151104	159075	40840.8	149566	63632.2	89867.2	88647.8
1061.03	2	30.971	GEPGVVGAVGTAGPSGPSGLP[113.0477]GER	77.64	6.4171	1	3	CO1A2_HUMAN	Collagen alpha-2(I) chain OS=Homo sapiens GN=COL1A2 PE=1 SV=6	374	1247	736.89	1		4.08377e+06	4.36949e+06	5093570	3.04341e+06	3.08632e+06	4.16282e+06	4.85196e+06
491.24017, 491.24078	3	20.87	HGNRGETGPSGPVGPA		5.930799961090088, 5.958199977874756	1	3	CO1A2_HUMAN	Collagen alpha-2(I) chain OS=Homo sapiens GN=COL1A2 PE=1 SV=6	374		341.9049072265625, 371.5504150390625	1	P08123|CO1A2_HUMAN	214726	201907	284535	170827	210054	168179	127582
525.742	2	21.052	HGNRGETGPSG		5.6582	1	3	CO1A2_HUMAN	Collagen alpha-2(I) chain OS=Homo sapiens GN=COL1A2 PE=1 SV=6	374		341.905	1	P08123|CO1A2_HUMAN	223695	194446	105664	190042	112328	138015	133884
773.876	2	29.922	GEN[115.0269]GVVGPTGPVGAAGPAG		6.3511	1	7	CO1A2_HUMAN	Collagen alpha-2(I) chain OS=Homo sapiens GN=COL1A2 PE=1 SV=6	374		1292.85	1		10641.9	5621.68	6737.66	16895.3	15656.5	16522.9	12266.4
582.955	2	19.349	AGSAGPP[113.0477]GPP[113.0477]GLR		6.6889	1	3	CO1A2_HUMAN	Collagen alpha-2(I) chain OS=Homo sapiens GN=COL1A2 PE=1 SV=6	374		1268.23	1		8754.51	12694.4	23996	12791	32471.4	11802.6	12102.6
666.3198, 666.32043, 666.321, 666.32117, 666.3223	1	18.945	TGHP[113.0477]GTV		5.551499843597412, 5.7993998527526855, 5.874000072479248, 6.0879998207092285, 6.91510009765625	1	2, 3, 4, 6, 7	CO1A2_HUMAN	Collagen alpha-2(I) chain OS=Homo sapiens GN=COL1A2 PE=1 SV=6	374		1656.583984375, 251.118896484375, 341.9049072265625, 782.4611206054688, 941.0098266601562	1		2.98024e+06	2.26939e+06	2.95705e+06	4444874	3.4057e+06	2.20585e+06	2.63615e+06
691.659	3	30.222	GPSGPP[113.0477]GPDGN[115.0269]KGEPGVVGAVGTA		5.6128	1	3	CO1A2_HUMAN	Collagen alpha-2(I) chain OS=Homo sapiens GN=COL1A2 PE=1 SV=6	374		209.76	1		21127.3	10755.9	12952.7	15368.3	7189.7	15313.3	16433.4
773.4175, 773.41785	2	38.521	GLP[113.0477]GVAGAVGEP[113.0477]GPLGIA		4.763999938964844, 5.297900199890137	1	7, 8	CO1A2_HUMAN	Collagen alpha-2(I) chain OS=Homo sapiens GN=COL1A2 PE=1 SV=6	374		21.368799209594727, 24.27440071105957	1		2.64912e+06	1.99683e+06	2.56385e+06	2.80438e+06	1.36901e+06	2.50554e+06	2384601
729.9008, 729.90155, 729.9018	2	39.995	GLP[113.0477]GVAGAVGEPGPLGI		4.56879997253418, 4.928999900817871, 6.221099853515625	1	1, 7, 8	CO1A2_HUMAN	Collagen alpha-2(I) chain OS=Homo sapiens GN=COL1A2 PE=1 SV=6	374		48.81159973144531, 534.2153930664062, 9.044400215148926	1		494969	335040	402855	296134	236308	378049	334677
762.05475, 762.05493, 762.05646	3	27.849	GYP[113.0477]GNIGPVGAAGAP[113.0477]GPHGPVGPAGK	46.44, 78.02	5.931099891662598, 5.934700012207031, 6.103899955749512	1	5, 6, 7	CO1A2_HUMAN	Collagen alpha-2(I) chain OS=Homo sapiens GN=COL1A2 PE=1 SV=6	374	1006, 1174	24.27440071105957, 30.27829933166504, 322.3109130859375	1		293000000	258700000	261200000	118100000	268800000	279800000	174400000
700.3803, 700.381, 1050.0656, 1050.066, 1050.0669	2, 3	39.827	GLP[113.0477]GVAGAVGEPGPLGIAGPP[113.0477]GAR	132.91	5.716800212860107, 6.008699893951416, 6.281599998474121, 6.736800193786621, 7.2484002113342285	1	3, 4, 5, 7	CO1A2_HUMAN	Collagen alpha-2(I) chain OS=Homo sapiens GN=COL1A2 PE=1 SV=6	374	1174	199.7178955078125, 21.368799209594727, 24.27440071105957, 534.2153930664062, 9.608699798583984	1		91030000	92010000	108600000	81050000	77410000	99070000	98310000
681.36316, 681.3633	2	39.691	GEPGPLGIAGPP[113.0477]GAR		5.367400169372559, 5.89139986038208	1	7, 8	CO1A2_HUMAN	Collagen alpha-2(I) chain OS=Homo sapiens GN=COL1A2 PE=1 SV=6	374		21.368799209594727, 48.81159973144531	1		400260	236620	317637	162264	157316	293959	226812
596.328	2	38.268	P[113.0477]GPLGIAGPP[113.0477]GAR		5.6462	1	7	CO1A2_HUMAN	Collagen alpha-2(I) chain OS=Homo sapiens GN=COL1A2 PE=1 SV=6	374		48.8116	1		558289	420240	553411	546368	243407	547042	545073
652.847	2	38.258	GLP[113.0477]GVAGAVGEP[113.0477]GPL		5.083	1	7	CO1A2_HUMAN	Collagen alpha-2(I) chain OS=Homo sapiens GN=COL1A2 PE=1 SV=6	374		21.3688	1		155883	127628	171060	188203	88832.1	166207	161774
652.853	2	39.286	EPGPLGIAGPP[113.0477]GAR		5.3501	1	7	CO1A2_HUMAN	Collagen alpha-2(I) chain OS=Homo sapiens GN=COL1A2 PE=1 SV=6	374		21.3688	1		65447	49507.9	64892.7	28230.1	25817.8	55117.7	46394.9
649.011	3	38.19	P[113.0477]GVAGAVGEP[113.0477]GPLGIAGPP[113.0477]GAR		5.5771	1	7	CO1A2_HUMAN	Collagen alpha-2(I) chain OS=Homo sapiens GN=COL1A2 PE=1 SV=6	374		21.3688	1		297845	229974	320046	322880	148781	326145	312785
752.406	2	35.136	P[113.0477]GIDGRPGPIGPAGAR		5.1288	1	7	CO1A2_HUMAN	Collagen alpha-2(I) chain OS=Homo sapiens GN=COL1A2 PE=1 SV=6	374		21.3688	1		44069.6	33266.3	52766.8	43461.2	38402.1	27867	27300.6
613.321	1	27.135	TGEVGAV		6.5347	1	7	CO1A2_HUMAN	Collagen alpha-2(I) chain OS=Homo sapiens GN=COL1A2 PE=1 SV=6	374		1656.58	1	P08123|CO1A2_HUMAN	43132.4	59968.7	42995.8	27913.1	17699.8	38824.3	89276.3
535.269	2	36.311	PP[113.0477]GFPGAP[113.0477]GP[113.0477]K		4.6115	1	7	CO1A2_HUMAN	Collagen alpha-2(I) chain OS=Homo sapiens GN=COL1A2 PE=1 SV=6	374		9.0444	1		14758.8	14344.7	11856.8	8783.97	8034.87	15030.8	15860.4
549.2888, 549.289, 549.2896	2	23.968	P[113.0477]GPVGAAGATGAR		7.19789981842041, 7.206699848175049, 7.321100234985352	1	3, 4, 7	CO1A2_HUMAN	Collagen alpha-2(I) chain OS=Homo sapiens GN=COL1A2 PE=1 SV=6	374		627.5822143554688, 736.889892578125, 782.4611206054688	1		5567849	9620488	9647460	4111728	6.30055e+06	5.3247e+06	5393179
837.457	2	35.087	GLP[113.0477]GIDGRPGPIGPAGAR		5.3347	1	7	CO1A2_HUMAN	Collagen alpha-2(I) chain OS=Homo sapiens GN=COL1A2 PE=1 SV=6	374		21.3688	1		10449.1	11383.8	10586.3	9456.44	10772.1	7281.73	7611.84
472.484	2	15.892	AGVMGPP[113.0477]GSR		6.6318	1	3	CO1A2_HUMAN	Collagen alpha-2(I) chain OS=Homo sapiens GN=COL1A2 PE=1 SV=6	374		1292.85	1		1878.25	1048.05	131.601	108.728	3691.35	2126.07	1867.11
744.872	2	27.002	TGEVGAVGP[113.0477]PGFAGEK		6.1635	1	4	CO1A2_HUMAN	Collagen alpha-2(I) chain OS=Homo sapiens GN=COL1A2 PE=1 SV=6	374		941.01	1		271121	180619	390910	176892	202718	300351	306731
751.86	2	29.409	GAAGPAGPN[115.0269]GPP[113.0477]GPAGSR		6.8992	1	4	CO1A2_HUMAN	Collagen alpha-2(I) chain OS=Homo sapiens GN=COL1A2 PE=1 SV=6	374		1292.85	1		788926	679516	765123	715582	183997	670401	780209
767.347	2	26.8	GDGGPP[113.0477]GM[147.0354]TGFPGAAGR		5.5657	1	4	CO1A2_HUMAN	Collagen alpha-2(I) chain OS=Homo sapiens GN=COL1A2 PE=1 SV=6	374		941.01	1		291440	467979	575202	327501	773953	387740	221259
762.384	3	27.533	GYPGN[115.0269]IGP[113.0477]VGAAGAP[113.0477]GPHGPVGPAGK		7.5997	1	4	CO1A2_HUMAN	Collagen alpha-2(I) chain OS=Homo sapiens GN=COL1A2 PE=1 SV=6	374		941.01	1		26710000	48270000	62460000	24910000	46360000	62020000	64260000
423.228	2	26.18	NIGFP[113.0477]GPK		5.1917	1	4	CO1A2_HUMAN	Collagen alpha-2(I) chain OS=Homo sapiens GN=COL1A2 PE=1 SV=6	374		459.988	1		85142	143146	171071	76103.6	125931	109853	91924.4
689.022	3	27.531	PGN[115.0269]IGP[113.0477]VGAAGAP[113.0477]GPHGPVGPAGK		7.2433	1	4	CO1A2_HUMAN	Collagen alpha-2(I) chain OS=Homo sapiens GN=COL1A2 PE=1 SV=6	374		941.01	1		161972	259126	312526	118443	199686	382063	374850
997.128	3	34.618	DGEDGP[113.0477]TGPPGPPGPPGPPGLGGNFAAQYDGK		5.462	1	2	CO1A2_HUMAN	Collagen alpha-2(I) chain OS=Homo sapiens GN=COL1A2 PE=1 SV=6	374		1634.26	1		8004.26	4838.89	8321	7525.27	12972	1382.71	2198.57
907.753	2	29.401	GEN[115.0269]GVVGPTGPVGAAGPAGPN[115.0269]G		6.8358	1	8	CO1A2_HUMAN	Collagen alpha-2(I) chain OS=Homo sapiens GN=COL1A2 PE=1 SV=6	374		1292.85	1		6283.39	14938	16631.7	19924.1	28634.8	14550.1	19468.3
770.454	1	17.917	TVGPAGIR		6.9974	1	2	CO1A2_HUMAN	Collagen alpha-2(I) chain OS=Homo sapiens GN=COL1A2 PE=1 SV=6	374		1634.26	1	P08123|CO1A2_HUMAN	1323.04	1020.53	1677.35	2841.72	1364.21	801.58	877.225
597.319	2	31.04	P[113.0477]GVAGAP[113.0477]GLP[113.0477]GPR		4.7724	1	8	CO1A2_HUMAN	Collagen alpha-2(I) chain OS=Homo sapiens GN=COL1A2 PE=1 SV=6	374		9.0444	1		15916.2	4989.22	6696.57	12765.6	6594.51	9902.92	11969.3
826.428	1	20.773	P[113.0477]GNIGPAGK		6.462	1	3	CO1A2_HUMAN	Collagen alpha-2(I) chain OS=Homo sapiens GN=COL1A2 PE=1 SV=6	374		371.55	1		353483	257372	903452	311212	728966	456602	282040
467.5587, 467.5591	3	20.828	HGNRGETGPSGPVGP		5.720200061798096, 6.027599811553955	1	3	CO1A2_HUMAN	Collagen alpha-2(I) chain OS=Homo sapiens GN=COL1A2 PE=1 SV=6	374		341.9049072265625, 736.889892578125	1	P08123|CO1A2_HUMAN	593383	636225	899229	411986	586710	834018	641680
723.3416, 723.3419, 723.3422, 723.3426, 723.344	1	19.178	TGHP[113.0477]GTVG		5.9070000648498535, 5.954699993133545, 6.095300197601318, 6.3881001472473145, 7.163099765777588	1	2, 3, 4, 5, 6	CO1A2_HUMAN	Collagen alpha-2(I) chain OS=Homo sapiens GN=COL1A2 PE=1 SV=6	374		1656.583984375, 209.76019287109375, 459.9883117675781, 736.889892578125, 782.4611206054688	1		4.02037e+06	3.04052e+06	4.17041e+06	6.01411e+06	4802629	2.90334e+06	3.49328e+06
593.301	2	26.99	GEPGNIGFPGP[113.0477]K		6.567	1	3	CO1A2_HUMAN	Collagen alpha-2(I) chain OS=Homo sapiens GN=COL1A2 PE=1 SV=6	374		229.246	1		18190000	18940000	18480000	16020000	11820000	17490000	10960000
688.867	2	24.404	TGPSGPVGPAGAVGPR		7.5397	1	2	CO1A2_HUMAN	Collagen alpha-2(I) chain OS=Homo sapiens GN=COL1A2 PE=1 SV=6	374		1656.58	1	P08123|CO1A2_HUMAN	226180	188165	151505	167763	79858	102610	217771
744.872	2	26.829	TGEVGAVGPP[113.0477]GFAGEK	47.9	7.6433	1	3	CO1A2_HUMAN	Collagen alpha-2(I) chain OS=Homo sapiens GN=COL1A2 PE=1 SV=6	374	1247	1099.46	1		1745945	1.46517e+06	1.69861e+06	1.42978e+06	1.09053e+06	1.46311e+06	1.04783e+06
525.604	3	23.307	P[113.0477]GPSGISGP[113.0477]PGP[113.0477]PGPAGK		5.5547	1	3	CO1A2_HUMAN	Collagen alpha-2(I) chain OS=Homo sapiens GN=COL1A2 PE=1 SV=6	374		736.89	1		1.08591e+06	806367	1.25452e+06	443705	88819.6	1.19523e+06	1163575
726.3646, 727.87085	2	30.567	VGTAGPSGPSGLP[113.0477]GER		5.730400085449219, 6.820700168609619	1	3, 8	CO1A2_HUMAN	Collagen alpha-2(I) chain OS=Homo sapiens GN=COL1A2 PE=1 SV=6	374		229.2458953857422, 736.889892578125	1		159155	74186.4	132752	102729	229911	121447	122198
470.76428, 470.7651, 940.531	1, 2	18.351	P[113.0477]GTVGPAGIR		6.790999889373779, 6.905099868774414, 7.002600193023682	1	2, 3	CO1A2_HUMAN	Collagen alpha-2(I) chain OS=Homo sapiens GN=COL1A2 PE=1 SV=6	374		1292.85205078125, 1656.583984375, 736.889892578125	1		335673	368560	334973	439698	338784	255728	286344
970.485	1	20.837	GSP[113.0477]GNIGPAGK		6.2523	1	3	CO1A2_HUMAN	Collagen alpha-2(I) chain OS=Homo sapiens GN=COL1A2 PE=1 SV=6	374		371.55	1		20187.2	15166.1	62463.8	7465.19	42747.6	18577.4	11571.5
505.217	2	21.927	GPN[115.0269]GEAGSAGPP[113.0477]		6.2828	1	3	CO1A2_HUMAN	Collagen alpha-2(I) chain OS=Homo sapiens GN=COL1A2 PE=1 SV=6	374		1634.26	1		41237.8	34928.8	63412.2	31371.7	48434.4	30682.6	26382.3
483.26	2	23.03	GIP[113.0477]GPVGAAGAT		5.6619	1	3	CO1A2_HUMAN	Collagen alpha-2(I) chain OS=Homo sapiens GN=COL1A2 PE=1 SV=6	374		341.905	1		36612.5	26499.1	22207.6	33263.3	11693.2	28561.5	30226.5
740.352	2	27.688	GEVGPAGPN[115.0269]GFAGPAGAA		5.5752	1	3	CO1A2_HUMAN	Collagen alpha-2(I) chain OS=Homo sapiens GN=COL1A2 PE=1 SV=6	374		1634.26	1		69408.5	53620.7	50173.8	34627.1	20061.4	61564.9	23475.3
540.265	2	29.518	GPN[115.0269]GPP[113.0477]GPAGSR		6.8999	1	3	CO1A2_HUMAN	Collagen alpha-2(I) chain OS=Homo sapiens GN=COL1A2 PE=1 SV=6	374		1656.58	1		23642.8	17932.8	35299.3	43515.6	57560.6	23917.4	30348.4
788.729	3	30.199	N[115.0269]KGEPGVVGAVGTAGPSGPSGLP[113.0477]GER		5.9946	1	3	CO1A2_HUMAN	Collagen alpha-2(I) chain OS=Homo sapiens GN=COL1A2 PE=1 SV=6	374		736.89	1		49814.7	28947.3	50590.7	30552.4	35173.9	46388.8	52400.5
624.82574, 624.8258	2	24.571	GAVGNAGPAGPAGPR		6.606100082397461, 7.075900077819824	1	2, 3	CO1A2_HUMAN	Collagen alpha-2(I) chain OS=Homo sapiens GN=COL1A2 PE=1 SV=6	374		1634.2640380859375, 736.889892578125	1	P08123|CO1A2_HUMAN	83856.5	72363.4	44576.7	74300.2	32809.5	30135.8	37147.9
638.327	2	24.537	GPSGPVGPAGAVGPR		7.2216	1	3	CO1A2_HUMAN	Collagen alpha-2(I) chain OS=Homo sapiens GN=COL1A2 PE=1 SV=6	374		1656.58	1	P08123|CO1A2_HUMAN	11740.7	22735.1	27806.1	48994.5	32630.5	9126.63	12136.8
791.892	2	29.678	GAVGTAGPSGPSGLP[113.0477]GER		6.3296	1	3	CO1A2_HUMAN	Collagen alpha-2(I) chain OS=Homo sapiens GN=COL1A2 PE=1 SV=6	374		371.55	1		36902.7	28066.7	32150.1	35673	15115.1	46365.2	48334.5
464.258	2	22.994	PVGAAGATGAR		5.8795	1	3	CO1A2_HUMAN	Collagen alpha-2(I) chain OS=Homo sapiens GN=COL1A2 PE=1 SV=6	374		341.905	1	P08123|CO1A2_HUMAN	25674.8	27536	18614.1	21935.9	10254.8	21736.9	24867.8
799.392	1	20.065	GEPGPAGSK		6.4946	1	3	CO1A2_HUMAN	Collagen alpha-2(I) chain OS=Homo sapiens GN=COL1A2 PE=1 SV=6	374		1292.85	1	P08123|CO1A2_HUMAN	17774.7	69166.2	185420	7179.62	20223.4	9894.96	8012.01
563.78	2	29.696	GPSGPSGLP[113.0477]GER		6.5302	1	3	CO1A2_HUMAN	Collagen alpha-2(I) chain OS=Homo sapiens GN=COL1A2 PE=1 SV=6	374		371.55	1		54971.3	46543.5	41754.2	44690.9	19975.1	55092	54862.4
561.633	3	17.259	GAAGIP[113.0477]GGKGEKGEP[113.0477]GLR	22.31	6.8006	1	2	CO1A2_HUMAN	Collagen alpha-2(I) chain OS=Homo sapiens GN=COL1A2 PE=1 SV=6	374	1782	1656.58	1		1.41943e+06	613912	1.50007e+06	2805031	2.37811e+06	647969	797166
914.112	3	28.439	GPSGPP[113.0477]GPDGNKGEP[113.0477]GVVGAVGTAGPSGPSGL		5.8313	1	3	CO1A2_HUMAN	Collagen alpha-2(I) chain OS=Homo sapiens GN=COL1A2 PE=1 SV=6	374		341.905	1		145133	112810	100182	153615	77644.5	114405	64819.2
641.65	3	20.351	GERGP[113.0477]PGESGAAGPTGPIGSR		5.8208	1	3	CO1A2_HUMAN	Collagen alpha-2(I) chain OS=Homo sapiens GN=COL1A2 PE=1 SV=6	374		506.621	1		20257.9	18972.6	38913.3	15843.4	36361.6	7652.07	2817.7
791.054	3	30.093	GPSGPP[113.0477]GPDGN[115.0269]KGEPGVVGAVGTAGPSG		5.9581	1	7	CO1A2_HUMAN	Collagen alpha-2(I) chain OS=Homo sapiens GN=COL1A2 PE=1 SV=6	374		736.89	1		3353.46	3830.89	2848.89	4581.28	1925.16	4396.01	5409.96
678.33	2	29.675	GTAGPSGPSGLP[113.0477]GER		7.0877	1	3	CO1A2_HUMAN	Collagen alpha-2(I) chain OS=Homo sapiens GN=COL1A2 PE=1 SV=6	374		736.89	1		136711	142210	133378	136500	68784.2	173455	184371
1061.19	3	31.869	GPSGP[113.0477]PGPDGN[115.0269]KGEPGVVGAVGTAGPSGPSGLPGER		6.2318	1	5	CO1A2_HUMAN	Collagen alpha-2(I) chain OS=Homo sapiens GN=COL1A2 PE=1 SV=6	374		229.246	1		210187	182238	80619.9	78425.7	165619	142861	88193.4
539.77	2	30.893	GLHGEFGLP[113.0477]GP		4.8275	1	6	CO1A2_HUMAN	Collagen alpha-2(I) chain OS=Homo sapiens GN=COL1A2 PE=1 SV=6	374		9.0444	1		36192	35346.4	26565.8	33192.6	26296.6	24582	35732.2
981.793	3	26.46	GP[113.0477]PGAAGAP[113.0477]GPQGFQGPAGEP[113.0477]GEPGQTGPAGAR		7.4266	1	5	CO1A2_HUMAN	Collagen alpha-2(I) chain OS=Homo sapiens GN=COL1A2 PE=1 SV=6	374		1292.85	1		39038.2	11065.4	102481	17134.5	48807.5	23050.2	32071.9
495.254	3	17.261	GIP[113.0477]GGKGEKGEP[113.0477]GLR		6.5239	1	2	CO1A2_HUMAN	Collagen alpha-2(I) chain OS=Homo sapiens GN=COL1A2 PE=1 SV=6	374		1656.58	1		321445	198154	293579	470089	281519	164398	157329
446.22147, 446.22162	2	17.725	TGHP[113.0477]GTVGPA		6.938799858093262, 6.999599933624268	1	2, 4	CO1A2_HUMAN	Collagen alpha-2(I) chain OS=Homo sapiens GN=COL1A2 PE=1 SV=6	374		1268.2259521484375, 1656.583984375	1		569409	471939	536188	771738	550247	472192	543372
1034.98	2	29.084	GEVGPAGPN[115.0269]GFAGP[113.0477]AGAAGQ[129.0426]P[113.0477]GAK	45.09		1	2	CO1A2_HUMAN	Collagen alpha-2(I) chain OS=Homo sapiens GN=COL1A2 PE=1 SV=6	374	1724		1		942450	857580	1.23544e+06	867806	912310	1.09395e+06	1.32845e+06
478.21616, 955.42236	1, 2	19.474	RGPN[115.0269]GEAGSAG		6.848999977111816, 6.9552001953125	1	2	CO1A2_HUMAN	Collagen alpha-2(I) chain OS=Homo sapiens GN=COL1A2 PE=1 SV=6	374		1634.2640380859375, 1656.583984375	1		1.53034e+06	1.45566e+06	1412264	2.27654e+06	1.56289e+06	1.24217e+06	1.44567e+06
445.72366, 593.9627	3, 4	14.352	TGDPGKN[115.0269]GDKGHAGLAGAR		7.599899768829346, 7.845399856567383	1	2	CO1A2_HUMAN	Collagen alpha-2(I) chain OS=Homo sapiens GN=COL1A2 PE=1 SV=6	374		1634.2640380859375, 1656.583984375	1		868328	434587	663259	1.22593e+06	1480530	25751	25111.6
583.289	2	19.399	P[113.0477]GM[147.0354]TGFP[113.0477]GAAGR		6.773	1	2	CO1A2_HUMAN	Collagen alpha-2(I) chain OS=Homo sapiens GN=COL1A2 PE=1 SV=6	374		1261.53	1		189205	264936	182739	260944	210318	168718	190805
611.772	2	19.446	RGPN[115.0269]GEAGSAGPP[113.0477]G		6.6714	1	2	CO1A2_HUMAN	Collagen alpha-2(I) chain OS=Homo sapiens GN=COL1A2 PE=1 SV=6	374		1292.85	1		151414	158987	156412	236982	185585	135931	167432
526.74	2	19.448	RGPN[115.0269]GEAGSAGP		6.9634	1	2	CO1A2_HUMAN	Collagen alpha-2(I) chain OS=Homo sapiens GN=COL1A2 PE=1 SV=6	374		1656.58	1		250458	258650	276498	375485	278976	237627	267252
567.8042, 567.8052	2	18.739	GHP[113.0477]GTVGPAGIR		6.979100227355957, 7.526899814605713	1	2, 5	CO1A2_HUMAN	Collagen alpha-2(I) chain OS=Homo sapiens GN=COL1A2 PE=1 SV=6	374		1656.583984375, 736.889892578125	1		232204	178632	223759	351262	269102	194847	239726
782.89	2	22.902	GEIGAVGN[115.0269]AGPAGPAGP[113.0477]R		5.8666	1	2	CO1A2_HUMAN	Collagen alpha-2(I) chain OS=Homo sapiens GN=COL1A2 PE=1 SV=6	374		1046.16	1		475509	548069	1.04621e+06	467792	389218	382895	461546
857.082	3	29.351	GEN[115.0269]GVVGPTGPVGAAGPAGPN[115.0269]GPP[113.0477]GPAGSR	65.74	7.5284	1	2	CO1A2_HUMAN	Collagen alpha-2(I) chain OS=Homo sapiens GN=COL1A2 PE=1 SV=6	374	1782	1656.58	1		19830000	18720000	19750000	16930000	12830000	20410000	21790000
518.946	3	17.272	AGIP[113.0477]GGKGEKGEP[113.0477]GLR		6.7179	1	2	CO1A2_HUMAN	Collagen alpha-2(I) chain OS=Homo sapiens GN=COL1A2 PE=1 SV=6	374		1656.58	1		677331	466324	687914	1.1383e+06	766398	385161	441303
798.885	2	19.375	GP[113.0477]P[113.0477]GESGAAGPTGPIGSR	76.82	6.0722	1	2	CO1A2_HUMAN	Collagen alpha-2(I) chain OS=Homo sapiens GN=COL1A2 PE=1 SV=6	374	1782	1656.58	1		436075	169152	333057	313846	477345	13211.8	15725.5
810.8851, 810.8866	2	22.465	GPN[115.0269]GEAGSAGP[113.0477]PGPP[113.0477]GLR		6.4293999671936035, 6.831500053405762	1	1, 2	CO1A2_HUMAN	Collagen alpha-2(I) chain OS=Homo sapiens GN=COL1A2 PE=1 SV=6	374		461.4591064453125, 506.6213073730469	1		1.79022e+06	1.77408e+06	1.95852e+06	1.83162e+06	1.42077e+06	2.99922e+06	6.18044e+06
806.881	2	20.126	GP[113.0477]PGESGAAGP[113.0477]TGP[113.0477]IGSR		6.0368	1	2	CO1A2_HUMAN	Collagen alpha-2(I) chain OS=Homo sapiens GN=COL1A2 PE=1 SV=6	374		1634.26	1		2.22911e+06	2.47911e+06	2174358	212994	81011.6	2071166	2.06031e+06
500.759	2	28.404	PGN[115.0269]IGFP[113.0477]GPK		7.2431	1	2	CO1A2_HUMAN	Collagen alpha-2(I) chain OS=Homo sapiens GN=COL1A2 PE=1 SV=6	374		1292.85	1		1.41497e+06	1.26052e+06	1.67921e+06	1.16818e+06	1.00332e+06	1.37097e+06	1.51664e+06
517.793	2	24.388	GPVGPAGAVGPR		7.4057	1	2	CO1A2_HUMAN	Collagen alpha-2(I) chain OS=Homo sapiens GN=COL1A2 PE=1 SV=6	374		1656.58	1	P08123|CO1A2_HUMAN	66089.5	47195.2	40283.1	46496	18731.5	23245.4	58532.9
673.33	3	17.576	PGP[113.0477]DGN[115.0269]NGAQGPP[113.0477]GPQGVQGGK		5.9999	1	2	CO1A2_HUMAN	Collagen alpha-2(I) chain OS=Homo sapiens GN=COL1A2 PE=1 SV=6	374		564.008	1		148686	113437	107147	139726	261144	19674.3	31966.9
539.279	2	17.844	HP[113.0477]GTVGPAGIR		7.1222	1	2	CO1A2_HUMAN	Collagen alpha-2(I) chain OS=Homo sapiens GN=COL1A2 PE=1 SV=6	374		1634.26	1		123667	126417	118049	159435	133717	87502.9	98712.5
620.813	2	33.978	GPAGDRGP[113.0477]RGER		5.7079	1	2	CO1A2_HUMAN	Collagen alpha-2(I) chain OS=Homo sapiens GN=COL1A2 PE=1 SV=6	374		1268.23	1		171194	164724	182098	52613	12375.5	226949	287432
474.734	2	17.844	TGHP[113.0477]GTVGPAG		6.4979	1	2	CO1A2_HUMAN	Collagen alpha-2(I) chain OS=Homo sapiens GN=COL1A2 PE=1 SV=6	374		1656.58	1		105260	106492	90476.2	113456	72433.8	97581.3	116753
449.735	2	20.242	VGEPGPAGSK		6.8168	1	2	CO1A2_HUMAN	Collagen alpha-2(I) chain OS=Homo sapiens GN=COL1A2 PE=1 SV=6	374		1656.58	1	P08123|CO1A2_HUMAN	53149.1	35590.1	70228.8	53269.6	88358.2	5225.52	4005.72
531.263	2	17.948	TGHP[113.0477]GTVGPAGI		6.624	1	2	CO1A2_HUMAN	Collagen alpha-2(I) chain OS=Homo sapiens GN=COL1A2 PE=1 SV=6	374		1634.26	1		108146	71016.4	122639	89761.6	34570.3	94344.5	105669
617.806	2	24.417	GETGPSGPVGPAGAV		6.7533	1	2	CO1A2_HUMAN	Collagen alpha-2(I) chain OS=Homo sapiens GN=COL1A2 PE=1 SV=6	374		1634.26	1	P08123|CO1A2_HUMAN	116880	79468.4	76547.7	102783	44643.9	43580.4	127459
1026.9868, 1026.9902	2	28.803	GEVGPAGPN[115.0269]GFAGPAGAAGQ[129.0426]P[113.0477]GAK	36.28	5.962399959564209, 6.58650016784668	1	2	CO1A2_HUMAN	Collagen alpha-2(I) chain OS=Homo sapiens GN=COL1A2 PE=1 SV=6	374	1724	1261.530029296875, 1656.583984375	1		705744	573055	584917	612959	652723	596494	709252
613.335	1	20.248	PGPAGSK		6.9131	1	2	CO1A2_HUMAN	Collagen alpha-2(I) chain OS=Homo sapiens GN=COL1A2 PE=1 SV=6	374		1656.58	1	P08123|CO1A2_HUMAN	68379.8	44130.3	86046.7	69243.1	119393	4580.84	2600.2
860.406	2	20.443	GPPGAVGSPGVN[115.0269]GAP[113.0477]GEAGR		6.1385	1	2	CO1A2_HUMAN	Collagen alpha-2(I) chain OS=Homo sapiens GN=COL1A2 PE=1 SV=6	374		1656.58	1		173259	224547	282316	217551	321761	143131	180400
898.412	1	19.426	RGPN[115.0269]GEAGSA		6.5212	1	2	CO1A2_HUMAN	Collagen alpha-2(I) chain OS=Homo sapiens GN=COL1A2 PE=1 SV=6	374		1634.26	1		274911	221646	301625	374824	308244	209067	273262
560.281	3	14.376	GDPGKN[115.0269]GDKGHAGLAGAR		7.6219	1	2	CO1A2_HUMAN	Collagen alpha-2(I) chain OS=Homo sapiens GN=COL1A2 PE=1 SV=6	374		1656.58	1		134254	67424.6	121184	232702	299116	1008	1345.88
892.5	1	18.737	GPPGAVGSP[113.0477]GV		6.0829	1	2	CO1A2_HUMAN	Collagen alpha-2(I) chain OS=Homo sapiens GN=COL1A2 PE=1 SV=6	374		534.215	1		21472.8	10944.8	14947.8	63441.8	55993.9	8844.72	20871.2
795.053	3	28.524	GPSGPP[113.0477]GPDGNKGEP[113.0477]GVVGAVGTAGPSG		5.7603	1	5	CO1A2_HUMAN	Collagen alpha-2(I) chain OS=Homo sapiens GN=COL1A2 PE=1 SV=6	374		229.246	1		4473.21	3253.91	1605.11	420.336	3330.17	3982.78	3921.2
605.7919, 605.7979	2	25.897	P[113.0477]GEPGQTGPAGAR		6.197000026702881, 6.418799877166748	1	2, 6	CO1A2_HUMAN	Collagen alpha-2(I) chain OS=Homo sapiens GN=COL1A2 PE=1 SV=6	374		1099.4639892578125, 1634.2640380859375	1		36472.5	26868.2	27383.4	26847.8	39225.4	10862.9	26493.9
420.885	2	20.286	GPTGPIGSR		6.8604	1	5	CO1A2_HUMAN	Collagen alpha-2(I) chain OS=Homo sapiens GN=COL1A2 PE=1 SV=6	374		1634.26	1	P08123|CO1A2_HUMAN	980.382	717.869	1275.08	515.017	312.749	709.15	923.449
497.753	2	24.23	GEIGAVGNAGPA		6.6292	1	2	CO1A2_HUMAN	Collagen alpha-2(I) chain OS=Homo sapiens GN=COL1A2 PE=1 SV=6	374		1634.26	1	P08123|CO1A2_HUMAN	17003.9	11536.2	1442.86	12165.2	1497.27	4930.35	6547.9
438.216	2	27.401	GPP[113.0477]GFAGEK		6.4905	1	2	CO1A2_HUMAN	Collagen alpha-2(I) chain OS=Homo sapiens GN=COL1A2 PE=1 SV=6	374		1261.53	1		45097.5	23899.9	9101.48	30502	3154.42	18140.9	19690.4
586.244	1	24.422	GETGPSG		6.9393	1	2	CO1A2_HUMAN	Collagen alpha-2(I) chain OS=Homo sapiens GN=COL1A2 PE=1 SV=6	374		1634.26	1	P08123|CO1A2_HUMAN	15423.4	10548.2	8463.11	9612.18	3360.99	8086.67	11052.3
395.53952, 592.80493	2, 3	14.445	GPSGP[113.0477]QGIRGDK		5.1875, 5.555200099945068	1	1, 2	CO1A2_HUMAN	Collagen alpha-2(I) chain OS=Homo sapiens GN=COL1A2 PE=1 SV=6	374		1634.2640380859375, 461.4591064453125	1		3.07959e+06	3.26431e+06	2.70596e+06	1.3046e+06	379556	1.01966e+06	970582
717.328	1	16.058	MGPP[113.0477]GSR		6.3009	1	2	CO1A2_HUMAN	Collagen alpha-2(I) chain OS=Homo sapiens GN=COL1A2 PE=1 SV=6	374		1292.85	1		20989.8	11349.1	18438.3	4461.48	28456.3	92.561	1396.13
511.263	2	24.234	GNAGPAGPAGPR		6.8189	1	2	CO1A2_HUMAN	Collagen alpha-2(I) chain OS=Homo sapiens GN=COL1A2 PE=1 SV=6	374		1634.26	1	P08123|CO1A2_HUMAN	37791.5	27143.1	3570.43	30319.8	4715.34	10160.4	12118.4
511.755	2	25.374	GN[115.0269]AGPAGPAGPR		7.0083	1	2	CO1A2_HUMAN	Collagen alpha-2(I) chain OS=Homo sapiens GN=COL1A2 PE=1 SV=6	374		1634.26	1		84099.9	60187.4	55354.6	56688.3	19359.9	38124.5	80864.6
568.273	2	24.406	GETGPSGPVGPAGA		6.9604	1	2	CO1A2_HUMAN	Collagen alpha-2(I) chain OS=Homo sapiens GN=COL1A2 PE=1 SV=6	374		1656.58	1	P08123|CO1A2_HUMAN	123635	84856.1	87376.8	99849.3	40673.7	45529	102166
744.356	3	20.487	GAP[113.0477]GAVGAP[113.0477]GPAGATGDRGEAGAAGPAG		6.6516	1	2	CO1A2_HUMAN	Collagen alpha-2(I) chain OS=Homo sapiens GN=COL1A2 PE=1 SV=6	374		1261.53	1		124979	165742	98184.8	142542	94715.9	84177.7	124989
622.615	3	18.918	ERGPP[113.0477]GESGAAGPTGPIGSR		6.3368	1	2	CO1A2_HUMAN	Collagen alpha-2(I) chain OS=Homo sapiens GN=COL1A2 PE=1 SV=6	374		1292.85	1		78149.6	94481.7	75008.7	102948	75218.9	79716.2	90768.4
625.323	2	25.359	GAVGN[115.0269]AGPAGPAGPR		7.3253	1	2	CO1A2_HUMAN	Collagen alpha-2(I) chain OS=Homo sapiens GN=COL1A2 PE=1 SV=6	374		1634.26	1		78358.5	52736.8	48768.2	53042.3	13550.5	21449.5	70420.6
526.937	3	16.472	GETGPSGPVGP[113.0477]AGAVGPR		5.8443	1	2	CO1A2_HUMAN	Collagen alpha-2(I) chain OS=Homo sapiens GN=COL1A2 PE=1 SV=6	374		1656.58	1		78146	71724.1	78261.5	97886.6	54701.4	43715.6	18927.3
1006.99	2	29.322	GPTGPVGAAGPAGPN[115.0269]GPP[113.0477]GPAGSR		6.9103	1	2	CO1A2_HUMAN	Collagen alpha-2(I) chain OS=Homo sapiens GN=COL1A2 PE=1 SV=6	374		1656.58	1		114310	117432	100993	98166.8	62675.1	104479	106971
497.23004, 498.22452, 498.22516	2	20.115	GPP[113.0477]GESGAAGPT		5.666299819946289, 5.9847002029418945, 6.0040998458862305	1	2, 4	CO1A2_HUMAN	Collagen alpha-2(I) chain OS=Homo sapiens GN=COL1A2 PE=1 SV=6	374		1046.1619873046875, 1261.530029296875, 1634.2640380859375	1		63926.2	53939.4	49090.9	87873.2	44961.7	52093	47292.5
688.6919, 688.6922	3	27.503	P[113.0477]GNIGPVGAAGAP[113.0477]GPHGPVGPAGK		5.800899982452393, 6.211400032043457	1	5, 6	CO1A2_HUMAN	Collagen alpha-2(I) chain OS=Homo sapiens GN=COL1A2 PE=1 SV=6	374		30.27829933166504, 48.81159973144531	1		1637127	1.23519e+06	1.14033e+06	485747	991642	1.47743e+06	814433
799.324	1	21.682	GPN[115.0269]GEAGSAG		6.7624	1	2	CO1A2_HUMAN	Collagen alpha-2(I) chain OS=Homo sapiens GN=COL1A2 PE=1 SV=6	374		1656.58	1		108292	52571	21683.7	64535.7	10892.8	16697.5	3800.27
650.313	3	20.502	GAP[113.0477]GAVGAP[113.0477]GPAGATGDRGEAGAA		6.4701	1	2	CO1A2_HUMAN	Collagen alpha-2(I) chain OS=Homo sapiens GN=COL1A2 PE=1 SV=6	374		1292.85	1		100970	109352	57856.5	95287.2	60677.4	50746.3	66430.1
392.72037, 784.4261	1, 2	19.584	PTGPIGSR		6.219799995422363, 6.372900009155273	1	2	CO1A2_HUMAN	Collagen alpha-2(I) chain OS=Homo sapiens GN=COL1A2 PE=1 SV=6	374		1268.2259521484375, 1634.2640380859375	1	P08123|CO1A2_HUMAN	67323.5	50802.8	39790.8	83365.7	41519.1	46908.4	48294.9
414.187	2	19.504	RGPN[115.0269]GEAGS		6.4982	1	2	CO1A2_HUMAN	Collagen alpha-2(I) chain OS=Homo sapiens GN=COL1A2 PE=1 SV=6	374		1634.26	1		37948.9	37628.7	41381.7	64766.7	46561	31692.8	34540.9
411.728	2	21.63	PP[113.0477]GPP[113.0477]GLR		6.4793	1	2	CO1A2_HUMAN	Collagen alpha-2(I) chain OS=Homo sapiens GN=COL1A2 PE=1 SV=6	374		1261.53	1		122649	76894.3	31958.3	57993.2	9190.77	21627.2	21926.2
532.4314, 532.75323	2	24.391	GETGPSGPVGPAG		6.628499984741211, 6.731599807739258	1	2, 4	CO1A2_HUMAN	Collagen alpha-2(I) chain OS=Homo sapiens GN=COL1A2 PE=1 SV=6	374		1634.2640380859375, 1656.583984375	1	P08123|CO1A2_HUMAN	86987.2	70434.1	73356.9	57296.5	29162	42764.7	69716.5
470.579	3	14.321	GKN[115.0269]GDKGHAGLAGAR		7.6298	1	2	CO1A2_HUMAN	Collagen alpha-2(I) chain OS=Homo sapiens GN=COL1A2 PE=1 SV=6	374		1634.26	1		57020.7	28566.2	41834.4	59211.7	68292.7	349.571	1006.08
561.292	2	25.356	VGN[115.0269]AGPAGPAGPR		7.0846	1	2	CO1A2_HUMAN	Collagen alpha-2(I) chain OS=Homo sapiens GN=COL1A2 PE=1 SV=6	374		1634.26	1		37726.4	22840.3	22685.6	22981.2	5893.18	11844.2	32262.6
624.806	2	29.696	PAGPN[115.0269]GPP[113.0477]GPAGSR		6.8657	1	2	CO1A2_HUMAN	Collagen alpha-2(I) chain OS=Homo sapiens GN=COL1A2 PE=1 SV=6	374		1634.26	1		44614.2	51262.7	42849.7	37223.5	25512.3	50793	57165.4
867.403	2	27.806	GP[113.0477]PGAAGAP[113.0477]GPQGFQGPAGE		6.4605	1	2	CO1A2_HUMAN	Collagen alpha-2(I) chain OS=Homo sapiens GN=COL1A2 PE=1 SV=6	374		1634.26	1		63552.9	73161.6	52555	46165.7	34917.8	65480.1	62018.9
912.969	1	20.708	SP[113.0477]GNIGPAGK		6.8044	1	2	CO1A2_HUMAN	Collagen alpha-2(I) chain OS=Homo sapiens GN=COL1A2 PE=1 SV=6	374		736.89	1		20463.7	31090.6	22519.4	32465.5	45879.1	15139.3	21645
753.702	3	20.482	GAP[113.0477]GPAGATGDRGEAGAAGPAGPAGPR		6.704	1	2	CO1A2_HUMAN	Collagen alpha-2(I) chain OS=Homo sapiens GN=COL1A2 PE=1 SV=6	374		1292.85	1		42054.6	47986.3	32089	42292.6	23615.6	34774.2	41238.1
560.798	2	24.305	VGNAGPAGPAGPR		6.6463	1	2	CO1A2_HUMAN	Collagen alpha-2(I) chain OS=Homo sapiens GN=COL1A2 PE=1 SV=6	374		1656.58	1	P08123|CO1A2_HUMAN	48282.7	31872	16635.4	33993	9329.89	19715.4	23648.2
880.5	1	19.997	VGPAGAVGPR		6.8505	1	2	CO1A2_HUMAN	Collagen alpha-2(I) chain OS=Homo sapiens GN=COL1A2 PE=1 SV=6	374		1634.26	1	P08123|CO1A2_HUMAN	12844.2	4347.39	7882.34	24490.5	11538.5	5670.09	7613.66
681.863	2	25.335	IGAVGN[115.0269]AGPAGPAGPR		7.0673	1	2	CO1A2_HUMAN	Collagen alpha-2(I) chain OS=Homo sapiens GN=COL1A2 PE=1 SV=6	374		1268.23	1		67149.4	65853.8	27681.2	35154.7	14799.9	17820.7	61631.7
915.455	2	24.042	TGP[113.0477]PGPSGISGP[113.0477]PGP[113.0477]PGPAGK		5.5474	1	6	CO1A2_HUMAN	Collagen alpha-2(I) chain OS=Homo sapiens GN=COL1A2 PE=1 SV=6	374		627.582	1		34438.7	53280.4	22064.2	12652.8	67280.2	12747.5	41366.1
420.2	2	24.361	GETGPSGPVG		6.7495	1	2	CO1A2_HUMAN	Collagen alpha-2(I) chain OS=Homo sapiens GN=COL1A2 PE=1 SV=6	374		1634.26	1	P08123|CO1A2_HUMAN	37425.4	26376.6	22760.9	24051.5	9245.37	14592.8	27980.1
533.727	2	21.645	GPN[115.0269]GEAGSAGPP[113.0477]G		6.5486	1	2	CO1A2_HUMAN	Collagen alpha-2(I) chain OS=Homo sapiens GN=COL1A2 PE=1 SV=6	374		1656.58	1		61676.7	35260.8	15965.2	39543.4	11781.4	17644.1	80058.3
1006.39	1	19.403	GDGGPP[113.0477]GM[147.0354]TGF		7.0688	1	2	CO1A2_HUMAN	Collagen alpha-2(I) chain OS=Homo sapiens GN=COL1A2 PE=1 SV=6	374		1634.26	1		31766.9	18203.4	4298.71	32895.8	2962.52	12140.2	17314.6
597.8	2	27.764	PGEPGQTGPAGAR		7.049	1	2	CO1A2_HUMAN	Collagen alpha-2(I) chain OS=Homo sapiens GN=COL1A2 PE=1 SV=6	374		1656.58	1	P08123|CO1A2_HUMAN	31786.2	16249.3	9490.69	14706.5	9983.59	20981.7	18483.4
526.264	2	24.241	GEIGAVGNAGPAG		6.1357	1	2	CO1A2_HUMAN	Collagen alpha-2(I) chain OS=Homo sapiens GN=COL1A2 PE=1 SV=6	374		1634.26	1	P08123|CO1A2_HUMAN	14723.1	13486	3702.09	12389.3	3929.49	9212.9	14459.6
512.246	2	29.681	PN[115.0269]GPP[113.0477]GPAGSR		6.6493	1	2	CO1A2_HUMAN	Collagen alpha-2(I) chain OS=Homo sapiens GN=COL1A2 PE=1 SV=6	374		1634.26	1		25193.2	27065.9	24930.9	23290.8	16600.9	25437.4	27963.3
681.352	2	24.233	IGAVGNAGPAGPAGPR		7.0125	1	2	CO1A2_HUMAN	Collagen alpha-2(I) chain OS=Homo sapiens GN=COL1A2 PE=1 SV=6	374		1634.26	1	P08123|CO1A2_HUMAN	16423.9	17736.8	5727.1	12668.8	3333.4	8234.75	10097.1
570.287	2	19.97	GLVGEP[113.0477]GP[113.0477]AGSKG		5.0252	1	4	CO1A2_HUMAN	Collagen alpha-2(I) chain OS=Homo sapiens GN=COL1A2 PE=1 SV=6	374		1099.46	1		56782.8	30455.4	118747	36503.2	83226.4	45158	36575
531.918	3	11.554	GEDGHP[113.0477]GKP[113.0477]GRP[113.0477]GER		5.9241	1	1	CO1A2_HUMAN	Collagen alpha-2(I) chain OS=Homo sapiens GN=COL1A2 PE=1 SV=6	374		564.008	1		82342	47190.1	58247.9	83329.7	33938.5	28878.4	32223.8
416.94925, 555.59503	3, 4	9.909	AGEDGHP[113.0477]GKP[113.0477]GRP[113.0477]GER		6.064599990844727, 6.371200084686279	1	1	CO1A2_HUMAN	Collagen alpha-2(I) chain OS=Homo sapiens GN=COL1A2 PE=1 SV=6	374		534.2153930664062, 564.00830078125	1		237961	156368	191468	148292	144323	57781	64948.3
379.391	5	12.94	PTGDP[113.0477]GKN[115.0269]GDKGHAGLAGAR		6.5913	1	1	CO1A2_HUMAN	Collagen alpha-2(I) chain OS=Homo sapiens GN=COL1A2 PE=1 SV=6	374		199.718	1		107901	40076.3	112032	132942	85180.6	64283.1	65686.9
568.26	2	18.791	GPPGAVGSP[113.0477]GVN[115.0269]GA		5.3304	1	1	CO1A2_HUMAN	Collagen alpha-2(I) chain OS=Homo sapiens GN=COL1A2 PE=1 SV=6	374		506.621	1		256380	211452	136654	196116	112427	91289.4	87408.5
715.375	1	16.624	SGPQ[129.0426]GIR		6.5021	1	1	CO1A2_HUMAN	Collagen alpha-2(I) chain OS=Homo sapiens GN=COL1A2 PE=1 SV=6	374		564.008	1		147725	149177	65295	152265	98070.7	9828.03	6731.87
719.873	2	32.907	VGTAGPSGPSGLPGER		6.6032	1	4	CO1A2_HUMAN	Collagen alpha-2(I) chain OS=Homo sapiens GN=COL1A2 PE=1 SV=6	374		782.461	1	P08123|CO1A2_HUMAN	20395.7	20186.6	15707.5	13119.2	20231.1	28894.7	28301.9
546.433	3	12.89	DP[113.0477]GKN[115.0269]GDKGHAGLAGAR		7.089	1	1	CO1A2_HUMAN	Collagen alpha-2(I) chain OS=Homo sapiens GN=COL1A2 PE=1 SV=6	374		564.008	1		60699	31200.4	39018.6	63003	41084.8	26037.1	30242.6
406.718	2	16.523	PSGPQ[129.0426]GIR		6.2065	1	1	CO1A2_HUMAN	Collagen alpha-2(I) chain OS=Homo sapiens GN=COL1A2 PE=1 SV=6	374		564.008	1		54212.3	49466.7	55122.2	47583.7	44818.9	11521.5	11769.8
547.78	2	17.67	GP[113.0477]PGPQGVQGGK		5.6132	1	1	CO1A2_HUMAN	Collagen alpha-2(I) chain OS=Homo sapiens GN=COL1A2 PE=1 SV=6	374		534.215	1		27349	17003.9	10682.2	16450	6861.2	8767.74	9893.69
561.307	2	29.852	GAAGLP[113.0477]GVAGAP[113.0477]GL		5.082	1	4	CO1A2_HUMAN	Collagen alpha-2(I) chain OS=Homo sapiens GN=COL1A2 PE=1 SV=6	374		30.2783	1		6562.97	7900.61	8388.25	14760.9	14095	3111.5	3201.62
802.376	2	27.677	GPAGEPGEPGQTGPAGAR		6.1947	1	4	CO1A2_HUMAN	Collagen alpha-2(I) chain OS=Homo sapiens GN=COL1A2 PE=1 SV=6	374		1046.16	1	P08123|CO1A2_HUMAN	10068.9	13153	3931.85	8184.47	2258.28	11743.4	8793.69
449.72266, 599.2867	3, 4	12.942	TGDP[113.0477]GKN[115.0269]GDKGHAGLAGAR		6.845699787139893, 7.028299808502197	1	1	CO1A2_HUMAN	Collagen alpha-2(I) chain OS=Homo sapiens GN=COL1A2 PE=1 SV=6	374		506.6213073730469, 564.00830078125	1		481936	133899	568752	588666	459961	249276	254508
406.224	2	15.19	PSGPQGIR		6.1781	1	1	CO1A2_HUMAN	Collagen alpha-2(I) chain OS=Homo sapiens GN=COL1A2 PE=1 SV=6	374		534.215	1	P08123|CO1A2_HUMAN	727792	689528	683097	622842	484990	272246	237681
835.376	2	14.894	GEPGAPGEN[115.0269]GTP[113.0477]GQTGAR		5.5786	1	1	CO1A2_HUMAN	Collagen alpha-2(I) chain OS=Homo sapiens GN=COL1A2 PE=1 SV=6	374		534.215	1		1.06238e+06	962006	1.0296e+06	667785	871464	708700	815098
684.38	1	14.695	VGPQGAR		6.1305	1	1	CO1A2_HUMAN	Collagen alpha-2(I) chain OS=Homo sapiens GN=COL1A2 PE=1 SV=6	374		564.008	1	P08123|CO1A2_HUMAN	1.56428e+06	1.03849e+06	420550	670481	174630	19048.1	15177.6
551.265	3	13.22	GP[113.0477]SGPQGIRGDKGEP[113.0477]GE		5.5163	1	1	CO1A2_HUMAN	Collagen alpha-2(I) chain OS=Homo sapiens GN=COL1A2 PE=1 SV=6	374		564.008	1		309180	131009	364454	435108	380140	274244	269788
815.393	1	18.394	GEP[113.0477]GPAGSK		6.7412	1	1	CO1A2_HUMAN	Collagen alpha-2(I) chain OS=Homo sapiens GN=COL1A2 PE=1 SV=6	374		564.008	1		908411	703511	651017	738648	469977	337330	331757
843.372	2	13.324	GEPGAP[113.0477]GEN[115.0269]GTP[113.0477]GQTGAR	50.53	6.8161	1	1	CO1A2_HUMAN	Collagen alpha-2(I) chain OS=Homo sapiens GN=COL1A2 PE=1 SV=6	374	1915	564.008	1		5.75768e+06	2.35712e+06	7123406	4800916	4.54317e+06	2.77147e+06	2835058
435.228	2	16.508	GPSGPQ[129.0426]GIR		6.615	1	1	CO1A2_HUMAN	Collagen alpha-2(I) chain OS=Homo sapiens GN=COL1A2 PE=1 SV=6	374		564.008	1		5265202	5.61438e+06	5.33456e+06	5599653	5.03872e+06	1.69404e+06	1568696
823.799	2	32.906	GEPGVVGAVGTAGPSGPSGL		6.2067	1	4	CO1A2_HUMAN	Collagen alpha-2(I) chain OS=Homo sapiens GN=COL1A2 PE=1 SV=6	374		782.461	1	P08123|CO1A2_HUMAN	565.57	3142.17	2465.45	2731.12	3653.61	3316.47	3536.2
714.391	1	15.138	SGPQGIR		6.5676	1	1	CO1A2_HUMAN	Collagen alpha-2(I) chain OS=Homo sapiens GN=COL1A2 PE=1 SV=6	374		506.621	1	P08123|CO1A2_HUMAN	1.62854e+06	1.3856e+06	1.38844e+06	1.45893e+06	1.10692e+06	414366	361814
589.943	3	21.111	GPN[115.0269]GDAGRP[113.0477]GEP[113.0477]GLMGPR	38.59	7.0354	1	1	CO1A2_HUMAN	Collagen alpha-2(I) chain OS=Homo sapiens GN=COL1A2 PE=1 SV=6	374	1915	564.008	1		31250000	20860000	57840000	57000000	66170000	17340000	17250000
686.663	3	16.418	APGPDGNNGAQGPPGPQ[129.0426]GVQGGK		4.8721	1	1	CO1A2_HUMAN	Collagen alpha-2(I) chain OS=Homo sapiens GN=COL1A2 PE=1 SV=6	374		461.459	1		60660000	63660000	70170000	66550000	54400000	46380000	46090000
766.363	2	17.042	GDGGPP[113.0477]GMTGFP[113.0477]GAAGR		6.5569	1	1	CO1A2_HUMAN	Collagen alpha-2(I) chain OS=Homo sapiens GN=COL1A2 PE=1 SV=6	374		1634.26	1		4755342	4.21336e+06	6066719	6.79964e+06	3.62038e+06	4425056	4.68542e+06
737.411	2	39.205	GLP[113.0477]GVAGAVGEP[113.0477]GPLGI		6.3761	1	1	CO1A2_HUMAN	Collagen alpha-2(I) chain OS=Homo sapiens GN=COL1A2 PE=1 SV=6	374		534.215	1		11286	11385.3	7173.25	6232.2	3781.74	6158.63	6590.16
503.908	2	24.162	GETGPSGPVGPA		6.983	1	1	CO1A2_HUMAN	Collagen alpha-2(I) chain OS=Homo sapiens GN=COL1A2 PE=1 SV=6	374		1656.58	1	P08123|CO1A2_HUMAN	31869.2	41524	5331.95	28373.9	12949.5	7016.06	6850.4
469.896	3	8.292	DGHP[113.0477]GKP[113.0477]GRP[113.0477]GER		6.1465	1	1	CO1A2_HUMAN	Collagen alpha-2(I) chain OS=Homo sapiens GN=COL1A2 PE=1 SV=6	374		534.215	1		21277.7	10821	7865.93	3359.07	9950.67	3234.11	3591.23
420.47	2	14.499	GVVGPQGAR		6.4783	1	4	CO1A2_HUMAN	Collagen alpha-2(I) chain OS=Homo sapiens GN=COL1A2 PE=1 SV=6	374		564.008	1	P08123|CO1A2_HUMAN	426.361	2374.84	3048.05	0	5735.08	3149.89	1893.55
489.766	2	15.866	GAAGPAGPAGPR		6.0326	1	1	CO1A2_HUMAN	Collagen alpha-2(I) chain OS=Homo sapiens GN=COL1A2 PE=1 SV=6	374		534.215	1	P08123|CO1A2_HUMAN	11798.3	11228	7765.74	7145.69	4085.62	6210.76	6423.7
392.231	2	14.71	VVGPQGAR		5.8557	1	1	CO1A2_HUMAN	Collagen alpha-2(I) chain OS=Homo sapiens GN=COL1A2 PE=1 SV=6	374		534.215	1	P08123|CO1A2_HUMAN	26364.3	14187.1	3775.63	5625.87	924.266	0	0
593.793	2	28.38	GEPGN[115.0269]IGFP[113.0477]GPK	47.07	7.579	1	2	CO1A2_HUMAN	Collagen alpha-2(I) chain OS=Homo sapiens GN=COL1A2 PE=1 SV=6	374	1782	1634.26	1		17730000	16790000	22200000	15590000	14480000	17860000	20400000
629.327	1	18.259	P[113.0477]GPAGSK		7.0967	1	1	CO1A2_HUMAN	Collagen alpha-2(I) chain OS=Homo sapiens GN=COL1A2 PE=1 SV=6	374		564.008	1		924341	680160	755305	775596	504512	317059	354732
425.72977, 434.73608, 434.73727	2	15.412	GPSGPQGIR	65.02, 68.3	4.684599876403809, 6.1631999015808105, 6.690999984741211	0.99, 1.0	1, 2	CO1A2_HUMAN	Collagen alpha-2(I) chain OS=Homo sapiens GN=COL1A2 PE=1 SV=6	374	1782, 1915	1634.2640380859375, 564.00830078125	1	P08123|CO1A2_HUMAN	50150000	50930000	56650000	50800000	45260000	20560000	16980000
510.26797, 516.9337, 774.8974	2, 3	25.407	GEIGAVGN[115.0269]AGPAGPAGPR	49.2	5.374800205230713, 7.563600063323975	0.99, 1.0	2, 3	CO1A2_HUMAN	Collagen alpha-2(I) chain OS=Homo sapiens GN=COL1A2 PE=1 SV=6	374	1724	1634.26	1		22320000	23910000	26560000	20750000	16980000	12590000	31840000
634.3423, 634.343, 634.34406	2	23.833	GIP[113.0477]GPVGAAGATGAR	38.42, 50.13, 57.75	4.947299957275391, 5.544300079345703, 7.48390007019043	0.99, 1.0	3, 6, 8	CO1A2_HUMAN	Collagen alpha-2(I) chain OS=Homo sapiens GN=COL1A2 PE=1 SV=6	374	1119, 1247, 977	20.46660041809082, 564.00830078125, 736.889892578125	1		124700000	231300000	262500000	110800000	194300000	133800000	131400000
361.7015, 722.3968, 722.4016, 722.40295	1, 2	21.179	PAGPAGPR		5.830999851226807, 6.399799823760986, 6.562600135803223, 6.638199806213379	0.99, 1.0	1, 2	CO1A2_HUMAN	Collagen alpha-2(I) chain OS=Homo sapiens GN=COL1A2 PE=1 SV=6	374		1046.1619873046875, 1634.2640380859375, 1656.583984375, 564.00830078125	1	P08123|CO1A2_HUMAN	153813	123370	67617.8	109098	51104.3	38036.7	61629.2
652.30817, 652.31177, 652.3121	2	21.3	HGNRGETGPSGPVG		5.879899978637695, 5.928299903869629, 6.206900119781494	0.99, 1.0	3, 6	CO1A2_HUMAN	Collagen alpha-2(I) chain OS=Homo sapiens GN=COL1A2 PE=1 SV=6	374		251.118896484375, 459.9883117675781, 736.889892578125	1	P08123|CO1A2_HUMAN	615295	464645	790402	458110	549162	409152	336151
644.8489, 644.849	2	39.494	GLP[113.0477]GVAGAVGEPGPL		4.697199821472168, 4.902500152587891	0.99, 1.0	5, 8	CO1A2_HUMAN	Collagen alpha-2(I) chain OS=Homo sapiens GN=COL1A2 PE=1 SV=6	374		18.719600677490234, 21.368799209594727	1		48657.7	38403.4	18292.5	21139.3	20785.6	33753.6	27116
525.7806, 534.78937, 534.7902	2	20.672	GLVGEPGPAGSK	36.15, 37.68	5.109799861907959, 6.473700046539307, 7.098100185394287	0.99, 1.0	1, 2	CO1A2_HUMAN	Collagen alpha-2(I) chain OS=Homo sapiens GN=COL1A2 PE=1 SV=6	374	1782, 1915	1292.85205078125, 1656.583984375, 506.6213073730469	1	P08123|CO1A2_HUMAN	3017057	2420447	4.28428e+06	2.80178e+06	5294550	487964	788380
408.87637, 612.809	2, 3	14.759	N[115.0269]GDKGHAGLAGAR		5.4344000816345215, 7.674699783325195	0.99, 1.0	1, 2	CO1A2_HUMAN	Collagen alpha-2(I) chain OS=Homo sapiens GN=COL1A2 PE=1 SV=6	374		1656.583984375, 424.2160949707031	1		63190.9	69737.2	58562.2	78946.3	81218.2	13301.3	15743.7
981.174	3	45.531	GP[113.0477]SGEAGTAGPPGTPGPQGLLGAP[113.0477]GILGLP[113.0477]GSR		5.7576	0.99	2	CO1A2_HUMAN	Collagen alpha-2(I) chain OS=Homo sapiens GN=COL1A2 PE=1 SV=6	374		506.621	1		2875.67	1913.69	969.432	1318.69	382.084	903.645	601.193
585.951	3	21.028	HGNRGETGPSGPVGPAGAVG		4.8731	0.99	3	CO1A2_HUMAN	Collagen alpha-2(I) chain OS=Homo sapiens GN=COL1A2 PE=1 SV=6	374		341.905	1	P08123|CO1A2_HUMAN	19405.7	20829.1	5207.57	32187.9	13252	12448.8	22184.9
609.788	2	25.417	GEP[113.0477]GN[115.0269]IGFP[113.0477]GP[113.0477]K	29.25		0.99	2	CO1A2_HUMAN	Collagen alpha-2(I) chain OS=Homo sapiens GN=COL1A2 PE=1 SV=6	374	1782		1		622446	494639	812502	569123	629777	577563	1063909
483.73868, 488.24188, 488.2419, 488.2422	4	13.081	GPTGDP[113.0477]GKN[115.0269]GDKGHAGLAGAR	17.42	5.176799774169922, 6.553599834442139, 6.599999904632568, 7.263899803161621	0.99	1, 2	CO1A2_HUMAN	Collagen alpha-2(I) chain OS=Homo sapiens GN=COL1A2 PE=1 SV=6	374	1782	1292.85205078125, 322.3109130859375, 564.00830078125	1		5671982	1.383e+06	8631312	7.89024e+06	7.16452e+06	3.03852e+06	3.09907e+06
796.054	3	28.368	GP[113.0477]SGPPGPDGNKGEP[113.0477]GVVGAVGTAGPSG		5.5019	0.99	3	CO1A2_HUMAN	Collagen alpha-2(I) chain OS=Homo sapiens GN=COL1A2 PE=1 SV=6	374		371.55	1		14046.1	11052.8	9651.98	12117	5498.16	12411.6	6553.27
909.112	3	30.177	GPSGPP[113.0477]GPDGN[115.0269]KGEPGVVGAVGTAGPSGPSGL		5.7542	0.99	3	CO1A2_HUMAN	Collagen alpha-2(I) chain OS=Homo sapiens GN=COL1A2 PE=1 SV=6	374		229.246	1		15057.3	9358.97	6219.1	11906.5	2452.36	8165.29	15501.8
806.732	3	26.712	GEVGLPGLSGP[113.0477]VGP[113.0477]P[113.0477]GNPGANGLTGAK		6.038	0.99	4	CO1A2_HUMAN	Collagen alpha-2(I) chain OS=Homo sapiens GN=COL1A2 PE=1 SV=6	374		782.461	1		1.10356e+06	1.70106e+06	1.99535e+06	796525	1.60027e+06	2.08522e+06	1.16447e+06
575.623	3	25.931	PGNIGFP[113.0477]GPKGP[113.0477]TGDPGK		5.3072	0.99	3	CO1A2_HUMAN	Collagen alpha-2(I) chain OS=Homo sapiens GN=COL1A2 PE=1 SV=6	374		736.89	1		22341	13813	28038.2	16988.6	18080.8	20705.5	2343.7
904.447	3	22.348	GAP[113.0477]GAVGAPGPAGATGDRGEAGAAGPAGPAGPR		5.6071	0.99	2	CO1A2_HUMAN	Collagen alpha-2(I) chain OS=Homo sapiens GN=COL1A2 PE=1 SV=6	374		1099.46	1		825348	580173	328310	642430	728101	332059	12177.7
626.982	3	20.485	GEPGNIGFPGPKGPTGDPGK		5.7721	0.99	2	CO1A2_HUMAN	Collagen alpha-2(I) chain OS=Homo sapiens GN=COL1A2 PE=1 SV=6	374		1656.58	1	P08123|CO1A2_HUMAN	114109	137064	98010.5	119291	115030	67279.1	79505.4
407.22	4	17.283	AAGIP[113.0477]GGKGEKGEP[113.0477]GLR		6.4173	0.99	2	CO1A2_HUMAN	Collagen alpha-2(I) chain OS=Homo sapiens GN=COL1A2 PE=1 SV=6	374		1292.85	1		70482.8	63174.9	71411.3	109515	83027	45493.9	47477.7
971.126	3	22.309	GPP[113.0477]GAAGAPGPQGFQGPAGEPGEPGQTGPAGAR		5.6846	0.99	2	CO1A2_HUMAN	Collagen alpha-2(I) chain OS=Homo sapiens GN=COL1A2 PE=1 SV=6	374		1046.16	1		4668.31	3806.81	6983.97	2529.88	1347.95	17093.2	648.692
971.465	3	22.456	GPP[113.0477]GAAGAPGPQ[129.0426]GFQGPAGEPGEPGQTGPAGAR		5.6257	0.99	2	CO1A2_HUMAN	Collagen alpha-2(I) chain OS=Homo sapiens GN=COL1A2 PE=1 SV=6	374		1634.26	1		143583	128400	145675	100092	29130.8	259964	35416.9
992.117	3	26.899	DGEDGPTGPPGPPGPPGPPGLGGN[115.0269]FAAQYDGK		5.7254	0.99	2	CO1A2_HUMAN	Collagen alpha-2(I) chain OS=Homo sapiens GN=COL1A2 PE=1 SV=6	374		1292.85	1		26295.8	38817.7	25632	15198.2	13260.4	29206.3	51978.9
832.081	2	29.677	GEP[113.0477]GVVGAVGTAGPSGPSGL		5.6306	0.99	6	CO1A2_HUMAN	Collagen alpha-2(I) chain OS=Homo sapiens GN=COL1A2 PE=1 SV=6	374		341.905	1		24409.1	20855.1	7558.9	7228.78	16085.6	11975	56.287
631.047	4	15.521	GESGNKGEPGSAGPQ[129.0426]GPPGPSGEEGKR		5.3015	0.99	1	CO1A2_HUMAN	Collagen alpha-2(I) chain OS=Homo sapiens GN=COL1A2 PE=1 SV=6	374		424.216	1		147268	78242.7	102585	77706.3	87648	42629.6	41651.6
412.453	4	18.415	PPGAVGSPGVNGAPGEAGR		4.8581	0.99	1	CO1A2_HUMAN	Collagen alpha-2(I) chain OS=Homo sapiens GN=COL1A2 PE=1 SV=6	374		564.008	1	P08123|CO1A2_HUMAN	90543	41802.6	48406.6	35874.7	6629.32	23491.9	20834.4
705.997	3	18.059	GAPGPDGN[115.0269]N[115.0269]GAQGPPGPQGVQGGK		5.5104	0.99	1	CO1A2_HUMAN	Collagen alpha-2(I) chain OS=Homo sapiens GN=COL1A2 PE=1 SV=6	374		506.621	1		4.73297e+06	4.01077e+06	3.79685e+06	2234684	597417	2.99111e+06	3.00981e+06
716.092	3	24.415	GPN[115.0269]GEAGSAGP[113.0477]PGPPGLRGSPGSR		5.6114	0.99	4	CO1A2_HUMAN	Collagen alpha-2(I) chain OS=Homo sapiens GN=COL1A2 PE=1 SV=6	374		941.01	1		8154.51	2521.42	12166.6	3019.3	2774.64	2513.81	7110.53
1053.42	1	17.692	GAPGP[113.0477]DGN[115.0269]NGAQ		5.2419	0.99	1	CO1A2_HUMAN	Collagen alpha-2(I) chain OS=Homo sapiens GN=COL1A2 PE=1 SV=6	374		534.215	1		9119.21	3137.2	1745.34	5312.5	1463.16	1980.3	2329.73
794.4	1	18.375	GLVGEP[113.0477]GPA		5.899	0.99	1	CO1A2_HUMAN	Collagen alpha-2(I) chain OS=Homo sapiens GN=COL1A2 PE=1 SV=6	374		564.008	1		22689.1	12890	12509.8	20205.4	13679.4	6482.66	6590.18
584.79034, 593.28973, 593.3016	2	26.663	GEPGNIGFP[113.0477]GPK	50.85	4.95389986038208, 6.597700119018555, 7.174200057983398	0.98, 1.0	3, 5, 6	CO1A2_HUMAN	Collagen alpha-2(I) chain OS=Homo sapiens GN=COL1A2 PE=1 SV=6	374	1247	209.76019287109375, 736.889892578125	1		19250000	10890000	22900000	10580000	16460000	12590000	6482699
696.3566, 702.3603, 702.36127, 1053.0344	2, 3	32.953	GEPGVVGAVGTAGPSGPSGLPGER	71.93, 94.04	4.881199836730957, 6.83519983291626, 7.635700225830078	0.98, 1.0	4, 5	CO1A2_HUMAN	Collagen alpha-2(I) chain OS=Homo sapiens GN=COL1A2 PE=1 SV=6	374	836	351.3651123046875, 627.5822143554688, 941.0098266601562	1	P08123|CO1A2_HUMAN	2977203	4251350	4581831	2919023	3.61867e+06	4.72436e+06	4982686
707.02167, 1069.0315	2, 3	29.666	GEP[113.0477]GVVGAVGTAGPSGPSGLP[113.0477]GER	76.97	5.22160005569458, 7.3028998374938965	0.98, 1.0	3	CO1A2_HUMAN	Collagen alpha-2(I) chain OS=Homo sapiens GN=COL1A2 PE=1 SV=6	374	1247	736.89	1		4.71721e+06	5.64433e+06	7.07644e+06	4.50557e+06	4686784	6.62206e+06	7.43979e+06
521.59064, 790.88727, 790.8885	2, 3	20.754	GPP[113.0477]GESGAAGPTGPIGSR	26.07, 98.27	5.423600196838379, 8.109199523925781	0.98, 1.0	2, 7	CO1A2_HUMAN	Collagen alpha-2(I) chain OS=Homo sapiens GN=COL1A2 PE=1 SV=6	374	1174, 1782	1261.530029296875, 1656.583984375	1		77270000	77140000	92530000	123200000	104000000	73770000	79490000
660.596, 660.84973	2	38.174	EP[113.0477]GPLGIAGPP[113.0477]GAR		5.188700199127197, 5.259200096130371	0.98, 1.0	7, 8	CO1A2_HUMAN	Collagen alpha-2(I) chain OS=Homo sapiens GN=COL1A2 PE=1 SV=6	374		20.46660041809082, 21.368799209594727	1		101128	71762.8	101663	102828	45800	106739	98135.1
669.29565, 669.32306	3	19.835	GAP[113.0477]GAVGAP[113.0477]GPAGATGDRGEAGAAG		6.173299789428711, 6.175899982452393	0.98, 1.0	2	CO1A2_HUMAN	Collagen alpha-2(I) chain OS=Homo sapiens GN=COL1A2 PE=1 SV=6	374		1046.1619873046875, 1261.530029296875	1		163389	98267.2	136761	134322	62900.6	64058.7	51379.8
586.287	3	19.999	HGN[115.0269]RGETGPSGPVGPAGAVG		6.0288	0.98	2	CO1A2_HUMAN	Collagen alpha-2(I) chain OS=Homo sapiens GN=COL1A2 PE=1 SV=6	374		1292.85	1		102506	101230	152746	125827	86921.6	175542	205697
650.324	1	20.325	TGHPGTV		4.9544	0.98	3	CO1A2_HUMAN	Collagen alpha-2(I) chain OS=Homo sapiens GN=COL1A2 PE=1 SV=6	374		209.76	1	P08123|CO1A2_HUMAN	11342.1	20877.2	33179.4	11118	43253.5	13102	11768.4
1218.6	2	37.762	GEVGLP[113.0477]GLSGPVGP[113.0477]P[113.0477]GN[115.0269]P[113.0477]GAN[115.0269]GLTGAK	29.97		0.98	5	CO1A2_HUMAN	Collagen alpha-2(I) chain OS=Homo sapiens GN=COL1A2 PE=1 SV=6	374	1006		1		7262662	6303636	4.02141e+06	6.74234e+06	8.33712e+06	7348469	7345105
736.34674, 736.4044	1	22.893	GIP[113.0477]GPVGAA		5.230000019073486, 5.376299858093262	0.98	3, 4	CO1A2_HUMAN	Collagen alpha-2(I) chain OS=Homo sapiens GN=COL1A2 PE=1 SV=6	374		229.2458953857422, 341.9049072265625	1		17030.4	39089	56514.5	15082.1	68268.8	12962.6	16073.1
673.362	2	39.261	GLP[113.0477]GVAGAVGEPGPLG		4.74	0.98	7	CO1A2_HUMAN	Collagen alpha-2(I) chain OS=Homo sapiens GN=COL1A2 PE=1 SV=6	374		20.4666	1		40438.1	22579.6	37965.2	15049.1	17027.5	32492.9	25646.3
1050.53	1	20.837	GLP[113.0477]GSP[113.0477]GNIGPA		5.644	0.98	3	CO1A2_HUMAN	Collagen alpha-2(I) chain OS=Homo sapiens GN=COL1A2 PE=1 SV=6	374		736.89	1		4348.35	1918.12	9081.71	1139.23	5645.6	2990.92	3138.87
924.123	3	26.826	GHN[115.0269]GLQGLPGIAGHHGDQ[129.0426]GAPGSVGPAGPR		5.6292	0.98	4	CO1A2_HUMAN	Collagen alpha-2(I) chain OS=Homo sapiens GN=COL1A2 PE=1 SV=6	374		627.582	1		159295	202662	227223	126968	187724	171680	153674
1097.04	2	20.199	SGNKGEP[113.0477]GSAGPQGPPGPSGEEGK		5.4401	0.98	2	CO1A2_HUMAN	Collagen alpha-2(I) chain OS=Homo sapiens GN=COL1A2 PE=1 SV=6	374		1099.46	1		5088.09	9423.77	8529.41	1506.54	6962.1	5583.02	6239.25
800.389	4	30.205	GP[113.0477]SGPPGPDGN[115.0269]KGEPGVVGAVGTAGPSGPSGLP[113.0477]GER	60.47		0.98	3	CO1A2_HUMAN	Collagen alpha-2(I) chain OS=Homo sapiens GN=COL1A2 PE=1 SV=6	374	1247		1		11970000	8179243	9472773	9630171	5.13583e+06	10370000	10560000
1041.85	3	25.4	PSGPPGPDGNKGEPGVVGAVGTAGPSGPSGLP[113.0477]GER		5.1837	0.98	3	CO1A2_HUMAN	Collagen alpha-2(I) chain OS=Homo sapiens GN=COL1A2 PE=1 SV=6	374		341.905	1		148491	126722	75337.6	186462	59203.7	103715	90333
462.749	2	30.262	AGAP[113.0477]GLP[113.0477]GPR		4.5383	0.98	5	CO1A2_HUMAN	Collagen alpha-2(I) chain OS=Homo sapiens GN=COL1A2 PE=1 SV=6	374		30.2783	1		94321.8	46118.8	26953.7	37101.1	14709.4	63762	34697.5
632.648	3	18.517	GEPGN[115.0269]IGFPGPKGP[113.0477]TGDPGK		6.0877	0.98	2	CO1A2_HUMAN	Collagen alpha-2(I) chain OS=Homo sapiens GN=COL1A2 PE=1 SV=6	374		1656.58	1		37792.5	41442.1	46099.7	73046.2	61252.1	21512.6	10797.4
709.998	3	16.165	GAPGPDGNNGAQGPP[113.0477]GPQGVQGGK		5.083	0.98	2	CO1A2_HUMAN	Collagen alpha-2(I) chain OS=Homo sapiens GN=COL1A2 PE=1 SV=6	374		199.718	1		379790	333264	252873	36469	62163.4	31677.6	35338.8
1038.51	4	36.294	GSDGSVGPVGPAGPIGSAGPP[113.0477]GFP[113.0477]GAP[113.0477]GP[113.0477]KGEIGAVGN[115.0269]AGP[113.0477]AGPAGPR	80.11		0.98	6	CO1A2_HUMAN	Collagen alpha-2(I) chain OS=Homo sapiens GN=COL1A2 PE=1 SV=6	374	1119		1		10530000	10670000	15060000	11940000	7.72871e+06	11680000	11650000
679.661	3	30.56	GEVGPAGPN[115.0269]GFAGPAGAAGQ[129.0426]PGAK		5.7293	0.98	2	CO1A2_HUMAN	Collagen alpha-2(I) chain OS=Homo sapiens GN=COL1A2 PE=1 SV=6	374		1261.53	1		54567.5	36261.6	35075.2	43816.7	42875.4	44025	51643.7
896.42	2	18.057	GEPGSAGPQGPPGPSGEEGK		5.4316	0.98	1	CO1A2_HUMAN	Collagen alpha-2(I) chain OS=Homo sapiens GN=COL1A2 PE=1 SV=6	374		534.215	1	P08123|CO1A2_HUMAN	163530	118625	132059	106553	133904	60152.8	72323.9
381.448	4	12.976	P[113.0477]GKN[115.0269]GDKGHAGLAGAR		6.3804	0.98	1	CO1A2_HUMAN	Collagen alpha-2(I) chain OS=Homo sapiens GN=COL1A2 PE=1 SV=6	374		424.216	1		141035	49010.5	145223	151207	95234.9	80752.4	81281.6
804.389	4	28.81	GP[113.0477]SGP[113.0477]PGPDGN[115.0269]KGEPGVVGAVGTAGPSGPSGLP[113.0477]GER	71.24		0.98	3	CO1A2_HUMAN	Collagen alpha-2(I) chain OS=Homo sapiens GN=COL1A2 PE=1 SV=6	374	1235		1		3.55973e+06	3.01502e+06	2.84425e+06	3.81912e+06	1.7245e+06	3.30084e+06	3.63511e+06
612.815	2	18.691	GPAGDRGPRGER		5.9507	0.98	2	CO1A2_HUMAN	Collagen alpha-2(I) chain OS=Homo sapiens GN=COL1A2 PE=1 SV=6	374		1634.26	1	P08123|CO1A2_HUMAN	2.39423e+06	3.19984e+06	2.53563e+06	494388	316493	2.51424e+06	2.68439e+06
416.53143, 624.29224, 624.2954	2, 3	20.614	HGN[115.0269]RGETGPSGPV		5.390399932861328, 6.4145002365112305, 6.7195000648498535	0.97, 1.0	2, 7	CO1A2_HUMAN	Collagen alpha-2(I) chain OS=Homo sapiens GN=COL1A2 PE=1 SV=6	374		1634.2640380859375, 1656.583984375, 459.9883117675781	1		1.27638e+06	1218085	1.57694e+06	1987207	1.48372e+06	1.39059e+06	1.44155e+06
573.2882, 579.6121, 868.91534, 868.9155	2, 3	18.927	GPPGAVGSP[113.0477]GVN[115.0269]GAP[113.0477]GEAGR	26.45, 63.03, 86.3	5.149400234222412, 7.2820000648498535	0.97, 0.98, 1.0	1, 2	CO1A2_HUMAN	Collagen alpha-2(I) chain OS=Homo sapiens GN=COL1A2 PE=1 SV=6	374	1091, 1915	564.008	1		16560000	15780000	16290000	11760000	16020000	3.92245e+06	4.17096e+06
387.59573, 484.24194, 484.24216, 484.24286, 484.24295, 484.24402, 645.3215, 645.3226, 967.4773, 967.4786	2, 3, 4, 5	14.329	GPTGDPGKN[115.0269]GDKGHAGLAGAR	32.51, 43.24, 45.84, 47.33, 56.43, 99.11	5.056399822235107, 5.117400169372559, 5.309700012207031, 5.524099826812744, 6.986299991607666, 7.983699798583984	0.97, 0.98, 0.99, 1.0	1, 2, 3, 4, 5	CO1A2_HUMAN	Collagen alpha-2(I) chain OS=Homo sapiens GN=COL1A2 PE=1 SV=6	374	1782, 1915	1656.583984375, 209.76019287109375, 371.5504150390625, 506.6213073730469, 534.2153930664062, 736.889892578125	1		17650000	9027716	18640000	27600000	43530000	10510000	11450000
588.30524, 588.33044, 588.3306, 588.3308, 588.33105	2	39.609	PGPLGIAGPP[113.0477]GAR		4.1828999519348145, 5.190800189971924, 5.402299880981445, 5.721399784088135, 5.955399990081787	0.97, 0.98, 0.99, 1.0	4, 7, 8	CO1A2_HUMAN	Collagen alpha-2(I) chain OS=Homo sapiens GN=COL1A2 PE=1 SV=6	374		1.2192000150680542, 20.46660041809082, 21.368799209594727, 24.27440071105957, 48.81159973144531	1		940800	662771	793144	615722	365268	772136	756002
1038.26	4	35.825	GSDGSVGPVGPAGPIGSAGPP[113.0477]GFP[113.0477]GAP[113.0477]GP[113.0477]KGEIGAVGNAGP[113.0477]AGPAGPR	44.36		0.97	7	CO1A2_HUMAN	Collagen alpha-2(I) chain OS=Homo sapiens GN=COL1A2 PE=1 SV=6	374	884		1		4.51546e+06	3.92904e+06	4346721	4.70588e+06	3.02254e+06	3.26248e+06	3.1036e+06
915.113	3	25.517	GAP[113.0477]GAVGAPGPAGATGDRGEAGAAGP[113.0477]AGPAGP[113.0477]R		5.2883	0.97	4	CO1A2_HUMAN	Collagen alpha-2(I) chain OS=Homo sapiens GN=COL1A2 PE=1 SV=6	374		627.582	1		115046	236044	243549	102629	189074	121390	126393
937.793	3	27.909	GEQGPPGPPGFQ[129.0426]GLPGPSGPAGEVGKPGER		5.4013	0.97	3	CO1A2_HUMAN	Collagen alpha-2(I) chain OS=Homo sapiens GN=COL1A2 PE=1 SV=6	374		941.01	1		8824.08	33673.9	10457.7	5799.6	5479.28	10964.7	5998.77
1455.69	2	32.611	GPPGAAGAPGPQ[129.0426]GFQGP[113.0477]AGEPGEPGQTGPAGAR		5.3191	0.97	5	CO1A2_HUMAN	Collagen alpha-2(I) chain OS=Homo sapiens GN=COL1A2 PE=1 SV=6	374		516.204	1		1192.01	2531.21	2549.53	600.946	2377.67	3925.97	1411.91
577.948	3	19.824	GPPGAVGSP[113.0477]GVNGAP[113.0477]GEAGR		5.2951	0.97	4	CO1A2_HUMAN	Collagen alpha-2(I) chain OS=Homo sapiens GN=COL1A2 PE=1 SV=6	374		461.459	1		18254.3	23060	148617	8273.04	41701.3	46507.6	43150.4
618.3281, 627.32776, 627.3278, 627.3285, 627.32886, 627.3295, 627.3301	2	21.242	GLP[113.0477]GSP[113.0477]GNIGPAGK	32.52, 49.82, 53.15, 60.2, 70.15, 70.29	4.997799873352051, 6.812099933624268, 7.031499862670898, 7.17140007019043, 7.247200012207031, 7.646100044250488, 7.724999904632568	0.96, 1.0	2, 3, 4, 5, 6, 8	CO1A2_HUMAN	Collagen alpha-2(I) chain OS=Homo sapiens GN=COL1A2 PE=1 SV=6	374	1006, 1119, 1247, 1782, 836, 977	1656.583984375, 459.9883117675781, 503.7102966308594, 736.889892578125, 782.4611206054688, 941.0098266601562	1		85060000	89080000	199200000	77910000	150700000	88830000	73920000
524.752	2	20.705	GPPGAVGSPGVN[115.0269]G		5.105	0.96	3	CO1A2_HUMAN	Collagen alpha-2(I) chain OS=Homo sapiens GN=COL1A2 PE=1 SV=6	374		1656.58	1		1841.89	2444.89	2272.6	1073.69	1828.51	2239.24	2241.08
754.43	1	39.333	IAGPP[113.0477]GAR		4.8717	0.96	7	CO1A2_HUMAN	Collagen alpha-2(I) chain OS=Homo sapiens GN=COL1A2 PE=1 SV=6	374		9.0444	1		9657.66	4800.4	7350.23	5071.76	3468.84	5957.37	7395.31
798.72	3	26.737	GEVGPAGPNGFAGP[113.0477]AGAAGQ[129.0426]PGAKGER		5.4118	0.96	4	CO1A2_HUMAN	Collagen alpha-2(I) chain OS=Homo sapiens GN=COL1A2 PE=1 SV=6	374		782.461	1		17671.7	22136.5	23220.4	10542.9	28554.9	23276.2	15591.6
858.401	4	22.616	GLVGEPGPAGSKGESGN[115.0269]KGEPGSAGP[113.0477]QGPPGPSGEEGK		4.5589	0.96	1	CO1A2_HUMAN	Collagen alpha-2(I) chain OS=Homo sapiens GN=COL1A2 PE=1 SV=6	374		322.311	1		264903	219960	316257	297543	266113	440584	424705
863.08966, 863.75745	3	36.729	GSDGSVGPVGPAGPIGSAGP[113.0477]PGFPGAP[113.0477]GP[113.0477]K		5.207499980926514, 5.73360013961792	0.95, 1.0	7, 8	CO1A2_HUMAN	Collagen alpha-2(I) chain OS=Homo sapiens GN=COL1A2 PE=1 SV=6	374		199.7178955078125, 534.2153930664062	1		4.15925e+06	4.04083e+06	4604342	4192933	3.02701e+06	4.5068e+06	4.60933e+06
491.24353, 491.24374, 491.24408	2	29.894	GLHGEFGLP[113.0477]G		4.696700096130371, 4.920400142669678, 5.452199935913086	0.95, 1.0	5, 6, 7	CO1A2_HUMAN	Collagen alpha-2(I) chain OS=Homo sapiens GN=COL1A2 PE=1 SV=6	374		23.90880012512207, 24.27440071105957, 30.27829933166504	1		4099337	3.85849e+06	3.28826e+06	3.01651e+06	2.87638e+06	3.34293e+06	3632517
422.2098, 426.70926	4	16.863	GPPGAVGSPGVNGAPGEAGR		4.860000133514404, 4.861400127410889	0.95, 0.99	1, 2	CO1A2_HUMAN	Collagen alpha-2(I) chain OS=Homo sapiens GN=COL1A2 PE=1 SV=6	374		506.6213073730469, 534.2153930664062	1	P08123|CO1A2_HUMAN	7819237	3351079	4586921	3.34072e+06	958824	1731082	1.63283e+06
329.1846, 657.32666	1, 2	15.344	P[113.0477]GPAGSR		4.452899932861328, 4.643400192260742	0.95, 0.99	1	CO1A2_HUMAN	Collagen alpha-2(I) chain OS=Homo sapiens GN=COL1A2 PE=1 SV=6	374		4.406400203704834, 4.432300090789795	1		90643	61118	46775.7	88894.5	42699.2	113974	135522
557.61615, 558.2783, 836.9112	2, 3	15.403	GLVGEP[113.0477]GP[113.0477]AGSKGESGNK	26.92, 47.75	6.098	0.95, 0.98, 1.0	1, 2	CO1A2_HUMAN	Collagen alpha-2(I) chain OS=Homo sapiens GN=COL1A2 PE=1 SV=6	374	1915	506.621	1		1.23867e+06	858224	1.54678e+06	927145	1.13316e+06	649658	704191
611.809, 611.81006	2	35.26	GFP[113.0477]GTP[113.0477]GLP[113.0477]GFK	18.96, 25.87		0.95, 0.98	7	CO1A2_HUMAN	Collagen alpha-2(I) chain OS=Homo sapiens GN=COL1A2 PE=1 SV=6	374	1174		1		2.8268e+06	1.92238e+06	2.50987e+06	1.93856e+06	2.37716e+06	2.31105e+06	2505366
1072.03	4	42.762	GEQGP[113.0477]PGPPGFQGLP[113.0477]GPSGPAGEVGKPGERGLHGEFGLPGPAGPR		4.639	0.95	8	CO1A2_HUMAN	Collagen alpha-2(I) chain OS=Homo sapiens GN=COL1A2 PE=1 SV=6	374		48.8116	1		69685	67527	88298.1	66967.3	0	86542.2	99268
716.014	3	23.594	GPN[115.0269]GEAGSAGPPGPPGLRGSP[113.0477]GSR		5.6729	0.95	2	CO1A2_HUMAN	Collagen alpha-2(I) chain OS=Homo sapiens GN=COL1A2 PE=1 SV=6	374		1046.16	1		2.55634e+06	2.23564e+06	1.86458e+06	1.16555e+06	508231	1.26428e+06	1.34203e+06
867.098	3	20.271	GENGVVGPTGPVGAAGPAGP[113.0477]NGP[113.0477]P[113.0477]GPAGSR		5.6021	0.95	2	CO1A2_HUMAN	Collagen alpha-2(I) chain OS=Homo sapiens GN=COL1A2 PE=1 SV=6	374		1268.23	1		132092	161274	193547	150525	162975	149455	186338
599.962	3	13.24	GP[113.0477]SGPQGIRGDKGEP[113.0477]GEK		5.3673	0.95	1	CO1A2_HUMAN	Collagen alpha-2(I) chain OS=Homo sapiens GN=COL1A2 PE=1 SV=6	374		564.008	1		188241	7875.12	168683	213749	161561	17989.7	14000.2
1329.58	2	24.197	GPPGESGAAGP[113.0477]TGP[113.0477]IGSRGPSGPPGPDGN[115.0269]K		5.6706	0.95	1	CO1A2_HUMAN	Collagen alpha-2(I) chain OS=Homo sapiens GN=COL1A2 PE=1 SV=6	374		1292.85	1		37218	48485.7	53662.7	16328.4	23319.3	51918.5	64422.3
642.6653, 643.6787, 643.6789	3	39.332	P[113.0477]GVAGAVGEPGPLGIAGPP[113.0477]GAR		4.367199897766113, 5.328700065612793, 5.435100078582764	0.94, 1.0	7, 8	CO1A2_HUMAN	Collagen alpha-2(I) chain OS=Homo sapiens GN=COL1A2 PE=1 SV=6	374		1.2192000150680542, 23.90880012512207, 9.044400215148926	1		463335	410666	491928	398737	256194	447010	441526
765.4193, 765.4195, 765.42084	2	39.908	GLP[113.0477]GVAGAVGEPGPLGIA		3.8134000301361084, 4.451399803161621, 4.6265997886657715, 6.317399978637695	0.94, 0.97, 1.0	1, 7, 8	CO1A2_HUMAN	Collagen alpha-2(I) chain OS=Homo sapiens GN=COL1A2 PE=1 SV=6	374		1.2192000150680542, 564.00830078125, 9.044400215148926, 9.608699798583984	1		1.63443e+06	1.03875e+06	1.33697e+06	783687	739822	1185968	965411
752.706	3	31.371	GDQ[129.0426]GPVGRTGEVGAVGPP[113.0477]GFAGEK		5.2172	0.94	3	CO1A2_HUMAN	Collagen alpha-2(I) chain OS=Homo sapiens GN=COL1A2 PE=1 SV=6	374		209.76	1		18199.5	17128.1	21963.5	16656.7	9772.73	16953.9	17168.7
785.641	4	25.342	GAKGP[113.0477]KGEN[115.0269]GVVGP[113.0477]TGPVGAAGPAGPN[115.0269]GPPGP[113.0477]AGSR	44.81		0.94	3	CO1A2_HUMAN	Collagen alpha-2(I) chain OS=Homo sapiens GN=COL1A2 PE=1 SV=6	374	1235		1		1.63028e+06	1.70274e+06	2.22244e+06	2.42961e+06	1.71658e+06	1663578	1102021
637.648	3	25.921	GEPGNIGFP[113.0477]GPKGP[113.0477]TGDPGK		5.2125	0.94	3	CO1A2_HUMAN	Collagen alpha-2(I) chain OS=Homo sapiens GN=COL1A2 PE=1 SV=6	374		736.89	1		564137	355322	602739	413001	540191	421635	224560
1246.25	3	26.325	GPPGPPGRDGEDGPTGPPGPPGP[113.0477]P[113.0477]GPP[113.0477]GLGGNFAAQYDGK		6.0741	0.94	2	CO1A2_HUMAN	Collagen alpha-2(I) chain OS=Homo sapiens GN=COL1A2 PE=1 SV=6	374		1261.53	1		8549.03	15672.6	9734.55	6966.39	7676.43	8579.14	14640.4
510.7879, 511.29	2	39.519	PLGIAGPP[113.0477]GAR		4.783299922943115, 5.136199951171875	0.93, 1.0	7, 8	CO1A2_HUMAN	Collagen alpha-2(I) chain OS=Homo sapiens GN=COL1A2 PE=1 SV=6	374		20.46660041809082, 21.368799209594727	1		111433	82702.1	105000	78154.5	44041	92699.8	95767.8
533.7823, 542.7872, 542.78735	2	18.43	GLVGEP[113.0477]GPAGSK	46.36	4.69950008392334, 7.495699882507324, 7.4969000816345215	0.93, 1.0	1, 2	CO1A2_HUMAN	Collagen alpha-2(I) chain OS=Homo sapiens GN=COL1A2 PE=1 SV=6	374	1915	506.6213073730469, 564.00830078125	1		540848	348914	546962	710986	568160	326260	351955
412.95038, 550.2638	3, 4	10.454	AGEDGHP[113.0477]GKPGRP[113.0477]GER	3.5	4.859099864959717, 6.417099952697754	0.93, 1.0	1	CO1A2_HUMAN	Collagen alpha-2(I) chain OS=Homo sapiens GN=COL1A2 PE=1 SV=6	374	1091	424.2160949707031, 564.00830078125	1		323505	90537.9	249033	263689	228762	78425.6	82416.4
498.24072, 755.8682	2, 3	16.576	GAP[113.0477]GAVGAP[113.0477]GPAGATGDR	66.12	4.96150016784668, 7.515699863433838	0.93, 1.0	1	CO1A2_HUMAN	Collagen alpha-2(I) chain OS=Homo sapiens GN=COL1A2 PE=1 SV=6	374	1915	424.2160949707031, 534.2153930664062	1		43410000	48330000	50660000	40790000	35110000	26900000	27750000
767.7146, 1151.0677	2, 3	29.217	GYP[113.0477]GN[115.0269]IGP[113.0477]VGAAGAP[113.0477]GPHGPVGPAGK	21.68, 25.28		0.93, 0.97	4, 6	CO1A2_HUMAN	Collagen alpha-2(I) chain OS=Homo sapiens GN=COL1A2 PE=1 SV=6	374	1119, 711		1		902887	198630	247149	1.12624e+06	201105	191126	301241
547.939	3	22.867	GLVGEPGPAGSKGESGN[115.0269]K		5.4674	0.93	4	CO1A2_HUMAN	Collagen alpha-2(I) chain OS=Homo sapiens GN=COL1A2 PE=1 SV=6	374		503.71	1		240621	575380	834580	303364	1.16522e+06	269867	259189
464.747	2	20.188	AGVMGPPGSR		5.0421	0.93	5	CO1A2_HUMAN	Collagen alpha-2(I) chain OS=Homo sapiens GN=COL1A2 PE=1 SV=6	374		251.119	1	P08123|CO1A2_HUMAN	6528.6	3916.55	2805.85	441.746	738.96	1261.43	2242.16
1278.62	3	19.03	GEAGAAGPAGPAGPRGSPGERGEVGPAGPN[115.0269]GFAGPAGAAGQPGAK		5.794	0.93	2	CO1A2_HUMAN	Collagen alpha-2(I) chain OS=Homo sapiens GN=COL1A2 PE=1 SV=6	374		1261.53	1		31569.9	7761.47	41693.3	54029.5	55209	4998.03	10005.9
860.918	2	20.972	GPP[113.0477]GAVGSPGVN[115.0269]GAPGEAGR		4.7922	0.93	1	CO1A2_HUMAN	Collagen alpha-2(I) chain OS=Homo sapiens GN=COL1A2 PE=1 SV=6	374		199.718	1		309363	243916	246817	224617	366707	86894.9	110031
689.99725, 1034.4917	2, 3	28.025	GEVGPAGPN[115.0269]GFAGP[113.0477]AGAAGQP[113.0477]GAK	16.1	7.2987	0.92, 1.0	2	CO1A2_HUMAN	Collagen alpha-2(I) chain OS=Homo sapiens GN=COL1A2 PE=1 SV=6	374	1782	1292.85	1		15130000	13220000	15840000	12940000	9507043	15970000	17410000
804.0527, 804.0531, 804.0534, 804.0538	3	25.795	GEVGPAGPN[115.0269]GFAGP[113.0477]AGAAGQP[113.0477]GAKGER	11.2, 22.56, 29.85	6.569200038909912, 7.052999973297119, 7.072800159454346	0.92, 1.0	2, 3, 5	CO1A2_HUMAN	Collagen alpha-2(I) chain OS=Homo sapiens GN=COL1A2 PE=1 SV=6	374	1006, 1247, 1782	1268.2259521484375, 1292.85205078125, 1656.583984375	1		112400000	97090000	139800000	107600000	88310000	58620000	101600000
469.98618, 469.9875, 626.3133	3, 4	14.254	PTGDPGKN[115.0269]GDKGHAGLAGAR		4.834099769592285, 6.542799949645996, 7.561500072479248	0.92, 1.0	1, 2	CO1A2_HUMAN	Collagen alpha-2(I) chain OS=Homo sapiens GN=COL1A2 PE=1 SV=6	374		1292.85205078125, 322.3109130859375, 534.2153930664062	1		1.21155e+06	1280314	1.51825e+06	1.62683e+06	1.6327e+06	633594	705371
511.21307, 775.33844, 775.34064	2, 3	20.068	GDGGPP[113.0477]GM[147.0354]TGFP[113.0477]GAAGR	102.23	5.3927998542785645, 5.400400161743164, 7.963200092315674	0.92, 1.0	2, 6	CO1A2_HUMAN	Collagen alpha-2(I) chain OS=Homo sapiens GN=COL1A2 PE=1 SV=6	374	1782	1634.2640380859375, 1656.583984375, 782.4611206054688	1		27090000	34510000	33970000	49810000	39810000	31690000	36050000
808.141, 808.14124	4	28.132	GP[113.0477]SGP[113.0477]P[113.0477]GPDGNKGEPGVVGAVGTAGPSGPSGLP[113.0477]GER	48.67, 62.96		0.92, 0.98	3	CO1A2_HUMAN	Collagen alpha-2(I) chain OS=Homo sapiens GN=COL1A2 PE=1 SV=6	374	1235, 1247		1		7551651	6883927	6279670	7207459	3.64327e+06	6612558	4.13254e+06
515.5998, 521.6039, 781.643, 781.8994, 781.9002, 781.9003, 781.9005, 781.90094, 781.901, 781.90265	2, 3	25.108	GETGPSGPVGPAGAVGPR	42.07, 47.55, 56.17, 85.11, 87.76, 92.28	3.425299882888794, 4.767600059509277, 5.419300079345703, 5.45359992980957, 6.921299934387207, 7.865099906921387, 8.14330005645752	0.92, 0.95, 0.99, 1.0	2, 3, 4, 6, 7, 8	CO1A2_HUMAN	Collagen alpha-2(I) chain OS=Homo sapiens GN=COL1A2 PE=1 SV=6	374	1119, 1174, 1782, 836, 977	1292.85205078125, 1634.2640380859375, 1656.583984375, 30.27829933166504, 516.20361328125, 9.044400215148926, 941.0098266601562	1	P08123|CO1A2_HUMAN	113300000	110600000	147100000	104800000	93960000	60680000	120100000
804.143	4	28.44	GP[113.0477]SGP[113.0477]PGPDGNKGEPGVVGAVGTAGPSGPSGLP[113.0477]GER	43.28		0.92	3	CO1A2_HUMAN	Collagen alpha-2(I) chain OS=Homo sapiens GN=COL1A2 PE=1 SV=6	374	1247		1		12300000	8829834	8.38435e+06	12310000	5.43734e+06	8868926	5.46506e+06
1186.88	3	29.525	GPPGAVGSPGVN[115.0269]GAPGEAGRDGN[115.0269]PGNDGPPGRDGQPGHK		5.573	0.92	6	CO1A2_HUMAN	Collagen alpha-2(I) chain OS=Homo sapiens GN=COL1A2 PE=1 SV=6	374		371.55	1		1354.19	990.53	1656.6	765.475	8.377	313.596	0
428.262	2	41.801	SAPSLRPK		5.6296	0.92	6	CO1A2_HUMAN	Collagen alpha-2(I) chain OS=Homo sapiens GN=COL1A2 PE=1 SV=6	374		627.582	1	P08123|CO1A2_HUMAN	68651.9	73502.7	53899.5	71788.8	40976.1	69563	72749
860.083	6	24	GPPGAAGAPGPQGFQGPAGEPGEPGQ[129.0426]TGPAGARGPAGPPGKAGEDGHPGKPGRPGER		5.0309	0.92	1	CO1A2_HUMAN	Collagen alpha-2(I) chain OS=Homo sapiens GN=COL1A2 PE=1 SV=6	374		371.55	1		58077.3	121059	83306	16054.8	48317.7	24097.9	26579.6
541.7749, 550.78357	2	21.492	GLVGEP[113.0477]GP[113.0477]AGSK		4.95550012588501, 6.109099864959717	0.91, 0.98	2	CO1A2_HUMAN	Collagen alpha-2(I) chain OS=Homo sapiens GN=COL1A2 PE=1 SV=6	374		1099.4639892578125, 1261.530029296875	1		529587	657872	633988	636135	584144	770980	84004.6
592.27905, 592.787, 601.29663, 601.2979	2	25.207	GEP[113.0477]GNIGFP[113.0477]GPK	43.35, 60.19	4.547999858856201, 4.967800140380859, 6.037199974060059, 7.338799953460693, 7.592100143432617	0.91, 0.95, 1.0	2, 3, 4	CO1A2_HUMAN	Collagen alpha-2(I) chain OS=Homo sapiens GN=COL1A2 PE=1 SV=6	374	1247, 1724	1268.2259521484375, 1656.583984375, 459.9883117675781, 736.889892578125	1		23810000	27720000	43130000	31120000	30360000	27570000	19200000
1389.67	3	35.836	GSDGSVGPVGPAGPIGSAGPP[113.0477]GFP[113.0477]GAP[113.0477]GP[113.0477]KGEIGAVGN[115.0269]AGP[113.0477]AGP[113.0477]AGPR	23.41		0.91	6	CO1A2_HUMAN	Collagen alpha-2(I) chain OS=Homo sapiens GN=COL1A2 PE=1 SV=6	374	1119		1		341376	395286	471682	559328	393374	476363	476131
480.913	3	18.464	GEP[113.0477]GLRGEIGNP[113.0477]GR	22.06		0.91	1	CO1A2_HUMAN	Collagen alpha-2(I) chain OS=Homo sapiens GN=COL1A2 PE=1 SV=6	374	1915		1		9169.69	16216.8	7117.36	7103.31	9824.86	4725.25	4386.38
808.39	4	28.789	GP[113.0477]SGP[113.0477]P[113.0477]GPDGN[115.0269]KGEPGVVGAVGTAGPSGPSGLP[113.0477]GER	60.01		0.91	3	CO1A2_HUMAN	Collagen alpha-2(I) chain OS=Homo sapiens GN=COL1A2 PE=1 SV=6	374	1235		1		4256306	5164074	4646308	5.00678e+06	2670891	4889118	4.68614e+06
834.729	3	25.351	GASGP[113.0477]AGVRGPNGDAGRPGEPGLMGPR		5.1946	0.9	3	CO1A2_HUMAN	Collagen alpha-2(I) chain OS=Homo sapiens GN=COL1A2 PE=1 SV=6	374		459.988	1		64267.7	54129.8	66661.9	40547	10856.4	64364.6	35080.8
619.714	5	18.429	DGARGAPGAVGAPGPAGATGDRGEAGAAGPAGPAGPR		5.5257	0.9	2	CO1A2_HUMAN	Collagen alpha-2(I) chain OS=Homo sapiens GN=COL1A2 PE=1 SV=6	374		1268.23	1	P08123|CO1A2_HUMAN	45870.9	38361.5	68323.8	88705.1	100316	56502.1	61059.4
787.854	3	13.123	SGNKGEP[113.0477]GSAGPQGP[113.0477]PGPSGEEGKR		5.2895	0.9	1	CO1A2_HUMAN	Collagen alpha-2(I) chain OS=Homo sapiens GN=COL1A2 PE=1 SV=6	374		534.215	1		43193.2	18210.9	66380	78249.9	174347	31506.2	27607.1
799.688	3	14.309	GESGN[115.0269]KGEPGSAGP[113.0477]QGP[113.0477]PGPSGEEGK		5.4215	0.9	1	CO1A2_HUMAN	Collagen alpha-2(I) chain OS=Homo sapiens GN=COL1A2 PE=1 SV=6	374		199.718	1		5492859	6.01838e+06	5.57075e+06	6265657	4.36716e+06	6.01224e+06	6555722
1063	2	25.404	GPAGPN[115.0269]GFAGP[113.0477]AGAAGQP[113.0477]GAKGER		6.0996	0.9	4	CO1A2_HUMAN	Collagen alpha-2(I) chain OS=Homo sapiens GN=COL1A2 PE=1 SV=6	374		1634.26	1		704.525	0	0	774.298	430.241	784.444	1.53
1378.68	3	36.795	GSDGSVGPVGPAGPIGSAGPP[113.0477]GFP[113.0477]GAP[113.0477]GP[113.0477]KGEIGAVGNAGPAGPAGPR	48.8		0.9	8	CO1A2_HUMAN	Collagen alpha-2(I) chain OS=Homo sapiens GN=COL1A2 PE=1 SV=6	374	977		1		736429	942504	1.33218e+06	1.14951e+06	1211893	571229	586949
574.032	4	18.633	GEPGNIGFPGPKGPTGDPGKNGDK		4.7334	0.89	3	CO1A2_HUMAN	Collagen alpha-2(I) chain OS=Homo sapiens GN=COL1A2 PE=1 SV=6	374		322.311	1	P08123|CO1A2_HUMAN	2443.6	2121.26	3276.49	1809.23	6816.48	3202.4	2527.89
760.877	2	36.322	GSDGSVGPVGPAGPIGSAG		4.5441	0.89	7	CO1A2_HUMAN	Collagen alpha-2(I) chain OS=Homo sapiens GN=COL1A2 PE=1 SV=6	374		21.3688	1	P08123|CO1A2_HUMAN	21996.5	16180.8	19393.4	12474.5	5350.17	16479.4	19695.8
775.072	4	25.836	VGAAGPAGP[113.0477]NGPPGPAGSRGDGGPPGM[147.0354]TGFPGAAGR		4.8474	0.89	3	CO1A2_HUMAN	Collagen alpha-2(I) chain OS=Homo sapiens GN=COL1A2 PE=1 SV=6	374		371.55	1		99893.5	129843	127056	153475	119370	168959	13872.4
792.393	3	25.506	GEVGPAGPNGFAGPAGAAGQ[129.0426]PGAKGER		5.2518	0.89	3	CO1A2_HUMAN	Collagen alpha-2(I) chain OS=Homo sapiens GN=COL1A2 PE=1 SV=6	374		627.582	1		34101.9	39973.4	33518.2	32932.5	26214	36601.3	27012.6
1071.85	3	28.503	GPSGPP[113.0477]GPDGNKGEP[113.0477]GVVGAVGTAGPSGPSGLP[113.0477]GER		5.8315	0.89	5	CO1A2_HUMAN	Collagen alpha-2(I) chain OS=Homo sapiens GN=COL1A2 PE=1 SV=6	374		341.905	1		189701	43378.7	91833.1	84461.1	80776.8	81744.9	109185
541.281	3	16.517	PGSAGP[113.0477]QGPPGPSGEEGK		4.5426	0.89	2	CO1A2_HUMAN	Collagen alpha-2(I) chain OS=Homo sapiens GN=COL1A2 PE=1 SV=6	374		534.215	1		57111.7	51677.2	37164.3	28093.4	10716.1	31494.1	14191.4
866.4295, 867.92303	2	27.976	GPNGDAGRPGEPGLMGPR		4.941199779510498, 5.137599945068359	0.88, 0.99	2, 5	CO1A2_HUMAN	Collagen alpha-2(I) chain OS=Homo sapiens GN=COL1A2 PE=1 SV=6	374		1292.85205078125, 371.5504150390625	1	P08123|CO1A2_HUMAN	687882	640260	620251	545290	429243	332447	538365
717.6047, 956.4693, 956.4702, 1434.2014, 1434.203	2, 3, 4	27.207	GP[113.0477]KGEN[115.0269]GVVGPTGPVGAAGPAGPN[115.0269]GPPGP[113.0477]AGSR	131.08, 35.4, 55.52, 78.71, 84.39		0.88, 0.98, 0.99, 1.0	2, 3, 8	CO1A2_HUMAN	Collagen alpha-2(I) chain OS=Homo sapiens GN=COL1A2 PE=1 SV=6	374	1235, 1247, 1782, 977		1		12970000	10920000	9562971	11900000	7751013	9246134	6372493
1442.2	2	26.446	GP[113.0477]KGEN[115.0269]GVVGPTGPVGAAGPAGPN[115.0269]GPP[113.0477]GP[113.0477]AGSR	56.63		0.88	2	CO1A2_HUMAN	Collagen alpha-2(I) chain OS=Homo sapiens GN=COL1A2 PE=1 SV=6	374	1782		1		1.27904e+06	595776	663164	866192	513281	267891	1.04187e+06
624.017	3	35.115	PVGLP[113.0477]GIDGRPGPIGPAGAR		4.6176	0.88	7	CO1A2_HUMAN	Collagen alpha-2(I) chain OS=Homo sapiens GN=COL1A2 PE=1 SV=6	374		9.0444	1		11146.3	10406.6	12620.4	9579.81	8960.5	5891.01	4670.43
1034.51	4	36.756	GSDGSVGPVGPAGPIGSAGPP[113.0477]GFP[113.0477]GAP[113.0477]GP[113.0477]KGEIGAVGN[115.0269]AGPAGPAGPR	67.2		0.88	6	CO1A2_HUMAN	Collagen alpha-2(I) chain OS=Homo sapiens GN=COL1A2 PE=1 SV=6	374	1119		1		35540000	38150000	2.51622e+06	35870000	3.37401e+06	29120000	27590000
684.314	3	15.249	N[115.0269]KGEPGSAGPQGP[113.0477]PGPSGEEGK		4.9661	0.88	1	CO1A2_HUMAN	Collagen alpha-2(I) chain OS=Homo sapiens GN=COL1A2 PE=1 SV=6	374		564.008	1		5403.04	16562.6	6804.18	4521.33	3866.76	52746.6	60151.3
503.25128, 507.7556, 507.7563, 507.75635, 507.75684, 507.7571, 676.67255, 676.6731, 676.6732, 1014.5046	2, 3, 4	21.235	HGN[115.0269]RGETGPSGPVGPAGAVGPR	102.75, 39.45, 49.49, 97.3	4.308599948883057, 5.624800205230713, 6.061699867248535, 6.343200206756592, 6.467100143432617, 6.468999862670898, 7.362299919128418, 7.85260009765625	0.87, 0.99, 1.0	2, 3, 4, 5, 6, 7	CO1A2_HUMAN	Collagen alpha-2(I) chain OS=Homo sapiens GN=COL1A2 PE=1 SV=6	374	1174, 1782	1634.2640380859375, 1656.583984375, 30.27829933166504, 516.20361328125, 627.5822143554688, 782.4611206054688, 941.0098266601562	1		34440000	28230000	42470000	50630000	42290000	33190000	35450000
807.076	3	37.261	GEVGLPGLSGPVGP[113.0477]P[113.0477]GNP[113.0477]GAN[115.0269]GLTGAK	15.79		0.87	6	CO1A2_HUMAN	Collagen alpha-2(I) chain OS=Homo sapiens GN=COL1A2 PE=1 SV=6	374	1119		1		10760000	6.77136e+06	4448534	11020000	5638438	7649052	7568105
705.7115, 705.71155, 705.71173, 1058.0618, 1058.0632, 1058.0641, 1058.0642	2, 3	38.909	GLP[113.0477]GVAGAVGEP[113.0477]GPLGIAGPP[113.0477]GAR	138.37, 24.87, 62.49, 83.02	5.576900005340576, 6.259699821472168, 6.3831000328063965, 6.544000148773193, 6.9593000411987305, 7.10890007019043, 7.190700054168701	0.86, 1.0	1, 2, 3, 4, 7	CO1A2_HUMAN	Collagen alpha-2(I) chain OS=Homo sapiens GN=COL1A2 PE=1 SV=6	374	1174, 1724, 1915	199.7178955078125, 21.368799209594727, 461.4591064453125, 48.81159973144531, 534.2153930664062, 564.00830078125, 9.608699798583984	1		61850000	84830000	89520000	83340000	85350000	80630000	81680000
869.0895, 869.09033, 869.0912, 1303.1305	2, 3	34.949	GSDGSVGPVGPAGPIGSAGPP[113.0477]GFP[113.0477]GAP[113.0477]GP[113.0477]K	32.18, 41.38, 47.74, 90.94		0.86, 0.91, 1.0	6, 7, 8	CO1A2_HUMAN	Collagen alpha-2(I) chain OS=Homo sapiens GN=COL1A2 PE=1 SV=6	374	1119, 1174, 977		1		39830000	36970000	25890000	35360000	25480000	26050000	44660000
508.264	2	24.731	P[113.0477]GNIGFP[113.0477]GPK		7.1419	0.86	2	CO1A2_HUMAN	Collagen alpha-2(I) chain OS=Homo sapiens GN=COL1A2 PE=1 SV=6	374		1634.26	1		374408	354062	200367	378273	138353	156343	476543
917.456	2	36.332	GPAGPIGSAGPP[113.0477]GFPGAP[113.0477]GP[113.0477]K		4.6836	0.86	7	CO1A2_HUMAN	Collagen alpha-2(I) chain OS=Homo sapiens GN=COL1A2 PE=1 SV=6	374		9.0444	1		49328.4	42019.4	25258.9	30787.2	16409	37176.3	46976.2
839.397	2	19.454	GAP[113.0477]GAVGAP[113.0477]GPAGATGDRGE		5.7108	0.86	2	CO1A2_HUMAN	Collagen alpha-2(I) chain OS=Homo sapiens GN=COL1A2 PE=1 SV=6	374		1292.85	1		217172	311607	218308	409885	322590	344661	371439
1071.85	3	30.799	GPSGPPGP[113.0477]DGNKGEP[113.0477]GVVGAVGTAGP[113.0477]SGPSGLPGER		5.3156	0.86	4	CO1A2_HUMAN	Collagen alpha-2(I) chain OS=Homo sapiens GN=COL1A2 PE=1 SV=6	374		351.365	1		62764.6	43373.4	92896.2	52924.8	102477	74753.8	74838.6
862.156	4	20.736	GLVGEPGPAGSKGESGNKGEPGSAGP[113.0477]QGPPGP[113.0477]SGEEGK		5.5291	0.86	1	CO1A2_HUMAN	Collagen alpha-2(I) chain OS=Homo sapiens GN=COL1A2 PE=1 SV=6	374		1634.26	1		22723.1	28647.8	34473.3	39259.9	36072.4	111053	289698
800.1437, 800.14417, 1066.5168	3, 4	29.851	GP[113.0477]SGPPGPDGNKGEPGVVGAVGTAGPSGPSGLP[113.0477]GER	41.74, 48.46, 55.87		0.85, 0.96, 0.97	3, 4, 7	CO1A2_HUMAN	Collagen alpha-2(I) chain OS=Homo sapiens GN=COL1A2 PE=1 SV=6	374	1174, 1247, 711		1		16570000	10510000	11020000	13230000	6.24126e+06	10020000	9756870
503.00797, 507.50977, 507.5098, 507.5099, 507.51013, 507.51022, 676.34357, 676.3443, 676.34436, 676.346, 1014.0125	2, 3, 4	21.766	HGNRGETGPSGPVGPAGAVGPR	14.9, 15.19, 19.94, 20.47, 32.4, 41.4, 41.55, 44.29, 59.02, 69.78	4.485300064086914, 5.548699855804443, 6.025599956512451, 6.173699855804443, 6.372700214385986, 6.448599815368652	0.85, 0.9, 0.96, 0.99, 1.0	3, 4, 5, 6, 7, 8	CO1A2_HUMAN	Collagen alpha-2(I) chain OS=Homo sapiens GN=COL1A2 PE=1 SV=6	374	1006, 1119, 1174, 1247, 836, 977	209.76019287109375, 341.9049072265625, 516.20361328125, 627.5822143554688, 782.4611206054688, 941.0098266601562	1	P08123|CO1A2_HUMAN	800000	676268	2.06606e+06	439650	1.65215e+06	483375	428635
811.4458, 811.44745	1	38.675	GIAGPP[113.0477]GAR		4.925600051879883, 5.000899791717529	0.85, 0.89	7	CO1A2_HUMAN	Collagen alpha-2(I) chain OS=Homo sapiens GN=COL1A2 PE=1 SV=6	374		20.46660041809082, 9.044400215148926	1		106636	65791.5	72323.6	77152.1	38662.8	67929.2	68630
701.093	4	26.914	GHN[115.0269]GLQGLPGIAGHHGDQGAP[113.0477]GSVGP[113.0477]AGPR		5.32	0.85	5	CO1A2_HUMAN	Collagen alpha-2(I) chain OS=Homo sapiens GN=COL1A2 PE=1 SV=6	374		30.2783	1		9647213	6765520	8755154	3.19961e+06	9405109	12770000	9829040
1107.56	4	44.122	TGEVGAVGP[113.0477]P[113.0477]GFAGEKGPSGEAGTAGPPGTPGP[113.0477]QGLLGAP[113.0477]GILGLP[113.0477]GSR	49.67		0.85	8	CO1A2_HUMAN	Collagen alpha-2(I) chain OS=Homo sapiens GN=COL1A2 PE=1 SV=6	374	977		1		34100000	23750000	33850000	34800000	22450000	21660000	20690000
925.94	2	37.025	GEAGAAGP[113.0477]AGP[113.0477]AGPRGSPGER		5.9167	0.85	2	CO1A2_HUMAN	Collagen alpha-2(I) chain OS=Homo sapiens GN=COL1A2 PE=1 SV=6	374		1261.53	1		30913.2	22262.2	33135.1	25795.4	24373.3	24063.3	33506.1
742.365	3	28.827	GSP[113.0477]GSRGLPGADGRAGVMGP[113.0477]PGSR		5.6219	0.85	2	CO1A2_HUMAN	Collagen alpha-2(I) chain OS=Homo sapiens GN=COL1A2 PE=1 SV=6	374		1656.58	1		41187.7	41955.3	7014.31	27223.4	4728.98	30192	44326.5
997.781	3	27.252	DGEDGPTGPPGPPGPPGPP[113.0477]GLGGN[115.0269]FAAQ[129.0426]YDGK		5.3202	0.85	1	CO1A2_HUMAN	Collagen alpha-2(I) chain OS=Homo sapiens GN=COL1A2 PE=1 SV=6	374		322.311	1		176088	302534	241686	143368	102249	154542	162964
406.55215, 412.55365, 412.55444, 412.55447, 412.55463, 412.55524, 412.55667, 412.55682, 618.32947, 618.3303, 618.3305	2, 3	18.786	TGHP[113.0477]GTVGPAGIR	21.06, 34.63, 38.04, 45.42, 49.33, 52.07, 54.92, 62	5.301400184631348, 6.519100189208984, 6.612500190734863, 7.0731000900268555, 7.342400074005127, 7.717700004577637, 7.913400173187256, 7.9527997970581055, 8.013400077819824	0.84, 0.89, 1.0	1, 2, 3, 4, 5, 6, 7	CO1A2_HUMAN	Collagen alpha-2(I) chain OS=Homo sapiens GN=COL1A2 PE=1 SV=6	374	1006, 1119, 1174, 1247, 1782, 836	1046.1619873046875, 1292.85205078125, 1634.2640380859375, 1656.583984375, 516.20361328125, 736.889892578125, 782.4611206054688, 941.0098266601562	1		53860000	38900000	64410000	88020000	81100000	42040000	53840000
1182.05	2	24.611	GESGNKGEPGSAGPQGPPGPSGEEGK		5.9757	0.84	3	CO1A2_HUMAN	Collagen alpha-2(I) chain OS=Homo sapiens GN=COL1A2 PE=1 SV=6	374		1261.53	1	P08123|CO1A2_HUMAN	48103.4	63392.1	58180.2	118789	59927.7	81246.7	109726
547.931	2	11.646	GP[113.0477]SGPPGPDGNK		5.5522	0.84	1	CO1A2_HUMAN	Collagen alpha-2(I) chain OS=Homo sapiens GN=COL1A2 PE=1 SV=6	374		564.008	1		70587.4	16442	33341.8	28638.1	8387.02	21604.2	27071.5
830.43396, 830.4454, 830.44775	2	39.647	AGAVGEPGPLGIAGPP[113.0477]GAR		4.879899978637695, 5.555099964141846, 5.576200008392334	0.83, 1.0	7, 8	CO1A2_HUMAN	Collagen alpha-2(I) chain OS=Homo sapiens GN=COL1A2 PE=1 SV=6	374		18.719600677490234, 21.368799209594727, 9.608699798583984	1		285894	183757	239340	196359	124206	215982	219275
621.3038, 621.30383	3	20.674	TGPP[113.0477]GP[113.0477]SGISGP[113.0477]P[113.0477]GP[113.0477]PGPAGK	18.66, 35.96		0.83, 1.0	2, 5	CO1A2_HUMAN	Collagen alpha-2(I) chain OS=Homo sapiens GN=COL1A2 PE=1 SV=6	374	1006, 1782		1		4453196	2.69823e+06	3.28265e+06	5759158	2611957	4727858	4.59559e+06
798.206	3	36.571	GEVGP[113.0477]AGPNGFAGPAGAAGQPGAKGER		5.3978	0.83	8	CO1A2_HUMAN	Collagen alpha-2(I) chain OS=Homo sapiens GN=COL1A2 PE=1 SV=6	374		516.204	1		22329.9	11881.6	13396.1	17312	6342.62	20108	24486.5
782.398	2	20.154	GEIGAVGNAGPAGPAGP[113.0477]R		5.0955	0.83	3	CO1A2_HUMAN	Collagen alpha-2(I) chain OS=Homo sapiens GN=COL1A2 PE=1 SV=6	374		736.89	1		105976	165552	412286	82372.6	307595	80247.3	72273.8
714.847	5	21.092	GPPGAVGSPGVNGAPGEAGRDGNPGNDGPPGRDGQP[113.0477]GHK		5.1774	0.83	2	CO1A2_HUMAN	Collagen alpha-2(I) chain OS=Homo sapiens GN=COL1A2 PE=1 SV=6	374		564.008	1		158538	127004	119081	178905	94201.6	180467	211789
770.705	3	30.821	GEPGN[115.0269]IGFP[113.0477]GPKGPTGDPGKNGDK		5.2881	0.83	2	CO1A2_HUMAN	Collagen alpha-2(I) chain OS=Homo sapiens GN=COL1A2 PE=1 SV=6	374		1268.23	1		77191.2	65343.6	41154.2	70663.9	47017.1	61796.4	82171.2
909.77893, 909.779, 909.77905	3	21.398	GAP[113.0477]GAVGAP[113.0477]GPAGATGDRGEAGAAGPAGPAGPR	20.81, 69.82, 81.75	6.284299850463867, 6.347300052642822, 7.725900173187256	0.82, 0.99	2, 3, 7	CO1A2_HUMAN	Collagen alpha-2(I) chain OS=Homo sapiens GN=COL1A2 PE=1 SV=6	374	1174, 1247, 1782	1656.583984375, 229.2458953857422, 941.0098266601562	1		48000000	74540000	52830000	70730000	62950000	38800000	43650000
534.91956, 810.3824, 810.8851	2, 3	21.593	GPN[115.0269]GEAGSAGPP[113.0477]GPP[113.0477]GLR	105.28	5.149899959564209, 7.361700057983398, 7.562099933624268	0.82, 0.98, 1.0	2, 3	CO1A2_HUMAN	Collagen alpha-2(I) chain OS=Homo sapiens GN=COL1A2 PE=1 SV=6	374	1782	1046.1619873046875, 1634.2640380859375, 1656.583984375	1		48080000	50640000	34700000	45100000	40190000	18370000	1.68057e+06
656.5757, 875.7591, 875.76105	3, 4	21.384	GPPGESGAAGPTGPIGSRGPSGPPGPDGNK		5.410900115966797, 5.538099765777588, 5.760499954223633	0.82, 0.98, 0.99	2, 3	CO1A2_HUMAN	Collagen alpha-2(I) chain OS=Homo sapiens GN=COL1A2 PE=1 SV=6	374		1292.85205078125, 1634.2640380859375, 251.118896484375	1	P08123|CO1A2_HUMAN	759723	614552	571932	1.31218e+06	1.03425e+06	591246	572204
804.382	3	26.839	GEVGPAGPN[115.0269]GFAGP[113.0477]AGAAGQ[129.0426]P[113.0477]GAKGER	20.8		0.82	2	CO1A2_HUMAN	Collagen alpha-2(I) chain OS=Homo sapiens GN=COL1A2 PE=1 SV=6	374	1782		1		8770923	8431975	9555897	9884360	6.92135e+06	5275222	9812763
491.736	4	14.335	GEP[113.0477]GSAGPQGPPGPSGEEGKR		5.5224	0.82	2	CO1A2_HUMAN	Collagen alpha-2(I) chain OS=Homo sapiens GN=COL1A2 PE=1 SV=6	374		1634.26	1		71644.6	54955.2	60545.3	9503.96	18630.9	1721.99	1905.15
1295.13	2	36.311	GSDGSVGPVGPAGPIGSAGPP[113.0477]GFPGAP[113.0477]GP[113.0477]K		5.511	0.82	7	CO1A2_HUMAN	Collagen alpha-2(I) chain OS=Homo sapiens GN=COL1A2 PE=1 SV=6	374		21.3688	1		4318137	4061028	3.99252e+06	3.24068e+06	3.48191e+06	3.82576e+06	4.23489e+06
1050.07	2	40.115	GLP[113.0477]GVAGAVGEPGPLGIAGP[113.0477]PGAR	82.92	6.2754	0.82	8	CO1A2_HUMAN	Collagen alpha-2(I) chain OS=Homo sapiens GN=COL1A2 PE=1 SV=6	374	977	1292.85	1		7610216	10370000	5.1067e+06	3.65201e+06	6.79413e+06	6.08394e+06	4.28971e+06
781.9189, 781.9197	2	30.757	GAAGLP[113.0477]GVAGAP[113.0477]GLP[113.0477]GPR	70.6, 86.74	5.440800189971924, 5.780600070953369	0.82	5, 8	CO1A2_HUMAN	Collagen alpha-2(I) chain OS=Homo sapiens GN=COL1A2 PE=1 SV=6	374	1006, 977	24.27440071105957, 30.27829933166504	1		162800000	115600000	79070000	81700000	129100000	162000000	81400000
657.337	2	17.264	P[113.0477]GGKGEKGEP[113.0477]GLR		5.8473	0.82	2	CO1A2_HUMAN	Collagen alpha-2(I) chain OS=Homo sapiens GN=COL1A2 PE=1 SV=6	374		1656.58	1		375009	256732	396756	533643	389622	181786	209396
592.961	3	19.496	RGPN[115.0269]GEAGSAGPP[113.0477]GP[113.0477]PGLR	45.88	7.331	0.82	2	CO1A2_HUMAN	Collagen alpha-2(I) chain OS=Homo sapiens GN=COL1A2 PE=1 SV=6	374	1782	1656.58	1		56460000	56390000	64350000	87080000	69320000	56760000	60530000
912.408	2	15.263	GEP[113.0477]GSAGPQGPPGP[113.0477]SGEEGK	92.58	5.5923	0.82	1	CO1A2_HUMAN	Collagen alpha-2(I) chain OS=Homo sapiens GN=COL1A2 PE=1 SV=6	374	1915	322.311	1		1.62535e+06	1.75547e+06	2.03834e+06	1.60102e+06	1383726	1.39975e+06	1.53412e+06
799.359	3	13.958	GESGNKGEP[113.0477]GSAGPQGP[113.0477]PGPSGEEGK	55.07	6.0665	0.82	1	CO1A2_HUMAN	Collagen alpha-2(I) chain OS=Homo sapiens GN=COL1A2 PE=1 SV=6	374	1915	564.008	1		4436310	3.75896e+06	4667456	4750703	3.49087e+06	3.45102e+06	3.50008e+06
1018.51	4	42.95	GEQGAPGPSGFQGLP[113.0477]GPPGPPGEGGKPGDQGVPGEAGAP[113.0477]GLVGPR		3.8919	0.99	7	CO2A1_HUMAN	Collagen alpha-1(II) chain OS=Homo sapiens GN=COL2A1 PE=1 SV=3	7		13.7093	1		90966.2	147074	99588	73050.4	63532.1	81352.1	92930
463.248	2	15.234	GIQGPQGP[113.0477]R	24.77		0.99	1	CO2A1_HUMAN	Collagen alpha-1(II) chain OS=Homo sapiens GN=COL2A1 PE=1 SV=3	7	208		1		13670000	12650000	10430000	5444008	1.23485e+06	6249554	5.774e+06
758.86, 758.86163, 758.86224	2	21.679	GAQGP[113.0477]P[113.0477]GATGFP[113.0477]GAAGR	27.88, 42.81, 44.34	2.9321999549865723, 3.308799982070923	0.98, 1.0	2, 3, 4	CO2A1_HUMAN	Collagen alpha-1(II) chain OS=Homo sapiens GN=COL2A1 PE=1 SV=3	7	105, 128, 188	4.101200103759766, 5.765600204467773	1		35800000	36290000	32540000	15900000	4703268	26190000	28430000
694.935	5	26.87	GEPGDDGP[113.0477]SGAEGP[113.0477]PGPQGLAGQRGIVGLP[113.0477]GQRGER		4.9828	0.97	5	CO2A1_HUMAN	Collagen alpha-1(II) chain OS=Homo sapiens GN=COL2A1 PE=1 SV=3	7		79.1989	1		3936.58	7727.62	4322.45	1721.47	3379.72	7968.68	5368.85
838.747	3	31.371	GP[113.0477]P[113.0477]GP[113.0477]VGP[113.0477]SGKDGANGIP[113.0477]GPIGPP[113.0477]GP[113.0477]R	21.13		0.9	3	CO2A1_HUMAN	Collagen alpha-1(II) chain OS=Homo sapiens GN=COL2A1 PE=1 SV=3	7	105		1		203133	522638	318388	359286	158928	186580	200283
774.583	5	23.762	HIWFGETINGGFHFSYGDDNLAPNTANVQMTFLR		3.6427	0.89	4	CO2A1_HUMAN	Collagen alpha-1(II) chain OS=Homo sapiens GN=COL2A1 PE=1 SV=3	7		24.885	1	P02458|CO2A1_HUMAN	9679.36	14349.9	31152.6	6222.86	28366.9	18298.7	11352.3
907.76636, 907.7691	3	33.684	GFTGLQGLP[113.0477]GP[113.0477]P[113.0477]GPSGDQGASGPAGPSGPR	47.35	3.905600070953369, 5.347899913787842	0.88, 1.0	6, 8	CO2A1_HUMAN	Collagen alpha-1(II) chain OS=Homo sapiens GN=COL2A1 PE=1 SV=3	7	127	77.75879669189453, 9.494799613952637	1		612783	246413	69613.7	322360	45883.8	424152	579788
512.76056, 512.76166	2	30.489	FISLGEAC[160.0307]K	23.95, 54.05		0.99, 1.0	8	CO3_HUMAN	Complement C3 OS=Homo sapiens GN=C3 PE=1 SV=2	2	60, 75		0.85		89208.6	102690	33113.9	55369	38678.8	128700	123202
815.442	3	64.539	EPGQDLVVLPLSITTDFIPSFR	21.61	3.7294	0.95	8	CO3_HUMAN	Complement C3 OS=Homo sapiens GN=C3 PE=1 SV=2	2	75	11.5473	0.85	P01024|CO3_HUMAN	19770.7	29801.2	26948.6	41195.6	35763	66381.7	53140.6
587.262	2	13.676	DGNP[113.0477]GSDGLP[113.0477]GR	78.12	3.7383	1	1	CO3A1_HUMAN	Collagen alpha-1(III) chain OS=Homo sapiens GN=COL3A1 PE=1 SV=4	90	1313	4.4323	1		714318	412577	250556	632675	395727	131004	137528
475.238	2	16.19	GPVGPSGPPGK		6.5953	1	2	CO3A1_HUMAN	Collagen alpha-1(III) chain OS=Homo sapiens GN=COL3A1 PE=1 SV=4	90		175.304	1	P02461|CO3A1_HUMAN	20086.9	8730.59	8986.54	10858.4	6787.09	3006.92	4623.16
879.384	2	19.131	DGSP[113.0477]GEP[113.0477]GAN[115.0269]GLP[113.0477]GAAGER	40.31		1	1	CO3A1_HUMAN	Collagen alpha-1(III) chain OS=Homo sapiens GN=COL3A1 PE=1 SV=4	90	1417		1		1.60567e+06	1513418	1.75997e+06	2.23226e+06	1.26243e+06	839860	985232
641.971	3	14.974	SGDRGESGPAGPAGAP[113.0477]GPAGSR		7.2718	1	3	CO3A1_HUMAN	Collagen alpha-1(III) chain OS=Homo sapiens GN=COL3A1 PE=1 SV=4	90		175.304	1		241.907	257.271	1228.79	813.77	2595.08	1674.75	913.322
661.3304, 661.33105	2	19.156	GPP[113.0477]GPAGAN[115.0269]GAP[113.0477]GLR	81.52	6.349800109863281, 6.796000003814697	1	1, 2	CO3A1_HUMAN	Collagen alpha-1(III) chain OS=Homo sapiens GN=COL3A1 PE=1 SV=4	90	1124	175.30380249023438, 90.27310180664062	1		11400000	10130000	15580000	30350000	23670000	1.10019e+06	723440
686.038	3	40.375	GSPGAQGPPGAPGPLGIAGITGAR	57.73		1	8	CO3A1_HUMAN	Collagen alpha-1(III) chain OS=Homo sapiens GN=COL3A1 PE=1 SV=4	90	229		1	P02461|CO3A1_HUMAN	69411.2	67002.4	39577.1	105707	112929	110636	118795
634.296	2	14.811	SGDRGESGPAGPAGA		5.8803	1	1	CO3A1_HUMAN	Collagen alpha-1(III) chain OS=Homo sapiens GN=COL3A1 PE=1 SV=4	90		175.304	1	P02461|CO3A1_HUMAN	286508	311111	304138	350389	226068	250992	292547
498.913	3	15.625	GDKGEPGGPGADGVPGK	65.36		1	1	CO3A1_HUMAN	Collagen alpha-1(III) chain OS=Homo sapiens GN=COL3A1 PE=1 SV=4	90	1313		1	P02461|CO3A1_HUMAN	692513	556394	713153	778795	966238	547045	565880
570.248	2	14.818	SGDRGESGPAGPA		5.8658	1	1	CO3A1_HUMAN	Collagen alpha-1(III) chain OS=Homo sapiens GN=COL3A1 PE=1 SV=4	90		175.304	1	P02461|CO3A1_HUMAN	51103.6	66313.9	53583.8	62993.7	39770.6	33201.5	39032.3
1044.55	2	37.948	GSP[113.0477]GAQGPPGAPGP[113.0477]LGIAGITGAR		5.2867	1	7	CO3A1_HUMAN	Collagen alpha-1(III) chain OS=Homo sapiens GN=COL3A1 PE=1 SV=4	90		5.8596	1		5.32541e+06	4.26586e+06	3.97328e+06	4414981	3.52855e+06	5757129	5.71465e+06
1052.54	2	37.167	GSP[113.0477]GAQGPP[113.0477]GAP[113.0477]GPLGIAGITGAR	79.74	5.8965	1	7	CO3A1_HUMAN	Collagen alpha-1(III) chain OS=Homo sapiens GN=COL3A1 PE=1 SV=4	90	397	5.8596	1		15180000	15050000	22550000	22840000	19820000	26040000	28750000
901.455	2	37.183	GSP[113.0477]GAQGPP[113.0477]GAP[113.0477]GPLGIAGIT		4.9082	1	7	CO3A1_HUMAN	Collagen alpha-1(III) chain OS=Homo sapiens GN=COL3A1 PE=1 SV=4	90		5.8596	1		250445	191161	274035	320253	163660	349749	358305
405.2165, 405.21738	2	14.234	GRP[113.0477]GLP[113.0477]GAA		5.418399810791016, 5.571499824523926	1	1, 3	CO3A1_HUMAN	Collagen alpha-1(III) chain OS=Homo sapiens GN=COL3A1 PE=1 SV=4	90		175.30380249023438, 90.27310180664062	1		29772.4	22045.2	53035.7	34676.3	34156.6	109067	159915
667.353	1	14.898	GRP[113.0477]GLP[113.0477]G		5.7849	1	3	CO3A1_HUMAN	Collagen alpha-1(III) chain OS=Homo sapiens GN=COL3A1 PE=1 SV=4	90		90.2731	1		2776.19	3161.63	6195.4	4158.59	13389.1	3641.94	3833.45
621.324	2	18.522	SGHPGPIGPP[113.0477]GPR		6.0695	1	2	CO3A1_HUMAN	Collagen alpha-1(III) chain OS=Homo sapiens GN=COL3A1 PE=1 SV=4	90		90.2731	1		231798	208380	224716	427225	287821	276877	313926
496.367	2	17.55	DGTSGHP[113.0477]GPIG		5.5853	1	2	CO3A1_HUMAN	Collagen alpha-1(III) chain OS=Homo sapiens GN=COL3A1 PE=1 SV=4	90		90.2731	1		243081	176433	246070	252570	128588	198329	202390
629.319	2	17.478	SGHP[113.0477]GPIGPP[113.0477]GPR		6.1504	1	2	CO3A1_HUMAN	Collagen alpha-1(III) chain OS=Homo sapiens GN=COL3A1 PE=1 SV=4	90		90.2731	1		929278	664843	956860	1.8239e+06	1146130	1.02534e+06	949707
671.845	2	18.52	TSGHPGPIGPP[113.0477]GPR		5.8789	1	2	CO3A1_HUMAN	Collagen alpha-1(III) chain OS=Homo sapiens GN=COL3A1 PE=1 SV=4	90		90.2731	1		125106	91822.2	108222	252911	179900	136585	157692
615.32043, 615.3213	1	14.334	P[113.0477]GAAGAR		5.394800186157227, 5.470600128173828	1	1, 5	CO3A1_HUMAN	Collagen alpha-1(III) chain OS=Homo sapiens GN=COL3A1 PE=1 SV=4	90		175.30380249023438, 90.27310180664062	1		47265.5	41892.3	57178.4	55641	35353.4	196278	356785
961.448	2	18.092	DGPP[113.0477]GPAGNTGAP[113.0477]GSP[113.0477]GVSGPK		6.3094	1	2	CO3A1_HUMAN	Collagen alpha-1(III) chain OS=Homo sapiens GN=COL3A1 PE=1 SV=4	90		175.304	1		110405	55446.8	90884.8	196315	159128	69808.5	93233.5
449.743	2	14.658	P[113.0477]GLP[113.0477]GAAGAR		5.7059	1	2	CO3A1_HUMAN	Collagen alpha-1(III) chain OS=Homo sapiens GN=COL3A1 PE=1 SV=4	90		90.2731	1		14426.7	12460.9	38793.6	29742.4	50402.4	9727.03	7071.47
520.752	2	12.673	P[113.0477]GGP[113.0477]GADGVPGK		4.6773	1	1	CO3A1_HUMAN	Collagen alpha-1(III) chain OS=Homo sapiens GN=COL3A1 PE=1 SV=4	90		4.4064	1		95148	41588.5	64910.5	113664	62435	40605	38430.7
407.209	2	12.658	P[113.0477]GADGVPGK		4.9856	1	1	CO3A1_HUMAN	Collagen alpha-1(III) chain OS=Homo sapiens GN=COL3A1 PE=1 SV=4	90		4.4323	1		111889	39055.6	72363.2	144646	85672.3	35483.4	31251.9
712.363	1	14.11	GPSGPP[113.0477]GK		5.6128	1	1	CO3A1_HUMAN	Collagen alpha-1(III) chain OS=Homo sapiens GN=COL3A1 PE=1 SV=4	90		175.304	1		99694	99094.1	92425.9	140975	77450.5	37903.8	25857.3
477.246	2	14.834	PAGAP[113.0477]GPAGSR		6.0634	1	1	CO3A1_HUMAN	Collagen alpha-1(III) chain OS=Homo sapiens GN=COL3A1 PE=1 SV=4	90		175.304	1		69485	58356.5	52737.6	65393.7	40838.2	58505.7	66180
487.225	2	14.21	P[113.0477]GSN[115.0269]GAP[113.0477]GQR		5.2547	1	1	CO3A1_HUMAN	Collagen alpha-1(III) chain OS=Homo sapiens GN=COL3A1 PE=1 SV=4	90		175.304	1		61676.6	45026.9	38272	75153	38819.6	44821.7	62452.9
721.336	2	11.273	P[113.0477]GAP[113.0477]GGKGDAGAP[113.0477]GER		5.9025	1	1	CO3A1_HUMAN	Collagen alpha-1(III) chain OS=Homo sapiens GN=COL3A1 PE=1 SV=4	90		175.304	1		244206	57047.6	257819	170537	250829	86001.4	102382
585.799	2	17.121	GHP[113.0477]GPIGPP[113.0477]GPR		5.7646	1	1	CO3A1_HUMAN	Collagen alpha-1(III) chain OS=Homo sapiens GN=COL3A1 PE=1 SV=4	90		90.2731	1		117611	412314	166318	170817	108766	80213	82975
478.22815, 716.83813	2, 3	12.943	GESGKP[113.0477]GAN[115.0269]GLSGER	39.51, 58.73		1	1	CO3A1_HUMAN	Collagen alpha-1(III) chain OS=Homo sapiens GN=COL3A1 PE=1 SV=4	90	1313		1		2.26744e+06	724168	562032	2.93244e+06	1.77172e+06	214490	174571
647.299	3	13.375	SGDRGESGP[113.0477]AGPAGAP[113.0477]GPAGSR		5.9447	1	1	CO3A1_HUMAN	Collagen alpha-1(III) chain OS=Homo sapiens GN=COL3A1 PE=1 SV=4	90		175.304	1		736860	374938	761548	1.0176e+06	598200	713989	737532
472.89575, 708.8402	2, 3	14.075	GESGKPGAN[115.0269]GLSGER	44.82, 50.9	3.3316	1	1	CO3A1_HUMAN	Collagen alpha-1(III) chain OS=Homo sapiens GN=COL3A1 PE=1 SV=4	90	1313, 1417	4.4064	1		909090	648750	760447	1.38553e+06	999322	687682	671423
579.266	2	15.443	DGNPGSDGLP[113.0477]GR	51.39	5.983	1	1	CO3A1_HUMAN	Collagen alpha-1(III) chain OS=Homo sapiens GN=COL3A1 PE=1 SV=4	90	1417	175.304	1		3.46808e+06	3.63925e+06	4.50719e+06	4.06756e+06	3.75884e+06	3306284	3.3658e+06
814.37	2	14.149	GEVGPAGSP[113.0477]GSN[115.0269]GAP[113.0477]GQR	90.47	6.4611	1	1	CO3A1_HUMAN	Collagen alpha-1(III) chain OS=Homo sapiens GN=COL3A1 PE=1 SV=4	90	1417	175.304	1		8046805	6369709	7694608	11620000	8115308	7095419	7245185
467.237	3	18.58	GTSGHPGPIGPP[113.0477]GPR		6.0539	1	1	CO3A1_HUMAN	Collagen alpha-1(III) chain OS=Homo sapiens GN=COL3A1 PE=1 SV=4	90		90.2731	1		5824.84	6622.51	5984.33	6845.44	5025.27	6330.25	5821.52
493.732	2	9.147	GDAGAP[113.0477]GAP[113.0477]GGK	37.84		1	1	CO3A1_HUMAN	Collagen alpha-1(III) chain OS=Homo sapiens GN=COL3A1 PE=1 SV=4	90	1417		1		2273.87	356.544	3751.73	1315.62	2724.33	2366.89	2405.96
738.387	1	14.625	GRP[113.0477]GLP[113.0477]GA		5.7013	1	4	CO3A1_HUMAN	Collagen alpha-1(III) chain OS=Homo sapiens GN=COL3A1 PE=1 SV=4	90		90.2731	1		214.582	0	726.126	39.448	2249.19	451.013	217.396
516.25	3	15.188	DGTSGHP[113.0477]GPIGP[113.0477]P[113.0477]GPR	50.66	5.7783	1	1	CO3A1_HUMAN	Collagen alpha-1(III) chain OS=Homo sapiens GN=COL3A1 PE=1 SV=4	90	1417	175.304	1		991138	786032	1301189	1.07416e+06	775065	878373	978294
952.126	3	21.129	GAP[113.0477]GEKGEGGP[113.0477]P[113.0477]GVAGP[113.0477]PGGSGPAGPPGP[113.0477]QGVK	45.24		1	2	CO3A1_HUMAN	Collagen alpha-1(III) chain OS=Homo sapiens GN=COL3A1 PE=1 SV=4	90	1124		1		1.63032e+06	1.36989e+06	1.51047e+06	2.55249e+06	1.93628e+06	1.90003e+06	2.20512e+06
604.943, 906.91	2, 3	11.283	GDAGAP[113.0477]GAP[113.0477]GGKGDAGAP[113.0477]GER	98.25	6.08	0.99, 1.0	1	CO3A1_HUMAN	Collagen alpha-1(III) chain OS=Homo sapiens GN=COL3A1 PE=1 SV=4	90	1417	175.304	1		7144704	2236844	8474596	5.45598e+06	8876251	3055890	3.35031e+06
748.6613, 748.6617, 1122.4868	2, 3	17.442	GEDGKDGSP[113.0477]GEP[113.0477]GAN[115.0269]GLP[113.0477]GAAGER	108.73, 30.48, 51.73		0.99, 1.0	1	CO3A1_HUMAN	Collagen alpha-1(III) chain OS=Homo sapiens GN=COL3A1 PE=1 SV=4	90	1313, 1417		1		13790000	10470000	12690000	21010000	11340000	13320000	13810000
758.032	3	15.04	GSP[113.0477]GP[113.0477]QGVKGESGKP[113.0477]GAN[115.0269]GLSGER	30.3		0.99	1	CO3A1_HUMAN	Collagen alpha-1(III) chain OS=Homo sapiens GN=COL3A1 PE=1 SV=4	90	1313		1		1.93992e+06	1.52426e+06	3251901	2712807	3.04362e+06	1.61965e+06	1.80314e+06
897.424	3	24.568	GFP[113.0477]GNP[113.0477]GAP[113.0477]GSP[113.0477]GPAGQQGAIGSPGPAGP[113.0477]R	48.96		0.99	4	CO3A1_HUMAN	Collagen alpha-1(III) chain OS=Homo sapiens GN=COL3A1 PE=1 SV=4	90	508		1		211383	710718	1.32937e+06	248707	893593	375617	359764
989.491	3	29.82	GPTGPIGPP[113.0477]GP[113.0477]AGQP[113.0477]GDKGEGGAP[113.0477]GLP[113.0477]GIAGPR	44.54		0.99	5	CO3A1_HUMAN	Collagen alpha-1(III) chain OS=Homo sapiens GN=COL3A1 PE=1 SV=4	90	364		1		442031	350690	306593	364092	294375	744068	625358
835.905	2	35.796	GEMGPAGIP[113.0477]GAP[113.0477]GLMGAR	42.55	5.0523	0.99	6	CO3A1_HUMAN	Collagen alpha-1(III) chain OS=Homo sapiens GN=COL3A1 PE=1 SV=4	90	329	9.352	1		5239962	2.76543e+06	3982045	17800000	21820000	6.491e+06	7.32011e+06
850.935	2	37.17	GSP[113.0477]GAQGPP[113.0477]GAP[113.0477]GPLGIAGI		4.912	0.99	7	CO3A1_HUMAN	Collagen alpha-1(III) chain OS=Homo sapiens GN=COL3A1 PE=1 SV=4	90		5.8596	1		70474.8	79410.9	86316.9	100871	49778.3	106092	111085
569.789	2	24.793	GLAGPP[113.0477]GMP[113.0477]GPR	37.69	4.4984	0.99	3	CO3A1_HUMAN	Collagen alpha-1(III) chain OS=Homo sapiens GN=COL3A1 PE=1 SV=4	90	719	3.3992	1		3255747	4.60067e+06	6021021	15660000	9253658	4988300	5139357
657.355	1	21.907	P[113.0477]GVP[113.0477]GAK		5.5017	0.99	2	CO3A1_HUMAN	Collagen alpha-1(III) chain OS=Homo sapiens GN=COL3A1 PE=1 SV=4	90		90.2731	1		474736	312286	238328	617702	382657	221031	7105.02
623.799	2	18.15	SP[113.0477]GGP[113.0477]GAAGFP[113.0477]GAR		5.7855	0.99	2	CO3A1_HUMAN	Collagen alpha-1(III) chain OS=Homo sapiens GN=COL3A1 PE=1 SV=4	90		90.2731	1		272558	966598	243726	440333	348751	237303	264692
501.757	2	30.112	PGVMGFP[113.0477]GPK		4.7947	0.99	5	CO3A1_HUMAN	Collagen alpha-1(III) chain OS=Homo sapiens GN=COL3A1 PE=1 SV=4	90		20.3668	1		16177.6	10298.6	3669.06	25212.2	50860.4	21418.6	9440.68
433.727	2	13.924	GRP[113.0477]GLP[113.0477]GAAG		5.1166	0.99	1	CO3A1_HUMAN	Collagen alpha-1(III) chain OS=Homo sapiens GN=COL3A1 PE=1 SV=4	90		175.304	1		3212.61	2871.98	3226.26	2029.65	908.11	11165.2	20806.6
503.891	3	11.307	GDAGAP[113.0477]GAP[113.0477]GGKGDAGAP[113.0477]G		4.8733	0.99	1	CO3A1_HUMAN	Collagen alpha-1(III) chain OS=Homo sapiens GN=COL3A1 PE=1 SV=4	90		175.304	1		169970	44018	109301	98177.4	23125.8	51712.3	61317.5
843.902	2	30.465	GEMGPAGIP[113.0477]GAP[113.0477]GLM[147.0354]GAR	31.01		0.98	4	CO3A1_HUMAN	Collagen alpha-1(III) chain OS=Homo sapiens GN=COL3A1 PE=1 SV=4	90	508		1		1.46507e+06	2.40799e+06	3.29408e+06	4460363	4868499	3.17698e+06	3.29749e+06
565.278	3	19.536	GPAGPN[115.0269]GIP[113.0477]GEKGP[113.0477]AGER	49.87	4.706	0.98	1	CO3A1_HUMAN	Collagen alpha-1(III) chain OS=Homo sapiens GN=COL3A1 PE=1 SV=4	90	1313	4.4323	1		5362516	5.24435e+06	9142321	7.78988e+06	6509335	173.441	488.129
588.79	2	34.462	GPAGIP[113.0477]GFP[113.0477]GM[147.0354]K	24.71		0.98	7	CO3A1_HUMAN	Collagen alpha-1(III) chain OS=Homo sapiens GN=COL3A1 PE=1 SV=4	90	397		1		162917	98362.5	244290	215627	367810	156163	158505
547.8016, 547.8027	2	25.766	GPP[113.0477]GLAGAP[113.0477]GLR		4.374100208282471, 4.835899829864502	0.98	5	CO3A1_HUMAN	Collagen alpha-1(III) chain OS=Homo sapiens GN=COL3A1 PE=1 SV=4	90		3.399199962615967, 5.859600067138672	1		276938	316837	286745	167006	334957	224722	387555
669.346	2	27.144	GEGGAP[113.0477]GLP[113.0477]GIAGPR		4.4103	0.98	4	CO3A1_HUMAN	Collagen alpha-1(III) chain OS=Homo sapiens GN=COL3A1 PE=1 SV=4	90		3.3992	1		33331.1	55678.8	64306.2	41607.2	58156.9	96492.5	95766.9
743.329	3	19.581	GEDGKDGSPGEP[113.0477]GAN[115.0269]GLP[113.0477]GAAGER	15.24	5.4468	0.98	1	CO3A1_HUMAN	Collagen alpha-1(III) chain OS=Homo sapiens GN=COL3A1 PE=1 SV=4	90	1417	175.304	1		1.39736e+06	947031	1.55969e+06	1.60299e+06	1.29453e+06	129223	125497
652.641	3	14.895	SGDRGESGP[113.0477]AGP[113.0477]AGAP[113.0477]GPAGSR		4.6829	0.98	1	CO3A1_HUMAN	Collagen alpha-1(III) chain OS=Homo sapiens GN=COL3A1 PE=1 SV=4	90		175.304	1		319138	332999	353219	270893	147830	870581	973329
602.297	2	28.471	GQP[113.0477]GVMGFP[113.0477]GPK	16.66	4.9339	0.98	4	CO3A1_HUMAN	Collagen alpha-1(III) chain OS=Homo sapiens GN=COL3A1 PE=1 SV=4	90	508	20.3668	1		606041	643810	504417	1.32197e+06	915683	1100640	1.32458e+06
652.30457, 652.30493, 652.30536, 652.306	2	19.396	GSP[113.0477]GGP[113.0477]GAAGFP[113.0477]GAR	29.88, 60.4, 60.56, 61.2		0.97, 1.0	3, 4, 5, 6	CO3A1_HUMAN	Collagen alpha-1(III) chain OS=Homo sapiens GN=COL3A1 PE=1 SV=4	90	329, 364, 508, 719		1		164010	115602	432827	188631	528690	209142	217093
605.791	2	15.549	GEP[113.0477]GGPGADGVPGK	39.6	4.1925	0.97	1	CO3A1_HUMAN	Collagen alpha-1(III) chain OS=Homo sapiens GN=COL3A1 PE=1 SV=4	90	1417	4.4323	1		736658	625746	966512	1.07633e+06	836551	778732	811397
696.7	3	39.581	GSPGAQGPPGAP[113.0477]GP[113.0477]LGIAGITGAR		5.1346	0.97	1	CO3A1_HUMAN	Collagen alpha-1(III) chain OS=Homo sapiens GN=COL3A1 PE=1 SV=4	90		175.304	1		193283	231379	160354	55480.3	38700.5	94102.6	78555.3
794.391	2	37.132	GSP[113.0477]GAQGPP[113.0477]GAP[113.0477]GPLGIAG		4.8199	0.96	7	CO3A1_HUMAN	Collagen alpha-1(III) chain OS=Homo sapiens GN=COL3A1 PE=1 SV=4	90		5.8596	1		57463.9	33076.1	53614.7	56831.4	13293.5	84011.7	85398.5
1106.83	3	16.113	GMP[113.0477]GSP[113.0477]GGP[113.0477]GSDGKP[113.0477]GP[113.0477]PGSQGESGRPGPPGP[113.0477]SGP[113.0477]R	48.48		0.96	2	CO3A1_HUMAN	Collagen alpha-1(III) chain OS=Homo sapiens GN=COL3A1 PE=1 SV=4	90	1124		1		1.27563e+06	305058	1.36264e+06	6.29119e+06	4758505	466119	740538
696.347	2	24.208	PGGSGP[113.0477]AGPPGP[113.0477]QGVK		4.3093	0.96	2	CO3A1_HUMAN	Collagen alpha-1(III) chain OS=Homo sapiens GN=COL3A1 PE=1 SV=4	90		90.2731	1		66852	56835	69340.1	42554.8	37754.5	36748.9	43473.2
574.034	4	18.134	GGLGSP[113.0477]GP[113.0477]KGDKGEPGGPGADGVP[113.0477]GK		4.6327	0.95	1	CO3A1_HUMAN	Collagen alpha-1(III) chain OS=Homo sapiens GN=COL3A1 PE=1 SV=4	90		90.2731	1		0	2606.02	3027.31	2053.59	5612.56	6001.75	6339.33
613.787	2	13.492	GEP[113.0477]GGP[113.0477]GADGVPGK	20.1	4.4085	0.95	1	CO3A1_HUMAN	Collagen alpha-1(III) chain OS=Homo sapiens GN=COL3A1 PE=1 SV=4	90	1313	4.4323	1		777418	402092	828485	1.00756e+06	708086	362497	336487
713.869	2	19.572	GERGEAGIP[113.0477]GVP[113.0477]GAK	28.82	5.0301	0.95	2	CO3A1_HUMAN	Collagen alpha-1(III) chain OS=Homo sapiens GN=COL3A1 PE=1 SV=4	90	1124	90.2731	1		445631	202427	256240	1.50447e+06	695105	269744	385071
555.77655, 555.77686	2	18.435	GPAGPN[115.0269]GIP[113.0477]GEK	63.9	4.666299819946289, 6.638500213623047	0.94, 1.0	1	CO3A1_HUMAN	Collagen alpha-1(III) chain OS=Homo sapiens GN=COL3A1 PE=1 SV=4	90	1417	175.30380249023438, 4.432300090789795	1		20220000	15380000	21100000	30730000	20520000	13570000	14000000
738.621	4	31.687	GPTGPIGPPGP[113.0477]AGQ[129.0426]P[113.0477]GDKGEGGAP[113.0477]GLP[113.0477]GIAGPR	60.13		0.94	5	CO3A1_HUMAN	Collagen alpha-1(III) chain OS=Homo sapiens GN=COL3A1 PE=1 SV=4	90	214		1		2.94897e+06	2.04072e+06	1.60616e+06	2.58307e+06	2.17556e+06	3.90029e+06	2314086
567.926	3	12.517	GAAGEP[113.0477]GRDGVP[113.0477]GGP[113.0477]GM[147.0354]R	25.58		0.94	1	CO3A1_HUMAN	Collagen alpha-1(III) chain OS=Homo sapiens GN=COL3A1 PE=1 SV=4	90	1313		1		1.85274e+06	1.40358e+06	2.86527e+06	3092644	2.09382e+06	1.53016e+06	1.6225e+06
504.912	3	17.53	DGTSGHP[113.0477]GPIGPP[113.0477]GPR		4.1776	0.93	2	CO3A1_HUMAN	Collagen alpha-1(III) chain OS=Homo sapiens GN=COL3A1 PE=1 SV=4	90		90.2731	1		3.87003e+06	3236391	4.87135e+06	8556655	5854487	5241588	4.76785e+06
371.20364, 371.20392, 371.20395, 371.20416, 371.2043, 371.2044, 556.3015, 556.3017, 556.30273, 556.3028, 556.3032	2, 3	14.704	GRP[113.0477]GLP[113.0477]GAAGAR	18.6, 19.03, 24.25, 24.4, 26.02, 26.96, 31.67, 32.81, 36.85, 42.98	4.214000225067139, 4.684800148010254, 6.384099960327148, 6.778600215911865	0.91, 0.95, 0.96, 0.97, 0.99, 1.0	1, 2, 3, 4, 5, 6, 7, 8	CO3A1_HUMAN	Collagen alpha-1(III) chain OS=Homo sapiens GN=COL3A1 PE=1 SV=4	90	1124, 229, 329, 364, 397, 508, 719	175.30380249023438, 2.779400110244751, 3.399199962615967, 90.27310180664062	1		2.16382e+06	2528027	6502355	6.71314e+06	16070000	2.89725e+06	3.70089e+06
504.723	2	18.344	DGPP[113.0477]GPAGNTGA		4.5968	0.91	1	CO3A1_HUMAN	Collagen alpha-1(III) chain OS=Homo sapiens GN=COL3A1 PE=1 SV=4	90		175.304	1		71815.1	38948.4	28632.2	72736.2	24696.7	38280.1	43616.8
559.946	3	19.64	GPAGPN[115.0269]GIP[113.0477]GEKGPAGER	19.09		0.91	1	CO3A1_HUMAN	Collagen alpha-1(III) chain OS=Homo sapiens GN=COL3A1 PE=1 SV=4	90	1313		1		820293	572951	983923	1.83877e+06	979670	55848.3	55201
814.372	3	20.155	GEP[113.0477]GPQGHAGAQ[129.0426]GPPGP[113.0477]P[113.0477]GIN[115.0269]GSP[113.0477]GGK	15.56		0.9	1	CO3A1_HUMAN	Collagen alpha-1(III) chain OS=Homo sapiens GN=COL3A1 PE=1 SV=4	90	1313		1		6.93377e+06	5.1437e+06	7978256	11470000	6.58411e+06	4.03392e+06	4.04437e+06
688.316	3	18.616	GLPGP[113.0477]P[113.0477]GSN[115.0269]GNP[113.0477]GP[113.0477]P[113.0477]GPSGSPGK	17.44		0.87	2	CO3A1_HUMAN	Collagen alpha-1(III) chain OS=Homo sapiens GN=COL3A1 PE=1 SV=4	90	1124		1		2.62071e+06	2628484	2009966	4763441	1904760	4191264	3.87675e+06
399.212	2	14.25	PGADGVPGK		3.622	0.87	1	CO3A1_HUMAN	Collagen alpha-1(III) chain OS=Homo sapiens GN=COL3A1 PE=1 SV=4	90		4.4323	1	P02461|CO3A1_HUMAN	148590	108761	150549	197301	123450	156954	177499
633.863	2	37.084	AP[113.0477]GPLGIAGITGAR		5.345	0.87	7	CO3A1_HUMAN	Collagen alpha-1(III) chain OS=Homo sapiens GN=COL3A1 PE=1 SV=4	90		5.8596	1		197302	184410	236350	269395	185554	307719	339785
978.8288, 978.82904	3	31.901	GPTGPIGPPGPAGQP[113.0477]GDKGEGGAP[113.0477]GLP[113.0477]GIAGPR	23.59, 53.62		0.86, 0.94	6, 8	CO3A1_HUMAN	Collagen alpha-1(III) chain OS=Homo sapiens GN=COL3A1 PE=1 SV=4	90	229, 329		1		1.42226e+06	1.36943e+06	8747042	1.14363e+06	13490000	3625966	3.85151e+06
509.59	3	27.339	GPAGIP[113.0477]GFP[113.0477]GM[147.0354]KGHR	37.36	4.6773	0.86	7	CO3A1_HUMAN	Collagen alpha-1(III) chain OS=Homo sapiens GN=COL3A1 PE=1 SV=4	90	397	5.8596	1		247922	115011	156249	452213	721154	164140	431181
749.351	2	33.231	NSIAYMDQASGNVK		4.7839	0.85	2	CO3A1_HUMAN	Collagen alpha-1(III) chain OS=Homo sapiens GN=COL3A1 PE=1 SV=4	90		90.2731	1	P02461|CO3A1_HUMAN	317714	291399	350454	266376	301847	321633	408495
1134.06	2	24.279	GEGGPPGVAGPPGGSGP[113.0477]AGPPGP[113.0477]QGVK		4.7378	0.85	2	CO3A1_HUMAN	Collagen alpha-1(III) chain OS=Homo sapiens GN=COL3A1 PE=1 SV=4	90		90.2731	1		328253	231048	257564	430649	364069	238041	319542
499.433	5	11.648	GETGPPGPAGFP[113.0477]GAPGQ[129.0426]N[115.0269]GEPGGKGER		4.6843	0.85	1	CO3A1_HUMAN	Collagen alpha-1(III) chain OS=Homo sapiens GN=COL3A1 PE=1 SV=4	90		175.304	1		109482	142962	91311.6	77815.8	79480.6	97230.9	103657
645.312	2	37.198	GSP[113.0477]GAQGPP[113.0477]GAP[113.0477]GPL		4.5477	0.84	7	CO3A1_HUMAN	Collagen alpha-1(III) chain OS=Homo sapiens GN=COL3A1 PE=1 SV=4	90		5.8596	1		60762.2	55445.1	66508.2	91183.2	40560	98255.9	106391
563.774	2	17.715	GPAGP[113.0477]N[115.0269]GIP[113.0477]GEK	10.66		0.84	1	CO3A1_HUMAN	Collagen alpha-1(III) chain OS=Homo sapiens GN=COL3A1 PE=1 SV=4	90	1417		1		1.44289e+06	1.35742e+06	2.36394e+06	1.83634e+06	1.76111e+06	1.32284e+06	1.44393e+06
677.323	2	19.475	GP[113.0477]P[113.0477]GP[113.0477]AGAN[115.0269]GAP[113.0477]GLR	14.75		0.83	1	CO3A1_HUMAN	Collagen alpha-1(III) chain OS=Homo sapiens GN=COL3A1 PE=1 SV=4	90	1417		1		25493.7	25882.9	33359.8	40444.6	52907.9	5900.36	4210.24
499.5808, 505.585	3	18.54	DGTSGHPGPIGPP[113.0477]GPR	39.17	4.252699851989746, 6.550099849700928	0.82, 0.93	2	CO3A1_HUMAN	Collagen alpha-1(III) chain OS=Homo sapiens GN=COL3A1 PE=1 SV=4	90	866	90.2731	1		3.65202e+06	2.88549e+06	4.15718e+06	9149692	6565384	5.69755e+06	5.83673e+06
738.3729, 984.16016, 984.16046, 984.1618, 984.1633, 1475.7394	2, 3, 4	31.156	GPTGPIGPPGP[113.0477]AGQP[113.0477]GDKGEGGAP[113.0477]GLP[113.0477]GIAGPR	23.66, 32.63, 42.59, 43.18, 56.62, 68.4		0.82, 0.91, 0.98, 1.0	5, 6, 7	CO3A1_HUMAN	Collagen alpha-1(III) chain OS=Homo sapiens GN=COL3A1 PE=1 SV=4	90	114, 364, 397		1		51900000	42290000	32180000	46160000	54520000	83810000	42510000
754.86	2	15.972	GESGPAGPAGAP[113.0477]GPAGSR	66.97	6.8356	0.82	1	CO3A1_HUMAN	Collagen alpha-1(III) chain OS=Homo sapiens GN=COL3A1 PE=1 SV=4	90	1313	175.304	1		10300000	9909325	14020000	14900000	11660000	9629709	10580000
640.357	2	24.253	IAVQPGTVGPQGR		5.0558	0.99	4	CO4A2_HUMAN	Collagen alpha-2(IV) chain OS=Homo sapiens GN=COL4A2 PE=1 SV=4	2		31.5995	0.96	P08572|CO4A2_HUMAN	27968.5	120825	109736	57287.2	96145.5	31594.3	31822.9
539.83	2	43.345	SVSIGYLLVK		4.3405	0.86	8	CO4A2_HUMAN	Collagen alpha-2(IV) chain OS=Homo sapiens GN=COL4A2 PE=1 SV=4	2		15.5435	0.96	P08572|CO4A2_HUMAN	75444.4	120353	79663.3	139326	47823.3	98906.9	94592
615.828	2	32.482	LGVP[113.0477]GLP[113.0477]GYP[113.0477]GR	38.24		1	7	CO5A1_HUMAN	Collagen alpha-1(V) chain OS=Homo sapiens GN=COL5A1 PE=1 SV=3	1	70		0.97		4726212	5074376	3.25492e+06	5232888	4969136	6.89445e+06	6.79046e+06
882.432	2	29.107	DGEVGPSGPVGPP[113.0477]GLAGER	62.78	4.8143	0.92	2	CO5A2_HUMAN	Collagen alpha-2(V) chain OS=Homo sapiens GN=COL5A2 PE=1 SV=3	1	143	22.1642	1		1.23263e+06	1.29188e+06	1.44888e+06	1.21221e+06	1.2189e+06	1.60455e+06	1.88778e+06
479.29062, 479.29117	2	33.653	IALVITDGR	42.72, 52.89	6.9099	1	7	CO6A1_HUMAN	Collagen alpha-1(VI) chain OS=Homo sapiens GN=COL6A1 PE=1 SV=3	61	188, 273	554.926	1	P12109|CO6A1_HUMAN	771782	869083	628577	921060	1589244	956095	948730
664.6676, 664.6678, 996.4967	2, 3	68.874	DAEEAISQTIDTIVDMIK	119.93, 51.47	6.689700126647949, 7.620999813079834, 8.390299797058105	1	1, 8	CO6A1_HUMAN	Collagen alpha-1(VI) chain OS=Homo sapiens GN=COL6A1 PE=1 SV=3	61	574	1092.157958984375, 2517.18701171875, 418.5502014160156	1	P12109|CO6A1_HUMAN	319999	294713	443197	575064	1.50412e+06	536222	431163
966.503	2	41.711	LLLFSDGNSQGATPAAIEK	99.29	6.8014	1	8	CO6A1_HUMAN	Collagen alpha-1(VI) chain OS=Homo sapiens GN=COL6A1 PE=1 SV=3	61	574	2517.19	1	P12109|CO6A1_HUMAN	160082	206083	149790	197443	405903	144508	130118
523.8039, 523.80414	2	35.711	VPSYQALLR	68.53	5.672599792480469, 6.644000053405762	1	7, 8	CO6A1_HUMAN	Collagen alpha-1(VI) chain OS=Homo sapiens GN=COL6A1 PE=1 SV=3	61	273	2517.18701171875, 554.9255981445312	1	P12109|CO6A1_HUMAN	827663	887643	715610	995849	1.99264e+06	1.07192e+06	1.08211e+06
521.6197, 527.6198, 527.62006, 527.62054, 790.92584	2, 3	37.395	VFSVAITPDHLEPR	20.12, 35.47, 37.92, 41.79	5.274600028991699, 5.763700008392334, 7.6757001876831055	1	1, 7, 8	CO6A1_HUMAN	Collagen alpha-1(VI) chain OS=Homo sapiens GN=COL6A1 PE=1 SV=3	61	273, 32, 574	2517.18701171875, 554.9255981445312	1	P12109|CO6A1_HUMAN	2.18917e+06	2.5493e+06	2.6124e+06	2.89568e+06	5103368	2.92099e+06	2.9726e+06
437.73013, 437.73035	2	18.777	FHQTVSR		5.243199825286865, 6.048999786376953	1	4, 5	CO6A1_HUMAN	Collagen alpha-1(VI) chain OS=Homo sapiens GN=COL6A1 PE=1 SV=3	61		185.00079345703125, 428.82501220703125	1	P12109|CO6A1_HUMAN	58000.3	54327.3	69434.8	55814.7	336353	65096.4	56865.8
590.838	2	40.718	EQLLVGGSHLK		6.4786	1	8	CO6A1_HUMAN	Collagen alpha-1(VI) chain OS=Homo sapiens GN=COL6A1 PE=1 SV=3	61		1033.26	1	P12109|CO6A1_HUMAN	145546	153811	160703	144110	241904	186509	195741
733.07, 1099.0978	2, 3	50.132	DTTPLNVLC[160.0307]SPGIQVVSVGIK	35.06, 41.18	6.658299922943115, 6.821899890899658	1	8	CO6A1_HUMAN	Collagen alpha-1(VI) chain OS=Homo sapiens GN=COL6A1 PE=1 SV=3	61	574	1092.157958984375, 2517.18701171875	1		312597	292338	382409	303247	415168	413776	406479
866.7808, 866.78326	3	50.336	NLVWNAGALHYSDEVEIIQGLTR	64.25	6.658299922943115, 7.098599910736084	1	2, 8	CO6A1_HUMAN	Collagen alpha-1(VI) chain OS=Homo sapiens GN=COL6A1 PE=1 SV=3	61	574	1048.5169677734375, 2517.18701171875	1	P12109|CO6A1_HUMAN	801289	697204	889733	923831	1.1049e+06	781087	707091
450.9304, 675.89105	2, 3	40.704	GLEQLLVGGSHLK	33.85, 53.79	7.3856	1	8	CO6A1_HUMAN	Collagen alpha-1(VI) chain OS=Homo sapiens GN=COL6A1 PE=1 SV=3	61	574	2517.19	1	P12109|CO6A1_HUMAN	571300	708072	677590	596753	1.14785e+06	788996	835983
432.206	2	29.116	ATDHTYR		6.5367	1	7	CO6A1_HUMAN	Collagen alpha-1(VI) chain OS=Homo sapiens GN=COL6A1 PE=1 SV=3	61		554.926	1	P12109|CO6A1_HUMAN	12213.7	13068.2	6021.48	12018.9	27255.2	4972.69	16220.6
773.453	1	33.935	LVITDGR		6.508	1	7	CO6A1_HUMAN	Collagen alpha-1(VI) chain OS=Homo sapiens GN=COL6A1 PE=1 SV=3	61		554.926	1	P12109|CO6A1_HUMAN	9172.62	8760.09	3778.01	14064.4	26939.4	5434.68	6956.83
588.804	2	29.143	SIIATDHTYR		6.9581	1	7	CO6A1_HUMAN	Collagen alpha-1(VI) chain OS=Homo sapiens GN=COL6A1 PE=1 SV=3	61		554.926	1	P12109|CO6A1_HUMAN	204359	195271	73299.4	223584	416751	79416.5	271956
488.746	2	29.037	IATDHTYR		6.9695	1	6	CO6A1_HUMAN	Collagen alpha-1(VI) chain OS=Homo sapiens GN=COL6A1 PE=1 SV=3	61		554.926	1	P12109|CO6A1_HUMAN	1276.32	1120.77	29.724	356.238	38.155	167.486	1458.97
966.99927, 966.9999	2	42.429	LLLFSDGN[115.0269]SQGATPAAIEK		6.180500030517578, 7.068699836730957	1	7, 8	CO6A1_HUMAN	Collagen alpha-1(VI) chain OS=Homo sapiens GN=COL6A1 PE=1 SV=3	61		1033.262939453125, 2517.18701171875	1		703820	792851	1.02749e+06	865174	72169.2	1.10126e+06	1.08546e+06
493.629	3	35.348	KGLEQLLVGGSHLK	5.21	6.918	1	8	CO6A1_HUMAN	Collagen alpha-1(VI) chain OS=Homo sapiens GN=COL6A1 PE=1 SV=3	61	574	2517.19	1	P12109|CO6A1_HUMAN	113082	172763	204329	160943	361657	217334	216650
568.64	3	37.615	YLIVVTDGHPLEGYK	18.29	6.1387	1	8	CO6A1_HUMAN	Collagen alpha-1(VI) chain OS=Homo sapiens GN=COL6A1 PE=1 SV=3	61	574	2517.19	1	P12109|CO6A1_HUMAN	105646	149007	128766	129666	232353	170850	171404
574.807	2	37.472	AITPDHLEPR		6.8253	1	8	CO6A1_HUMAN	Collagen alpha-1(VI) chain OS=Homo sapiens GN=COL6A1 PE=1 SV=3	61		1092.16	1	P12109|CO6A1_HUMAN	46758.9	53078	53851.9	59542.5	106263	58718.7	55010.4
539.281, 539.29504	2	37.524	ITPDHLEPR		6.575500011444092, 7.195899963378906	1	2, 8	CO6A1_HUMAN	Collagen alpha-1(VI) chain OS=Homo sapiens GN=COL6A1 PE=1 SV=3	61		1048.5169677734375, 2517.18701171875	1	P12109|CO6A1_HUMAN	13781.8	13777.1	15116.4	17616.6	31930.6	15418.4	16278.7
624.335	2	37.447	VAITPDHLEPR		7.3507	1	8	CO6A1_HUMAN	Collagen alpha-1(VI) chain OS=Homo sapiens GN=COL6A1 PE=1 SV=3	61		2517.19	1	P12109|CO6A1_HUMAN	22699.1	23246.7	27370.3	32028.8	48388.4	29856.3	30146.9
526.317	2	40.701	QLLVGGSHLK		6.7147	1	8	CO6A1_HUMAN	Collagen alpha-1(VI) chain OS=Homo sapiens GN=COL6A1 PE=1 SV=3	61		1048.52	1	P12109|CO6A1_HUMAN	20954.1	22243.7	24282.7	19063.8	36301.4	25371.5	26400
444.2748, 444.275, 444.27518	3	27.767	LKPYGALVDKVK	13.21, 34.03	6.166999816894531, 6.795599937438965, 6.850599765777588	1	1, 7, 8	CO6A1_HUMAN	Collagen alpha-1(VI) chain OS=Homo sapiens GN=COL6A1 PE=1 SV=3	61	273, 325	2517.18701171875, 338.9661865234375, 554.9255981445312	1	P12109|CO6A1_HUMAN	209341	195864	118691	262212	493681	83094.7	170559
545.32	2	27.747	PYGALVDKVK		6.8728	1	7	CO6A1_HUMAN	Collagen alpha-1(VI) chain OS=Homo sapiens GN=COL6A1 PE=1 SV=3	61		554.926	1	P12109|CO6A1_HUMAN	22553.1	21186.8	6433.62	26321.8	56779.6	2554.11	15690.6
482.601	3	26.105	LSIIATDHTYRR		5.433	1	7	CO6A1_HUMAN	Collagen alpha-1(VI) chain OS=Homo sapiens GN=COL6A1 PE=1 SV=3	61		554.926	1	P12109|CO6A1_HUMAN	15239.3	9274.16	6667.04	18114.3	31977.4	6617.23	11228.8
552.324	2	26.473	LKPYGALVDK		5.4994	1	6	CO6A1_HUMAN	Collagen alpha-1(VI) chain OS=Homo sapiens GN=COL6A1 PE=1 SV=3	61		71.8262	1	P12109|CO6A1_HUMAN	1505.06	2706.32	739.582	386.582	9947.78	137.944	1864.21
741.389	2	37.485	FSVAITPDHLEPR		6.8858	1	8	CO6A1_HUMAN	Collagen alpha-1(VI) chain OS=Homo sapiens GN=COL6A1 PE=1 SV=3	61		1048.52	1	P12109|CO6A1_HUMAN	32147.8	37866	32464.5	37478.7	62231.3	36996.3	38804
574.657	3	36.855	GLEQLLVGGSHLKENK	39.19	6.3001	1	8	CO6A1_HUMAN	Collagen alpha-1(VI) chain OS=Homo sapiens GN=COL6A1 PE=1 SV=3	61	574	2517.19	1	P12109|CO6A1_HUMAN	115534	72123.3	148590	185513	367563	80344.9	81848.8
867.111	3	51.303	NLVWN[115.0269]AGALHYSDEVEIIQGLTR		6.0472	1	8	CO6A1_HUMAN	Collagen alpha-1(VI) chain OS=Homo sapiens GN=COL6A1 PE=1 SV=3	61		1048.52	1		477805	623737	801605	686520	1.1234e+06	855990	822414
844.501	1	33.93	ALVITDGR		5.9212	1	7	CO6A1_HUMAN	Collagen alpha-1(VI) chain OS=Homo sapiens GN=COL6A1 PE=1 SV=3	61		279.096	1	P12109|CO6A1_HUMAN	220.777	0	0	917.554	3301.28	444.444	0
974.798	3	49.361	GPEGPQGPPGHQGPPGPDEC[160.0307]EILDIIMK	44.86		1	6	CO6A1_HUMAN	Collagen alpha-1(VI) chain OS=Homo sapiens GN=COL6A1 PE=1 SV=3	61	90		1		35806.9	48508.5	51196.3	85732.6	321261	65810.7	73193.2
451.245	2	23.919	IDNLRDR		4.9824	1	6	CO6A1_HUMAN	Collagen alpha-1(VI) chain OS=Homo sapiens GN=COL6A1 PE=1 SV=3	61		51.4076	1	P12109|CO6A1_HUMAN	52296	40788.9	14655.3	14671.5	108339	16381.4	33915.1
332.692	2	19.46	FLTAGR	32.51		1	6	CO6A1_HUMAN	Collagen alpha-1(VI) chain OS=Homo sapiens GN=COL6A1 PE=1 SV=3	61	90		1	P12109|CO6A1_HUMAN	6025.87	4970.27	7243.52	3571.62	28446	5387.81	7039.6
793.366	2	36.354	EYDVAYGESHLFR		6.6672	1	4	CO6A1_HUMAN	Collagen alpha-1(VI) chain OS=Homo sapiens GN=COL6A1 PE=1 SV=3	61		428.825	1	P12109|CO6A1_HUMAN	14683.1	24308.7	40079.6	32545.6	67951.8	26124.9	30140.5
703.842	2	21.756	QYSGTGQQRPER		6.2677	1	4	CO6A1_HUMAN	Collagen alpha-1(VI) chain OS=Homo sapiens GN=COL6A1 PE=1 SV=3	61		428.825	1	P12109|CO6A1_HUMAN	1527.61	719.13	8912.81	176.202	18247.5	1086.09	438.588
424.5631, 430.56693, 430.56747, 645.3466	2, 3	29.116	LSIIATDHTYR	30.18, 49.98	4.712500095367432, 5.226200103759766, 6.876800060272217	0.99, 1.0	6, 7	CO6A1_HUMAN	Collagen alpha-1(VI) chain OS=Homo sapiens GN=COL6A1 PE=1 SV=3	61	273	101.60549926757812, 385.9447937011719, 554.9255981445312	1	P12109|CO6A1_HUMAN	789431	789727	418127	905925	1.79683e+06	442304	1.17515e+06
733.39496, 733.39996	3	51.281	DTTPLNVLC[160.0307]SPGIQ[129.0426]VVSVGIK		5.503900051116943, 5.588200092315674	0.99, 1.0	8	CO6A1_HUMAN	Collagen alpha-1(VI) chain OS=Homo sapiens GN=COL6A1 PE=1 SV=3	61		1048.5169677734375, 1092.157958984375	1		23927.1	24609.3	29468.4	29847.9	39061.6	41667.8	37559.9
778.38	2	56.085	EN[115.0269]YAELLEDAFLK	18.48	5.2359	0.99	5	CO6A1_HUMAN	Collagen alpha-1(VI) chain OS=Homo sapiens GN=COL6A1 PE=1 SV=3	61	33	71.8262	1		37445.9	110510	131197	84529.4	150595	152444	164112
967.494	2	42.939	LLLFSDGN[115.0269]SQ[129.0426]GATPAAIEK		5.3455	0.99	7	CO6A1_HUMAN	Collagen alpha-1(VI) chain OS=Homo sapiens GN=COL6A1 PE=1 SV=3	61		554.926	1		89925.9	75810.2	97689.5	100834	181382	104904	112669
1171.55	3	40.291	GIDGVDGVKGEMGYPGLPGC[160.0307]KGSPGFDGIQ[129.0426]GP[113.0477]PGPK		5.6822	0.99	6	CO6A1_HUMAN	Collagen alpha-1(VI) chain OS=Homo sapiens GN=COL6A1 PE=1 SV=3	61		1048.52	1		6703.22	8125.77	1598.16	10972.5	9300.49	6645.3	7511.92
1172.25	3	53.198	DVFDFIPGSDQLNVISC[160.0307]QGLAPSQGRPGLSLVK		6.2707	0.99	8	CO6A1_HUMAN	Collagen alpha-1(VI) chain OS=Homo sapiens GN=COL6A1 PE=1 SV=3	61		2517.19	1		16286.7	28020.8	21660.5	30618	75768	34977	40174.3
1155.55	3	37.09	DELVKFEPGQSYAGVVQYSHSQM[147.0354]QEHVSLR		6.0942	0.99	6	CO6A1_HUMAN	Collagen alpha-1(VI) chain OS=Homo sapiens GN=COL6A1 PE=1 SV=3	61		2517.19	1		183765	278967	179940	297053	428118	413569	387530
586.60956, 586.6099, 586.61053, 879.4108	2, 3	36.337	TAEYDVAYGESHLFR	22.88, 35.77	4.084199905395508, 5.995200157165527, 6.608399868011475	0.97, 1.0	1, 4, 6	CO6A1_HUMAN	Collagen alpha-1(VI) chain OS=Homo sapiens GN=COL6A1 PE=1 SV=3	61	65	185.00079345703125, 428.82501220703125, 71.82620239257812	1	P12109|CO6A1_HUMAN	1.59698e+06	2.10192e+06	3.02803e+06	2.32844e+06	5056932	2696050	2.94205e+06
667.8569, 667.8573	2	37.207	SVAITPDHLEPR		4.916399955749512, 7.595799922943115	0.97, 1.0	7, 8	CO6A1_HUMAN	Collagen alpha-1(VI) chain OS=Homo sapiens GN=COL6A1 PE=1 SV=3	61		2517.18701171875, 554.9255981445312	1	P12109|CO6A1_HUMAN	224507	234584	238024	266247	430896	269006	270390
463.269	4	31.963	KGLEQLLVGGSHLKENK		6.5141	0.97	8	CO6A1_HUMAN	Collagen alpha-1(VI) chain OS=Homo sapiens GN=COL6A1 PE=1 SV=3	61		2517.19	1	P12109|CO6A1_HUMAN	22524.2	16082.5	31099.4	33558.2	88392.1	21792.5	17837.1
592.3107, 592.31104, 592.3116, 592.31226	3	21.649	VAVVQYSGTGQQRPER	20.75	4.333499908447266, 6.028900146484375, 6.140900135040283, 6.83620023727417	0.96, 1.0	3, 4, 6, 7	CO6A1_HUMAN	Collagen alpha-1(VI) chain OS=Homo sapiens GN=COL6A1 PE=1 SV=3	61		18.712499618530273, 185.00079345703125, 201.65879821777344, 428.82501220703125	1	P12109|CO6A1_HUMAN	626005	840815	2.61453e+06	618864	4.31384e+06	895817	826806
1077.87	3	42.97	EGP[113.0477]VGVPGDPGEAGPIGPKGYRGDEGPPGSEGAR		5.6462	0.96	8	CO6A1_HUMAN	Collagen alpha-1(VI) chain OS=Homo sapiens GN=COL6A1 PE=1 SV=3	61		1092.16	1		58277.9	98464.2	90609.7	72917.9	0	73197.8	70362.4
814.785	5	24.08	KC[160.0307]PDYTC[160.0307]PITFSSPADITILLDGSASVGSHNFDTTKR		4.9743	0.96	4	CO6A1_HUMAN	Collagen alpha-1(VI) chain OS=Homo sapiens GN=COL6A1 PE=1 SV=3	61		150.967	1		6100.57	798.339	1931.17	16938.5	1063.16	11179	12696.7
721.85	2	28.747	GSPGFDGIQGPP[113.0477]GP[113.0477]K		4.855	0.95	4	CO6A1_HUMAN	Collagen alpha-1(VI) chain OS=Homo sapiens GN=COL6A1 PE=1 SV=3	61		117.015	1		133670	194442	159233	19350.4	145.523	308467	326255
980.124	3	43.82	GPEGPQGPPGHQGPPGPDEC[160.0307]EILDIIM[147.0354]K		5.156	0.95	4	CO6A1_HUMAN	Collagen alpha-1(VI) chain OS=Homo sapiens GN=COL6A1 PE=1 SV=3	61		201.659	1		14777	31250.6	14850.3	20485.2	20858.7	17732	14781.6
1023.48	3	31.618	GDPGEAGPQ[129.0426]GDQGREGPVGVPGDP[113.0477]GEAGPIGPK		5.6102	0.95	1	CO6A1_HUMAN	Collagen alpha-1(VI) chain OS=Homo sapiens GN=COL6A1 PE=1 SV=3	61		867.53	1		24271.4	24584.4	32648.1	16204.9	19227.6	26952.7	23234.2
1018.15	3	32.314	GDPGEAGPQ[129.0426]GDQGREGPVGVPGDPGEAGPIGPK		5.534	0.94	6	CO6A1_HUMAN	Collagen alpha-1(VI) chain OS=Homo sapiens GN=COL6A1 PE=1 SV=3	61		1092.16	1		75387.2	75952.9	30929	2453.52	40534.5	25091.6	83973.8
344.1858, 515.7752	2, 3	18.735	GVFHQTVSR	23.2, 30.32	6.311	0.93, 1.0	4	CO6A1_HUMAN	Collagen alpha-1(VI) chain OS=Homo sapiens GN=COL6A1 PE=1 SV=3	61	65	428.825	1	P12109|CO6A1_HUMAN	46475.6	54904.9	81534.5	50186.2	519399	60707.5	59806.7
524.297	2	36.791	VPSYQ[129.0426]ALLR		4.9925	0.93	7	CO6A1_HUMAN	Collagen alpha-1(VI) chain OS=Homo sapiens GN=COL6A1 PE=1 SV=3	61		202.334	1		81367.4	69507.3	79216.7	88746.4	127193	79453.2	81505.5
1023.48	3	32.342	GDPGEAGP[113.0477]Q[129.0426]GDQGREGPVGVPGDPGEAGPIGPK		5.6856	0.92	4	CO6A1_HUMAN	Collagen alpha-1(VI) chain OS=Homo sapiens GN=COL6A1 PE=1 SV=3	61		1092.16	1		6118625	6818704	6364242	14660000	4.7707e+06	6625340	7096505
900.45087, 900.45135, 900.4532, 1350.1735	2, 3	64.615	AVAFQDC[160.0307]PVDLFFVLDTSESVALR	22.94, 42.17, 63.01	6.725200176239014, 7.073999881744385	0.91, 1.0	2, 8	CO6A1_HUMAN	Collagen alpha-1(VI) chain OS=Homo sapiens GN=COL6A1 PE=1 SV=3	61	574	1033.262939453125, 2517.18701171875	1		581802	995912	1.43138e+06	915991	1576531	984011	957840
706.3423, 1059.016	2, 3	46.428	SLQWMAGGTFTGEALQYTR	33.36	4.9844	0.9, 1.0	2, 8	CO6A1_HUMAN	Collagen alpha-1(VI) chain OS=Homo sapiens GN=COL6A1 PE=1 SV=3	61	574	70.2163	1	P12109|CO6A1_HUMAN	80845.3	65301.3	177030	126393	205093	132873	115157
350.18964, 524.77985	2, 3	23.937	FIDNLRDR	15.21	4.691500186920166, 5.349999904632568	0.86, 0.97	6	CO6A1_HUMAN	Collagen alpha-1(VI) chain OS=Homo sapiens GN=COL6A1 PE=1 SV=3	61	90	25.10740089416504, 51.40760040283203	1	P12109|CO6A1_HUMAN	115866	94010.3	31594.4	40987.5	296774	34101.8	79811.2
545.288	2	29.145	IIATDHTYR		6.8709	0.85	7	CO6A1_HUMAN	Collagen alpha-1(VI) chain OS=Homo sapiens GN=COL6A1 PE=1 SV=3	61		554.926	1	P12109|CO6A1_HUMAN	117315	110735	44462.7	128094	230281	47114	148957
1288.58	3	39.584	GDPGFEGERGKPGLPGEKGEAGDPGRPGDLGPVGYQ[129.0426]GMK		5.4274	0.85	4	CO6A1_HUMAN	Collagen alpha-1(VI) chain OS=Homo sapiens GN=COL6A1 PE=1 SV=3	61		554.926	1		259499	165246	337374	200147	108180	373994	390072
1424	4	68.1	DTTPLNVLC[160.0307]SPGIQVVSVGIKDVFDFIPGSDQLNVISC[160.0307]QGLAPSQGRPGLSLVK		6.2201	0.83	8	CO6A1_HUMAN	Collagen alpha-1(VI) chain OS=Homo sapiens GN=COL6A1 PE=1 SV=3	61		2517.19	1		91784.6	192686	295201	176310	363102	230414	214939
845.137	4	25.1	GPRGDPGEAGPQGDQGREGPVGVP[113.0477]GDPGEAGPIGPK		5.3542	0.83	4	CO6A1_HUMAN	Collagen alpha-1(VI) chain OS=Homo sapiens GN=COL6A1 PE=1 SV=3	61		428.825	1		336.534	1219.72	1517.19	802.728	572.129	1585.69	1741.11
537.80676, 537.8076	2	36.033	NFVINVVNR	51.26	6.131800174713135, 6.503699779510498	1	7, 8	CO6A2_HUMAN	Collagen alpha-2(VI) chain OS=Homo sapiens GN=COL6A2 PE=1 SV=4	30	185	332.08648681640625, 903.2141723632812	1	P12110|CO6A2_HUMAN	452690	543338	537513	539690	994271	530387	513976
538.8094, 538.80963	2	35.824	VFAVVITDGR	30.5, 53.43	7.4551	1	8	CO6A2_HUMAN	Collagen alpha-2(VI) chain OS=Homo sapiens GN=COL6A2 PE=1 SV=4	30	236	903.214	1	P12110|CO6A2_HUMAN	1.46812e+06	1745599	1.8947e+06	1983891	3.30002e+06	2.02579e+06	2.09467e+06
607.8474, 607.8492	2	32.986	LFAVAPNQNLK	41.02	6.808000087738037, 7.098999977111816	1	7, 8	CO6A2_HUMAN	Collagen alpha-2(VI) chain OS=Homo sapiens GN=COL6A2 PE=1 SV=4	30	236	414.8739929199219, 903.2141723632812	1	P12110|CO6A2_HUMAN	741467	720938	629806	1.01176e+06	1.85169e+06	1.06342e+06	1.02875e+06
424.736	2	20.4	FVEQVAR	41.58	4.3223	1	4	CO6A2_HUMAN	Collagen alpha-2(VI) chain OS=Homo sapiens GN=COL6A2 PE=1 SV=4	30	77	19.7736	1	P12110|CO6A2_HUMAN	61398.4	57035.7	104464	49022	362734	80802.9	71695
578.2918, 866.93286	2, 3	44.819	DVTVTAIGIGDMFHEK	14.08, 34.56	6.6503	1	7	CO6A2_HUMAN	Collagen alpha-2(VI) chain OS=Homo sapiens GN=COL6A2 PE=1 SV=4	30	185	332.086	1	P12110|CO6A2_HUMAN	252845	292251	466366	501347	1.63311e+06	426515	446917
830.472	1	36.234	AVVITDGR		6.7852	1	8	CO6A2_HUMAN	Collagen alpha-2(VI) chain OS=Homo sapiens GN=COL6A2 PE=1 SV=4	30		903.214	1	P12110|CO6A2_HUMAN	6267.53	6359.95	4725.61	7422.75	15876.1	5815.96	7439.7
670.849	2	31.821	VSC[160.0307]LEIPGPSGPK	34.02	5.715	1	5	CO6A2_HUMAN	Collagen alpha-2(VI) chain OS=Homo sapiens GN=COL6A2 PE=1 SV=4	30	80	547.445	1		126236	126650	9401.97	87749.7	72790.8	102675	57274.3
502.575	2	19.349	RFVEQVAR		5.8525	1	3	CO6A2_HUMAN	Collagen alpha-2(VI) chain OS=Homo sapiens GN=COL6A2 PE=1 SV=4	30		72.5933	1	P12110|CO6A2_HUMAN	82724.3	74220.5	189478	83619.2	326676	97941.6	110137
749.41473, 749.8703	2	35.88	ITDGHVTGSPC[160.0307]GGIK		5.533899784088135, 6.167200088500977	1	7, 8	CO6A2_HUMAN	Collagen alpha-2(VI) chain OS=Homo sapiens GN=COL6A2 PE=1 SV=4	30		355.8205871582031, 903.2141723632812	1		42252	33447.9	33194.2	38062.1	37826.8	40768.9	42123.9
709.358	2	44.892	VTAIGIGDMFHEK		6.4596	1	7	CO6A2_HUMAN	Collagen alpha-2(VI) chain OS=Homo sapiens GN=COL6A2 PE=1 SV=4	30		332.086	1	P12110|CO6A2_HUMAN	2232.74	2336.31	4936.06	5905.12	18356.2	4606.22	6854.76
693.33	2	35.94	TDGHVTGSPC[160.0307]GGIK		6.0075	1	8	CO6A2_HUMAN	Collagen alpha-2(VI) chain OS=Homo sapiens GN=COL6A2 PE=1 SV=4	30		903.214	1		24731	21447	24707.4	32807.7	36798.4	29783.5	28587.8
501.755	2	25.337	STPHELYR		4.3685	1	3	CO6A2_HUMAN	Collagen alpha-2(VI) chain OS=Homo sapiens GN=COL6A2 PE=1 SV=4	30		72.5933	1	P12110|CO6A2_HUMAN	8728.65	17033.5	12477.4	17284.8	23431	20852.7	6031.52
771.353	3	38.716	NDYATMLPDSTEIDQDTINR		5.3842	1	3	CO6A2_HUMAN	Collagen alpha-2(VI) chain OS=Homo sapiens GN=COL6A2 PE=1 SV=4	30		72.5933	1	P12110|CO6A2_HUMAN	31554.4	30004.7	25070.1	73470.5	157433	48727.9	48383.6
511.277	2	30.547	NLQGISSFR		5.0037	1	6	CO6A2_HUMAN	Collagen alpha-2(VI) chain OS=Homo sapiens GN=COL6A2 PE=1 SV=4	30		45.9363	1	P12110|CO6A2_HUMAN	392188	350000	377311	340518	724762	325163	470610
771.6782, 1157.0126, 1157.0149	2, 3	39.819	N[115.0269]DYATMLPDSTEIDQDTINR	32.81, 48, 6.83	5.5464	0.99, 1.0	2, 3	CO6A2_HUMAN	Collagen alpha-2(VI) chain OS=Homo sapiens GN=COL6A2 PE=1 SV=4	30	174, 40, 71	72.5933	1		390877	424769	275339	540870	893185	308167	303219
766.338	2	41.728	DYDSLAQ[129.0426]PGFFDR	54.87	5.5438	0.99	3	CO6A2_HUMAN	Collagen alpha-2(VI) chain OS=Homo sapiens GN=COL6A2 PE=1 SV=4	30	174	72.5933	1		71179.6	54984.9	78930.3	70783.7	140198	73996.8	76510.6
510.90274, 765.8478, 765.8502	2, 3	40.711	DYDSLAQPGFFDR	25.14, 4.62, 46.35	7.3578	0.98, 0.99, 1.0	5, 6	CO6A2_HUMAN	Collagen alpha-2(VI) chain OS=Homo sapiens GN=COL6A2 PE=1 SV=4	30	29, 80	547.445	1	P12110|CO6A2_HUMAN	1.05191e+06	849174	1.04791e+06	894810	2.35707e+06	1279756	1146243
573.5434, 578.04926	4	35.998	GTVHFAVVITDGHVTGSPC[160.0307]GGIK	14.79	5.126299858093262, 6.595900058746338	0.98	8	CO6A2_HUMAN	Collagen alpha-2(VI) chain OS=Homo sapiens GN=COL6A2 PE=1 SV=4	30	236	903.214	1		410331	473122	550582	599011	1.01422e+06	596325	602192
943.493	3	67.454	QNVVPTVLALGSDVDMDVLTTLSLGDR	24.73	5.6342	0.98	8	CO6A2_HUMAN	Collagen alpha-2(VI) chain OS=Homo sapiens GN=COL6A2 PE=1 SV=4	30	236	903.214	1	P12110|CO6A2_HUMAN	53408.9	57328.7	87955.6	76044	186102	70503.7	79639.6
324.83603, 486.7491	2, 3	16.253	LGEQNFHK	16.61, 37.52		0.97, 1.0	2	CO6A2_HUMAN	Collagen alpha-2(VI) chain OS=Homo sapiens GN=COL6A2 PE=1 SV=4	30	71		1	P12110|CO6A2_HUMAN	48518.8	34531.9	56386	116272	198720	30525.4	35788.1
899.668	4	40.369	DIASTPHELYRN[115.0269]DYATMLPDSTEIDQDTINR		6.7328	0.97	5	CO6A2_HUMAN	Collagen alpha-2(VI) chain OS=Homo sapiens GN=COL6A2 PE=1 SV=4	30		547.445	1		365938	271718	333374	662109	1.89959e+06	355590	325980
732.0169, 732.01825	3	40.601	YGGLHFSDQVEVFSPPGSDR	27.77, 34.48	6.2617	0.94, 1.0	7, 8	CO6A2_HUMAN	Collagen alpha-2(VI) chain OS=Homo sapiens GN=COL6A2 PE=1 SV=4	30	185, 236	903.214	1	P12110|CO6A2_HUMAN	1.62685e+06	1.39709e+06	1702696	1.77145e+06	2.53205e+06	1.74822e+06	1.71283e+06
1037.15	3	29.878	GPRGVP[113.0477]GPEGEPGPPGDPGLTEC[160.0307]DVMTYVR		5.7219	0.93	8	CO6A2_HUMAN	Collagen alpha-2(VI) chain OS=Homo sapiens GN=COL6A2 PE=1 SV=4	30		903.214	1		84152.2	63608.3	105174	119024	43887.3	69621.4	90737.8
575.96814, 581.9744, 872.4574	2, 3	47.866	NLEWIAGGTWTPSALK	16.71, 47.6	5.093699932098389, 6.627399921417236	0.92, 0.98, 1.0	8	CO6A2_HUMAN	Collagen alpha-2(VI) chain OS=Homo sapiens GN=COL6A2 PE=1 SV=4	30	236	903.214	1	P12110|CO6A2_HUMAN	433807	418738	803160	415305	810525	675102	601693
538.299	2	38.758	N[115.0269]FVINVVNR		6.1529	0.92	7	CO6A2_HUMAN	Collagen alpha-2(VI) chain OS=Homo sapiens GN=COL6A2 PE=1 SV=4	30		332.086	1		75554.4	96466.4	119439	96718.9	194258	136213	135021
600.334	3	34.323	LFAVAPNQNLKEQ[129.0426]GLR		5.343	0.87	8	CO6A2_HUMAN	Collagen alpha-2(VI) chain OS=Homo sapiens GN=COL6A2 PE=1 SV=4	30		345.594	1		45977.9	28055	69166.9	62737.4	97778.3	34615.1	33052.8
420.895	3	24.074	GDFGLKGEPGRK		4.6706	0.86	5	CO6A2_HUMAN	Collagen alpha-2(VI) chain OS=Homo sapiens GN=COL6A2 PE=1 SV=4	30		132.245	1	P12110|CO6A2_HUMAN	95573.3	126877	53638.7	20384.4	3212.74	84096.8	172541
657.044	3	53.212	NFVINVVN[115.0269]RLGAIAKDPK		5.3029	0.85	8	CO6A2_HUMAN	Collagen alpha-2(VI) chain OS=Homo sapiens GN=COL6A2 PE=1 SV=4	30		903.214	1		14674.5	10211.8	23962.8	19282.6	19656.7	19045	17865.8
819.0792, 819.0794	3	30.859	GPPGEIGAKGSKGYQGN[115.0269]SGAPGSPGVK		5.10860013961792, 5.560100078582764	0.84, 0.97	7, 8	CO6A2_HUMAN	Collagen alpha-2(VI) chain OS=Homo sapiens GN=COL6A2 PE=1 SV=4	30		414.8739929199219, 547.4451904296875	1		342464	199822	529766	692031	699785	378330	472961
600.662	3	34.945	LFAVAPN[115.0269]QN[115.0269]LKEQGLR		4.8767	0.82	7	CO6A2_HUMAN	Collagen alpha-2(VI) chain OS=Homo sapiens GN=COL6A2 PE=1 SV=4	30		86.1533	1		141106	98252.1	110408	133343	77984	110851	114700
569.801	2	39.928	SSIMAFAIGNK	20.45	6.7093	1	8	CO6A3_HUMAN	Collagen alpha-3(VI) chain OS=Homo sapiens GN=COL6A3 PE=1 SV=4	174	1377	1692.68	1	P12111|CO6A3_HUMAN	24503.3	22348.6	36341	44666.6	153355	41126.7	41337.7
729.379	2	31.075	SLDEISQPAQELK		6.1359	1	2	CO6A3_HUMAN	Collagen alpha-3(VI) chain OS=Homo sapiens GN=COL6A3 PE=1 SV=4	174		103.149	1	P12111|CO6A3_HUMAN	212202	259568	341020	300668	709309	371905	464901
734.384	2	41.697	ALNLGYALDYAQR	50.33	7.3011	1	8	CO6A3_HUMAN	Collagen alpha-3(VI) chain OS=Homo sapiens GN=COL6A3 PE=1 SV=4	174	1377	1692.68	1	P12111|CO6A3_HUMAN	316288	415499	446339	443102	1.03328e+06	579228	555449
570.299	2	40.699	SSIMAFAIGN[115.0269]K		5.4396	1	8	CO6A3_HUMAN	Collagen alpha-3(VI) chain OS=Homo sapiens GN=COL6A3 PE=1 SV=4	174		1692.68	1		18113.4	17971.8	32016.2	29136.6	113342	17506.5	19236.9
681.02	3	44.271	MKPLDGSALYTGSALDFVR	42.29	6.0893	1	8	CO6A3_HUMAN	Collagen alpha-3(VI) chain OS=Homo sapiens GN=COL6A3 PE=1 SV=4	174	1377	1692.68	1	P12111|CO6A3_HUMAN	195568	193223	307160	375650	1.08219e+06	357176	345266
604.8121, 604.813	2	25.171	IAVAQYSDDVK	55.79	4.422699928283691, 5.1981000900268555	1	2, 3	CO6A3_HUMAN	Collagen alpha-3(VI) chain OS=Homo sapiens GN=COL6A3 PE=1 SV=4	174	226	103.14869689941406, 49.371299743652344	1	P12111|CO6A3_HUMAN	182721	230291	250124	241134	565237	130984	317688
714.365	3	35.455	GAQGPAGPAGPPGLIGEQGISGPR		6.3444	1	6	CO6A3_HUMAN	Collagen alpha-3(VI) chain OS=Homo sapiens GN=COL6A3 PE=1 SV=4	174		780.778	1	P12111|CO6A3_HUMAN	275500	264761	230286	356940	454136	182978	303672
614.875	2	41.634	LLPYIVGVAQR		6.3193	1	8	CO6A3_HUMAN	Collagen alpha-3(VI) chain OS=Homo sapiens GN=COL6A3 PE=1 SV=4	174		1692.68	1	P12111|CO6A3_HUMAN	54904.2	69801.2	78384.7	45913.2	131516	79459.6	82904.5
757.38116, 757.3815	2	43.768	LVDYLDVGFDTTR	51.43, 61.45	5.6834001541137695, 7.243100166320801	1	7, 8	CO6A3_HUMAN	Collagen alpha-3(VI) chain OS=Homo sapiens GN=COL6A3 PE=1 SV=4	174	1377, 561	1692.676025390625, 524.8746948242188	1	P12111|CO6A3_HUMAN	767295	721523	527936	916841	888939	920255	931098
481.891	2	21.121	GIPGEDGYR		5.8389	1	3	CO6A3_HUMAN	Collagen alpha-3(VI) chain OS=Homo sapiens GN=COL6A3 PE=1 SV=4	174		202.759	1	P12111|CO6A3_HUMAN	74219.4	87806	97834.9	51250	48246	77997.1	64933.3
879.478, 1318.7146	2, 3	67.106	NADPAELEQIVLSPAFILAAESLPK	38.34, 58.8	7.5468	1	8	CO6A3_HUMAN	Collagen alpha-3(VI) chain OS=Homo sapiens GN=COL6A3 PE=1 SV=4	174	1377	1692.68	1	P12111|CO6A3_HUMAN	704215	753006	840378	761801	2.13959e+06	988002	1.0779e+06
502.279	2	24.291	NILVSSAGSR	24.95	5.8277	1	4	CO6A3_HUMAN	Collagen alpha-3(VI) chain OS=Homo sapiens GN=COL6A3 PE=1 SV=4	174	241	130.064	1	P12111|CO6A3_HUMAN	70291.3	215427	306658	75985.2	485178	95170.6	107895
765.414	3	52.514	VEEGVPQVLVLISAGPSSDEIR		6.495	1	1	CO6A3_HUMAN	Collagen alpha-3(VI) chain OS=Homo sapiens GN=COL6A3 PE=1 SV=4	174		1692.68	1	P12111|CO6A3_HUMAN	1234.75	1977.91	2090.58	977.78	394.085	754.28	1771.32
778.0672, 778.0697, 778.0699, 1166.6001	2, 3	63.911	LNLLDLDYELAEQLDNIAEK	45.06, 83.96	5.7571001052856445, 6.679299831390381, 7.110599994659424	1	1, 7, 8	CO6A3_HUMAN	Collagen alpha-3(VI) chain OS=Homo sapiens GN=COL6A3 PE=1 SV=4	174	561	109.0114974975586, 263.78948974609375, 485.96978759765625	1	P12111|CO6A3_HUMAN	3083128	3.73359e+06	3951357	3601114	6101577	3.57243e+06	3.27607e+06
492.3137, 492.31732	2	42.274	ALILVGLER	56.92	6.90880012512207, 7.439199924468994	1	1, 8	CO6A3_HUMAN	Collagen alpha-3(VI) chain OS=Homo sapiens GN=COL6A3 PE=1 SV=4	174	1377	1692.676025390625, 620.3323974609375	1	P12111|CO6A3_HUMAN	663534	839613	873765	650986	728322	961760	972234
702.399	2	46.139	LSDAGITPLFLTR	65.44	7.4526	1	8	CO6A3_HUMAN	Collagen alpha-3(VI) chain OS=Homo sapiens GN=COL6A3 PE=1 SV=4	174	1377	1692.68	1	P12111|CO6A3_HUMAN	1.82674e+06	1355007	2.13318e+06	1.81916e+06	2.88287e+06	2062278	2.07591e+06
562.6621, 843.48816	2, 3	42.243	LLTPITTLTSEQIQK	40.34, 57.84	7.3711	1	8	CO6A3_HUMAN	Collagen alpha-3(VI) chain OS=Homo sapiens GN=COL6A3 PE=1 SV=4	174	1377	1692.68	1	P12111|CO6A3_HUMAN	540296	800983	1.08663e+06	635898	790632	1.00658e+06	1.0078e+06
994.514	2	53.577	VGVVQFSNDVFPEFYLK		6.904	1	8	CO6A3_HUMAN	Collagen alpha-3(VI) chain OS=Homo sapiens GN=COL6A3 PE=1 SV=4	174		1692.68	1	P12111|CO6A3_HUMAN	396044	314454	434933	483881	1.13365e+06	406395	390314
535.305	2	31.981	SQAPVLDAIR	39.4	5.0759	1	4	CO6A3_HUMAN	Collagen alpha-3(VI) chain OS=Homo sapiens GN=COL6A3 PE=1 SV=4	174	195	25.9544	1	P12111|CO6A3_HUMAN	218324	290623	404413	338809	737757	437163	461069
615.3666, 615.36725	2	43.394	VPQIAFVITGGK	23.85, 60.85	6.71150016784668, 7.834199905395508	1	1, 8	CO6A3_HUMAN	Collagen alpha-3(VI) chain OS=Homo sapiens GN=COL6A3 PE=1 SV=4	174	1377, 283	1692.676025390625, 524.8746948242188	1	P12111|CO6A3_HUMAN	1.38578e+06	1.42492e+06	1.7209e+06	1.68664e+06	1.34208e+06	1.84711e+06	1.81026e+06
858.975	2	56.877	IEEGVPQ[129.0426]FLVLISSGK	1.94	6.3653	1	8	CO6A3_HUMAN	Collagen alpha-3(VI) chain OS=Homo sapiens GN=COL6A3 PE=1 SV=4	174	1377	1692.68	1		35814.8	29502.6	42137	33032.9	764.89	38505	38393.2
599.657	3	35.768	FDEHQSKPEILNLVK	20.64	6.4928	1	7	CO6A3_HUMAN	Collagen alpha-3(VI) chain OS=Homo sapiens GN=COL6A3 PE=1 SV=4	174	561	485.97	1	P12111|CO6A3_HUMAN	258038	249201	235410	341285	817533	382522	348030
774.391	2	37.722	GDSIDQC[160.0307]ALIQSIK		6.6938	1	5	CO6A3_HUMAN	Collagen alpha-3(VI) chain OS=Homo sapiens GN=COL6A3 PE=1 SV=4	174		277.29	1		900078	929445	532340	982671	1.73798e+06	908970	892780
529.64764, 793.9671, 793.9678	2, 3	38.159	LQPVLQPLPSPGVGGK	33.69, 39.78, 8.1	6.245800018310547, 7.616099834442139	1	1, 8	CO6A3_HUMAN	Collagen alpha-3(VI) chain OS=Homo sapiens GN=COL6A3 PE=1 SV=4	174	1377, 283	1692.676025390625, 579.9089965820312	1	P12111|CO6A3_HUMAN	494051	706876	701007	565401	1.86606e+06	877955	867144
885.4377, 885.43884	3	62.848	GADQAELEEIAFDSSLVFIPAEFR	65.55, 9.84	5.900000095367432, 6.869800090789795	1	7, 8	CO6A3_HUMAN	Collagen alpha-3(VI) chain OS=Homo sapiens GN=COL6A3 PE=1 SV=4	174	561, 794	263.78948974609375, 485.96978759765625	1	P12111|CO6A3_HUMAN	498494	571527	966932	697967	1.51578e+06	850636	763335
544.6141, 816.07904, 816.4165	2, 3	34.327	SVEDAQDVSLALTQR	106.39, 54.95	6.532800197601318, 6.939499855041504	1	3, 5	CO6A3_HUMAN	Collagen alpha-3(VI) chain OS=Homo sapiens GN=COL6A3 PE=1 SV=4	174	275	130.06350708007812, 237.71600341796875	1	P12111|CO6A3_HUMAN	1.07988e+06	991626	1.29099e+06	1.12016e+06	2.3503e+06	1.2887e+06	1.52484e+06
487.29108, 487.29324	3	41.731	IGDLHPQIVNLLK	32.59	6.391900062561035, 7.038899898529053	1	1, 8	CO6A3_HUMAN	Collagen alpha-3(VI) chain OS=Homo sapiens GN=COL6A3 PE=1 SV=4	174	1377	1692.676025390625, 620.3323974609375	1	P12111|CO6A3_HUMAN	484537	565873	657898	631009	1455531	788116	770841
609.821, 609.82294	2	32.932	VAVIQFSDDPK	53.5	5.479499816894531, 6.098299980163574	1	5, 6	CO6A3_HUMAN	Collagen alpha-3(VI) chain OS=Homo sapiens GN=COL6A3 PE=1 SV=4	174	510	162.26449584960938, 277.2904968261719	1	P12111|CO6A3_HUMAN	356365	396486	153571	228144	717646	525740	276397
412.243	2	22.222	VGLEHLR	49.91	5.4959	1	4	CO6A3_HUMAN	Collagen alpha-3(VI) chain OS=Homo sapiens GN=COL6A3 PE=1 SV=4	174	241	130.064	1	P12111|CO6A3_HUMAN	33278.7	38854.3	133183	34989.8	265708	28649.7	36350
519.249	2	21.759	IASNSATAFR		5.9004	1	2	CO6A3_HUMAN	Collagen alpha-3(VI) chain OS=Homo sapiens GN=COL6A3 PE=1 SV=4	174		130.064	1	P12111|CO6A3_HUMAN	147092	123193	36631.4	97730.5	24746.1	44922	5979.83
774.885	2	38.836	GDSIDQC[160.0307]ALIQ[129.0426]SIK	49.19		1	4	CO6A3_HUMAN	Collagen alpha-3(VI) chain OS=Homo sapiens GN=COL6A3 PE=1 SV=4	174	241		1		39357.6	31541.4	53652.7	35945.1	148.95	35077.1	33945
776.418	1	24.303	LVSSAGSR		5.3318	1	4	CO6A3_HUMAN	Collagen alpha-3(VI) chain OS=Homo sapiens GN=COL6A3 PE=1 SV=4	174		130.064	1	P12111|CO6A3_HUMAN	522.65	3643.21	4996.87	811.303	13235.1	638.956	2431.82
558.987	3	43.493	IEDGVPQ[129.0426]HLVLVLGGK	24.83	5.7771	1	8	CO6A3_HUMAN	Collagen alpha-3(VI) chain OS=Homo sapiens GN=COL6A3 PE=1 SV=4	174	1377	1692.68	1		70568.7	76644.3	104156	104450	155698	117285	115630
497.255	2	31.882	DSFQEVLR		5.9688	1	6	CO6A3_HUMAN	Collagen alpha-3(VI) chain OS=Homo sapiens GN=COL6A3 PE=1 SV=4	174		103.149	1	P12111|CO6A3_HUMAN	6151.38	7816.71	1280.77	1006.99	2672.84	8642.82	7629.45
472.259	2	24.832	ELPSLEQK		4.6975	1	2	CO6A3_HUMAN	Collagen alpha-3(VI) chain OS=Homo sapiens GN=COL6A3 PE=1 SV=4	174		37.5613	1	P12111|CO6A3_HUMAN	60447.1	57881.7	85953.4	75551.5	184051	49889.2	95630.1
816.908	2	36.338	SVEDAQ[129.0426]DVSLALTQR		5.3628	1	2	CO6A3_HUMAN	Collagen alpha-3(VI) chain OS=Homo sapiens GN=COL6A3 PE=1 SV=4	174		103.149	1		74711.4	50186.2	75225	62458	134451	59897.1	890.76
855.435	2	34.144	VAVVTYN[115.0269]N[115.0269]EVTTEIR	43.77	4.6733	1	2	CO6A3_HUMAN	Collagen alpha-3(VI) chain OS=Homo sapiens GN=COL6A3 PE=1 SV=4	174	188	30.5597	1		117150	91894.3	16981	99049.2	34109.9	36893.8	51173.4
374.23	2	28.705	VFAVGVR	51.62	6.3684	1	7	CO6A3_HUMAN	Collagen alpha-3(VI) chain OS=Homo sapiens GN=COL6A3 PE=1 SV=4	174	561	485.97	1	Q5GFL6|VWA2_HUMAN;P12111|CO6A3_HUMAN	125786	120215	110647	131140	357968	160864	218359
381.232	2	37.114	SGFPLLK		6.2162	1	7	CO6A3_HUMAN	Collagen alpha-3(VI) chain OS=Homo sapiens GN=COL6A3 PE=1 SV=4	174		485.97	1	P12111|CO6A3_HUMAN	50091	65307.3	78693.5	65637.8	174753	85432.5	94492.2
584.95	3	35.54	IHFTDGADGDLADLHR		6.157	1	6	CO6A3_HUMAN	Collagen alpha-3(VI) chain OS=Homo sapiens GN=COL6A3 PE=1 SV=4	174		313.057	1	P12111|CO6A3_HUMAN	166941	143855	89225	180389	239944	84975.8	171554
723.408	3	54.969	QLTLLGGPTPNTGAALEFVLR	50.67	7.2366	1	8	CO6A3_HUMAN	Collagen alpha-3(VI) chain OS=Homo sapiens GN=COL6A3 PE=1 SV=4	174	1377	1692.68	1	P12111|CO6A3_HUMAN	82926.3	102354	275274	149696	356056	182425	194037
716.329	2	29.602	SDDEVDDPAVELK	44.74	6.9103	1	1	CO6A3_HUMAN	Collagen alpha-3(VI) chain OS=Homo sapiens GN=COL6A3 PE=1 SV=4	174	283	202.759	1	P12111|CO6A3_HUMAN	655378	663740	897484	709114	1.64297e+06	298920	624030
535.797	2	33.745	SQ[129.0426]APVLDAIR		5.671	1	3	CO6A3_HUMAN	Collagen alpha-3(VI) chain OS=Homo sapiens GN=COL6A3 PE=1 SV=4	174		237.716	1		25503.7	19361.1	30800.5	27806.7	73452.2	31732.7	39381.8
413.246	2	23.567	GPIGSIGPK		5.355	1	3	CO6A3_HUMAN	Collagen alpha-3(VI) chain OS=Homo sapiens GN=COL6A3 PE=1 SV=4	174		237.716	1	P12111|CO6A3_HUMAN	46959.6	77027.9	50413.1	83720.3	64525.2	43741	46801.4
457.309	2	38.738	LLVLITGGK	61.04	7.2834	1	8	CO6A3_HUMAN	Collagen alpha-3(VI) chain OS=Homo sapiens GN=COL6A3 PE=1 SV=4	174	1377	1692.68	1	P12111|CO6A3_HUMAN	155243	211958	230228	212541	509760	302611	294154
334.84482, 501.76312	2, 3	33.916	LMHLEFGR	28.44	6.104800224304199, 6.922500133514404	1	8	CO6A3_HUMAN	Collagen alpha-3(VI) chain OS=Homo sapiens GN=COL6A3 PE=1 SV=4	174	1377	1692.676025390625, 524.8746948242188	1	P12111|CO6A3_HUMAN	146288	139727	296557	273612	553285	275225	281969
603.836	2	41.946	QFGVAPFTIAR	36.61	6.2212	1	8	CO6A3_HUMAN	Collagen alpha-3(VI) chain OS=Homo sapiens GN=COL6A3 PE=1 SV=4	174	1377	1692.68	1	P12111|CO6A3_HUMAN	88813.5	85006.2	94361.4	89310	160042	100014	91562.7
445.221	2	33.918	MHLEFGR		6.8567	1	8	CO6A3_HUMAN	Collagen alpha-3(VI) chain OS=Homo sapiens GN=COL6A3 PE=1 SV=4	174		1692.68	1	P12111|CO6A3_HUMAN	81930.8	59284.1	128681	116715	205526	112039	116208
687.441	1	38.744	VLITGGK		7.2285	1	8	CO6A3_HUMAN	Collagen alpha-3(VI) chain OS=Homo sapiens GN=COL6A3 PE=1 SV=4	174		1692.68	1	P12111|CO6A3_HUMAN	15834.4	17571.4	17590.6	21708.2	50924.9	26799.4	24189.7
660.87	2	44.97	QSGVVPFIFQAK		6.7197	1	8	CO6A3_HUMAN	Collagen alpha-3(VI) chain OS=Homo sapiens GN=COL6A3 PE=1 SV=4	174		1692.68	1	P12111|CO6A3_HUMAN	62462.3	47060	79006.1	73416.2	148128	88549.5	89732.3
673.889	2	41.72	GDLHPQIVNLLK		6.0463	1	8	CO6A3_HUMAN	Collagen alpha-3(VI) chain OS=Homo sapiens GN=COL6A3 PE=1 SV=4	174		579.909	1	P12111|CO6A3_HUMAN	27191	30182.4	39073.7	34916.2	78706.1	37663.6	41139.3
716.418	2	42.261	DGVPQHLVLVLGGK		7.256	1	8	CO6A3_HUMAN	Collagen alpha-3(VI) chain OS=Homo sapiens GN=COL6A3 PE=1 SV=4	174		1692.68	1	P12111|CO6A3_HUMAN	16278.6	14513.6	19349.2	21153.6	21136.6	21337.6	24723.5
513.31	2	35.476	LPIGTQQIR	7.13	6.261	1	8	CO6A3_HUMAN	Collagen alpha-3(VI) chain OS=Homo sapiens GN=COL6A3 PE=1 SV=4	174	1377	1692.68	1	P12111|CO6A3_HUMAN	597597	616611	770440	1.02955e+06	781325	1.10358e+06	1196512
619.831	2	35.399	VAVFFSNTPTR		7.0066	1	8	CO6A3_HUMAN	Collagen alpha-3(VI) chain OS=Homo sapiens GN=COL6A3 PE=1 SV=4	174		1692.68	1	P12111|CO6A3_HUMAN	1005711	928648	1051442	1.21843e+06	1802089	1.33335e+06	1.39021e+06
367.222	2	25.044	FAQVIR	45.54	6.5083	1	5	CO6A3_HUMAN	Collagen alpha-3(VI) chain OS=Homo sapiens GN=COL6A3 PE=1 SV=4	174	510	780.778	1	P12111|CO6A3_HUMAN	66405.3	135311	24062.1	49542.4	186378	72374.6	134418
519.766	2	21.534	IASN[115.0269]SATAFR	47.54		1	3	CO6A3_HUMAN	Collagen alpha-3(VI) chain OS=Homo sapiens GN=COL6A3 PE=1 SV=4	174	275		1		220643	228096	353009	217903	626482	284127	278254
487.289	2	27.801	NLQVALTSK	47.24	6.1321	1	5	CO6A3_HUMAN	Collagen alpha-3(VI) chain OS=Homo sapiens GN=COL6A3 PE=1 SV=4	174	510	277.29	1	P12111|CO6A3_HUMAN	216051	227786	326467	94863.9	542505	351659	155804
403.233	2	29.012	ALEFVAR	32.29	6.1513	1	5	CO6A3_HUMAN	Collagen alpha-3(VI) chain OS=Homo sapiens GN=COL6A3 PE=1 SV=4	174	510	277.29	1	P12111|CO6A3_HUMAN	67589.3	52678.8	61303.9	57150.4	207642	90455.1	49298.9
625.652	3	34.849	GNRGDSIDQC[160.0307]ALIQSIK	40.28	5.7815	1	5	CO6A3_HUMAN	Collagen alpha-3(VI) chain OS=Homo sapiens GN=COL6A3 PE=1 SV=4	174	510	277.29	1		200507	131061	60126.7	221509	239453	130785	84178.8
458.298	2	28.899	SVLLDKIK		6.9114	1	6	CO6A3_HUMAN	Collagen alpha-3(VI) chain OS=Homo sapiens GN=COL6A3 PE=1 SV=4	174		780.778	1	P12111|CO6A3_HUMAN	36768.3	30816.3	17781.6	16211.2	954.585	24783.4	83999.9
524.776	2	21.962	DQNVFVAQK		5.6686	1	2	CO6A3_HUMAN	Collagen alpha-3(VI) chain OS=Homo sapiens GN=COL6A3 PE=1 SV=4	174		103.149	1	P12111|CO6A3_HUMAN	227319	201215	160896	263906	454525	138506	2237.21
707.375	2	27.931	DEISQPAQELKR		5.4371	1	3	CO6A3_HUMAN	Collagen alpha-3(VI) chain OS=Homo sapiens GN=COL6A3 PE=1 SV=4	174		237.716	1	P12111|CO6A3_HUMAN	4533.84	13969	2696.88	4403.42	10579.7	3088.45	1300.22
617.3016, 617.97253	3	35.512	VIHFTDGADGDLADLHR		5.998700141906738, 7.132199764251709	1	3, 6	CO6A3_HUMAN	Collagen alpha-3(VI) chain OS=Homo sapiens GN=COL6A3 PE=1 SV=4	174		394.6553039550781, 780.7777099609375	1	P12111|CO6A3_HUMAN	132339	104308	67553.6	132271	152791	70320.8	125138
794.461	2	38.474	LQPVLQ[129.0426]PLPSPGVGGK	18.61	5.9113	1	7	CO6A3_HUMAN	Collagen alpha-3(VI) chain OS=Homo sapiens GN=COL6A3 PE=1 SV=4	174	561	485.97	1		49577.3	46982.9	61781.3	63861.3	171531	69428.8	60222
455.509	2	28.883	SDILGHLR		5.8214	1	8	CO6A3_HUMAN	Collagen alpha-3(VI) chain OS=Homo sapiens GN=COL6A3 PE=1 SV=4	174		780.778	1	P12111|CO6A3_HUMAN	8062.56	6134.51	3229.34	13295.7	9012.14	13311.8	12305.7
405.587	3	27.77	IKNLQVALTSK		6.3122	1	8	CO6A3_HUMAN	Collagen alpha-3(VI) chain OS=Homo sapiens GN=COL6A3 PE=1 SV=4	174		1692.68	1	P12111|CO6A3_HUMAN	6986.28	6387.45	4957.78	10237.4	22605.8	13627.8	10930.3
1197.3	3	67.281	GGAVPIGIGIGNADITEMQ[129.0426]TISFIPDFAVAIPTFR		6.5426	1	8	CO6A3_HUMAN	Collagen alpha-3(VI) chain OS=Homo sapiens GN=COL6A3 PE=1 SV=4	174		1692.68	1		21150.3	23855.4	49646.8	38552	143878	33703.1	43111.6
638.898	2	56.514	ITEGVPQLLIVL		6.7767	1	8	CO6A3_HUMAN	Collagen alpha-3(VI) chain OS=Homo sapiens GN=COL6A3 PE=1 SV=4	174		1692.68	1	P12111|CO6A3_HUMAN	12935.5	11596.7	21052.7	20139	6121.41	22542.9	23060.3
582.356	2	56.524	ITEGVPQLLIV		6.831	1	8	CO6A3_HUMAN	Collagen alpha-3(VI) chain OS=Homo sapiens GN=COL6A3 PE=1 SV=4	174		1692.68	1	P12111|CO6A3_HUMAN	9533.97	10195.2	16573.6	16443.3	1144.29	17890.3	20000.5
689.421	2	56.532	ITEGVPQLLIVLT		6.77	1	8	CO6A3_HUMAN	Collagen alpha-3(VI) chain OS=Homo sapiens GN=COL6A3 PE=1 SV=4	174		1692.68	1	P12111|CO6A3_HUMAN	9960.87	9064.19	15352.3	13811.4	3902.44	17212.4	17944.7
580.3377, 870.0017	2, 3	58.511	ITEGVPQ[129.0426]LLIVLTADR	11.65, 30.51	6.3398	1	8	CO6A3_HUMAN	Collagen alpha-3(VI) chain OS=Homo sapiens GN=COL6A3 PE=1 SV=4	174	1377	1692.68	1		46624.7	62205.5	63418.6	64366.3	203617	73476.4	77516.9
801.74	3	55.184	MRDVVLSIVN[115.0269]DLTIAESNC[160.0307]PR		5.6902	1	8	CO6A3_HUMAN	Collagen alpha-3(VI) chain OS=Homo sapiens GN=COL6A3 PE=1 SV=4	174		1692.68	1		3746.09	3569.27	7633.61	7707.06	16455.3	7229.37	7099.11
532.822	2	56.517	ITEGVPQLLI		6.7098	1	8	CO6A3_HUMAN	Collagen alpha-3(VI) chain OS=Homo sapiens GN=COL6A3 PE=1 SV=4	174		1692.68	1	P12111|CO6A3_HUMAN	8323.67	8097.85	13187.8	11783.1	2399.2	16390	15818.3
854.93756, 854.9433	2	33.365	VAVVTYN[115.0269]NEVTTEIR	60.45	5.427599906921387, 6.002099990844727	1	3, 4	CO6A3_HUMAN	Collagen alpha-3(VI) chain OS=Homo sapiens GN=COL6A3 PE=1 SV=4	174	275	113.9229965209961, 237.71600341796875	1		824416	772204	1.01464e+06	897986	1.39156e+06	926835	1.03344e+06
809.979	2	56.646	AAPLQ[129.0426]GMLPGLLAPLR		6.3244	1	8	CO6A3_HUMAN	Collagen alpha-3(VI) chain OS=Homo sapiens GN=COL6A3 PE=1 SV=4	174		1692.68	1		31450.5	27626	67428.1	47489.2	3558.39	49593.5	48942.7
673.394	2	38.128	PVLQPLPSPGVGGK		7.1188	1	8	CO6A3_HUMAN	Collagen alpha-3(VI) chain OS=Homo sapiens GN=COL6A3 PE=1 SV=4	174		1692.68	1	P12111|CO6A3_HUMAN	9697.07	7789.86	13111.5	10663.2	18876.8	17854.1	16117.4
698.38	1	38.132	PSPGVGGK		6.8357	1	8	CO6A3_HUMAN	Collagen alpha-3(VI) chain OS=Homo sapiens GN=COL6A3 PE=1 SV=4	174		1692.68	1	P12111|CO6A3_HUMAN	13291.9	9122.34	12199.3	9537.15	16858.1	16233.3	14744.2
723.736	3	55.716	QLTLLGGPTPN[115.0269]TGAALEFVLR		6.1955	1	8	CO6A3_HUMAN	Collagen alpha-3(VI) chain OS=Homo sapiens GN=COL6A3 PE=1 SV=4	174		1692.68	1		29691.6	39146.8	113186	53804.5	145969	87366.3	86189.2
445.279	2	38.104	LQPVLQPL		5.7976	1	8	CO6A3_HUMAN	Collagen alpha-3(VI) chain OS=Homo sapiens GN=COL6A3 PE=1 SV=4	174		531.091	1	P12111|CO6A3_HUMAN	16055.9	12955	18547.4	17551.5	23312.5	22747.4	21850.3
799.506	1	42.197	ILVGLER		7.0232	1	8	CO6A3_HUMAN	Collagen alpha-3(VI) chain OS=Homo sapiens GN=COL6A3 PE=1 SV=4	174		1692.68	1	P12111|CO6A3_HUMAN	25840.6	26290.6	29220.5	25584.9	23627.9	30209.4	29772.2
801.412	3	53.43	MRDVVLSIVNDLTIAESNC[160.0307]PR	27.37	6.0822	1	8	CO6A3_HUMAN	Collagen alpha-3(VI) chain OS=Homo sapiens GN=COL6A3 PE=1 SV=4	174	1377	1692.68	1		98396.9	71981.6	115042	140341	232402	74818.5	71619.9
468.615	3	36.767	QIIDAINKVVYK		6.4679	1	8	CO6A3_HUMAN	Collagen alpha-3(VI) chain OS=Homo sapiens GN=COL6A3 PE=1 SV=4	174		1692.68	1	P12111|CO6A3_HUMAN	56678.4	49203.4	67767.7	88868.1	137945	58680.4	62765.1
487.621	3	43.243	IGDLHPQIVN[115.0269]LLK		6.0422	1	8	CO6A3_HUMAN	Collagen alpha-3(VI) chain OS=Homo sapiens GN=COL6A3 PE=1 SV=4	174		1692.68	1		61747	65138.2	85463.9	82518.5	69186.2	104674	103406
995.0047, 995.005	2	53.727	VGVVQFSN[115.0269]DVFPEFYLK	52.05	5.5594000816345215, 7.298299789428711	1	8	CO6A3_HUMAN	Collagen alpha-3(VI) chain OS=Homo sapiens GN=COL6A3 PE=1 SV=4	174	1377	1692.676025390625, 620.3323974609375	1		640940	640770	1052992	898518	2423533	1.14939e+06	1164497
581.3437, 581.34564, 871.51434	2, 3	68.912	IEDGVLQFLVLLVAGR	124.25, 37.35	6.010700225830078, 7.620999813079834	1	1, 8	CO6A3_HUMAN	Collagen alpha-3(VI) chain OS=Homo sapiens GN=COL6A3 PE=1 SV=4	174	1377, 283	1692.676025390625, 518.4578857421875	1	P12111|CO6A3_HUMAN	41809.2	97404.8	317367	86294.7	201979	103174	68509.7
1196.9634, 1196.9651	3	66.7	GGAVPIGIGIGNADITEMQTISFIPDFAVAIPTFR	24.1	6.027400016784668, 6.804599761962891	1	1, 8	CO6A3_HUMAN	Collagen alpha-3(VI) chain OS=Homo sapiens GN=COL6A3 PE=1 SV=4	174	1377	1692.676025390625, 579.9089965820312	1	P12111|CO6A3_HUMAN	145440	196536	395564	90161.4	870355	249520	268964
879.807	3	68.343	N[115.0269]ADPAELEQIVLSPAFILAAESLPK		7.4429	1	8	CO6A3_HUMAN	Collagen alpha-3(VI) chain OS=Homo sapiens GN=COL6A3 PE=1 SV=4	174		1692.68	1		164080	199538	297699	222373	490373	453382	371764
457.771	2	25.682	QIIDAINK		5.87	1	3	CO6A3_HUMAN	Collagen alpha-3(VI) chain OS=Homo sapiens GN=COL6A3 PE=1 SV=4	174		237.716	1	P12111|CO6A3_HUMAN	15789.6	23549.5	23106.8	25022.2	33424.7	31886.6	6410.47
628.819	2	28.782	DELNVKPEGTR		6.0857	1	3	CO6A3_HUMAN	Collagen alpha-3(VI) chain OS=Homo sapiens GN=COL6A3 PE=1 SV=4	174		780.778	1	P12111|CO6A3_HUMAN	132305	95023.1	42028.9	41002.5	6222.81	87192.3	103458
1000.47	3	48.796	VSVVAN[115.0269]TPSGPVEAFDFDEYQPEMLEK	22	6.6474	1	5	CO6A3_HUMAN	Collagen alpha-3(VI) chain OS=Homo sapiens GN=COL6A3 PE=1 SV=4	174	510	277.29	1		180231	190361	311665	303595	782250	263797	272342
1000.47	3	49.626	VSVVANTPSGPVEAFDFDEYQ[129.0426]PEMLEK	35.82		1	5	CO6A3_HUMAN	Collagen alpha-3(VI) chain OS=Homo sapiens GN=COL6A3 PE=1 SV=4	174	510		1		42626.5	85357.6	129090	157602	411375	106081	103579
375.228	2	27.611	YGVVALK		5.9841	1	5	CO6A3_HUMAN	Collagen alpha-3(VI) chain OS=Homo sapiens GN=COL6A3 PE=1 SV=4	174		277.29	1	P12111|CO6A3_HUMAN	4919.42	5797.27	12393.8	1626.07	22399.6	10738.8	11035
816.909	2	35.339	SVEDAQDVSLALTQ[129.0426]R	105.98	4.5143	1	2	CO6A3_HUMAN	Collagen alpha-3(VI) chain OS=Homo sapiens GN=COL6A3 PE=1 SV=4	174	226	49.3713	1		48159	40703.3	63111.3	51093.2	128484	51189	69754
555.264	3	34.434	TRPEFYLN[115.0269]SYMNK		5.6258	1	6	CO6A3_HUMAN	Collagen alpha-3(VI) chain OS=Homo sapiens GN=COL6A3 PE=1 SV=4	174		780.778	1		37258.5	40643.4	42860.1	73781.6	233393	76428.3	82132.9
409.239	3	29.811	SQAPVLDAIRR		6.0908	1	6	CO6A3_HUMAN	Collagen alpha-3(VI) chain OS=Homo sapiens GN=COL6A3 PE=1 SV=4	174		780.778	1	P12111|CO6A3_HUMAN	26085.2	13183.4	12965.8	14852.4	55431.8	11373.9	3320.04
778.397	3	64.658	LN[115.0269]LLDLDYELAEQLDNIAEK		5.8943	1	6	CO6A3_HUMAN	Collagen alpha-3(VI) chain OS=Homo sapiens GN=COL6A3 PE=1 SV=4	174		394.655	1		193180	152436	84283.5	202915	166880	272387	9470.8
475.75	2	29.311	MYDRPLR		6.4268	1	6	CO6A3_HUMAN	Collagen alpha-3(VI) chain OS=Homo sapiens GN=COL6A3 PE=1 SV=4	174		780.778	1	P12111|CO6A3_HUMAN	111560	97069.7	62291.8	53955.6	281.859	122696	9156.41
495.277	3	28.706	IIDELNVKPEGTR		5.9394	1	6	CO6A3_HUMAN	Collagen alpha-3(VI) chain OS=Homo sapiens GN=COL6A3 PE=1 SV=4	174		780.778	1	P12111|CO6A3_HUMAN	13918.8	41911.3	145201	20177.1	45687.8	26940.4	46833.2
394.238	2	20.263	EVITAVR		5.5781	1	2	CO6A3_HUMAN	Collagen alpha-3(VI) chain OS=Homo sapiens GN=COL6A3 PE=1 SV=4	174		103.149	1	P12111|CO6A3_HUMAN	10176	9988.25	12250.8	16889.3	54340.9	14752.9	9249.85
366.524	3	29.324	FMYDRPLR		6.3718	1	6	CO6A3_HUMAN	Collagen alpha-3(VI) chain OS=Homo sapiens GN=COL6A3 PE=1 SV=4	174		780.778	1	P12111|CO6A3_HUMAN	8385.74	8387.97	4276.71	4103.9	1123.87	7389.61	7059.56
614.286	2	35.543	VVIHFTDGADGD		6.1606	1	6	CO6A3_HUMAN	Collagen alpha-3(VI) chain OS=Homo sapiens GN=COL6A3 PE=1 SV=4	174		780.778	1	P12111|CO6A3_HUMAN	5315.79	5339.89	4996.07	8129.73	9296.25	1672.43	5251.18
397.178	2	20.925	PGEDGYR		5.3817	1	1	CO6A3_HUMAN	Collagen alpha-3(VI) chain OS=Homo sapiens GN=COL6A3 PE=1 SV=4	174		202.759	1	P12111|CO6A3_HUMAN	76967.4	56005	64037.5	75624.7	82787.5	26194	30174.5
619.975	2	35.731	VAVFFSN[115.0269]TPTR		6.4318	1	4	CO6A3_HUMAN	Collagen alpha-3(VI) chain OS=Homo sapiens GN=COL6A3 PE=1 SV=4	174		1692.68	1		393.916	902.998	1199.81	399.582	1009.81	1189.12	298.351
367.732	2	31.957	LVFTVR	26.12	6.0988	1	8	CO6A3_HUMAN	Collagen alpha-3(VI) chain OS=Homo sapiens GN=COL6A3 PE=1 SV=4	174	794	1692.68	1	P12111|CO6A3_HUMAN	65039.6	69092.5	78587.3	83394.7	202609	117038	115362
512.9214, 768.87634, 768.8766, 768.87823	2, 3	45.262	AC[160.0307]NLDVILGFDGSR	34.13, 57.53, 60.79, 65.66	5.4405999183654785, 5.637599945068359, 6.790200233459473	0.99, 1.0	1, 7, 8	CO6A3_HUMAN	Collagen alpha-3(VI) chain OS=Homo sapiens GN=COL6A3 PE=1 SV=4	174	1377, 283, 561	154.24330139160156, 1692.676025390625, 579.9089965820312	1		942022	786761	1.09711e+06	982214	1.33329e+06	1.06203e+06	1.02267e+06
572.6586, 858.4805, 858.48334	2, 3	55.302	IEEGVPQFLVLISSGK	28.45, 37.12	6.069799900054932, 7.405300140380859	0.99, 1.0	1, 8	CO6A3_HUMAN	Collagen alpha-3(VI) chain OS=Homo sapiens GN=COL6A3 PE=1 SV=4	174	1377	1692.676025390625, 393.2312927246094	1	P12111|CO6A3_HUMAN	893141	1.08247e+06	1.40353e+06	1.27536e+06	3.13904e+06	1.5151e+06	1.51864e+06
385.5314, 577.26917, 577.7933	2, 3	29.397	GFMYDRPLR	1.21, 32.58	5.243199825286865, 5.822199821472168, 6.716899871826172	0.99, 1.0	2, 6	CO6A3_HUMAN	Collagen alpha-3(VI) chain OS=Homo sapiens GN=COL6A3 PE=1 SV=4	174	189, 208	394.6553039550781, 485.96978759765625, 780.7777099609375	1	P12111|CO6A3_HUMAN	103527	89664.4	68376.6	59352.4	11467.2	100984	15784.1
538.623	3	27.948	SLDEISQPAQELKR		5.4776	0.99	3	CO6A3_HUMAN	Collagen alpha-3(VI) chain OS=Homo sapiens GN=COL6A3 PE=1 SV=4	174		237.716	1	P12111|CO6A3_HUMAN	89194.7	84840.2	95967.2	102999	264619	119541	67132.6
772.397	3	46.829	AELQHIATDDNLVFTVPEFR	27.6	5.5665	0.99	7	CO6A3_HUMAN	Collagen alpha-3(VI) chain OS=Homo sapiens GN=COL6A3 PE=1 SV=4	174	561	485.97	1	P12111|CO6A3_HUMAN	141091	119799	184690	106694	290734	168456	171564
760.05	3	57.75	ALGSAIEYTIENVFESAPNPR	14.33	5.435	0.99	8	CO6A3_HUMAN	Collagen alpha-3(VI) chain OS=Homo sapiens GN=COL6A3 PE=1 SV=4	174	1377	579.909	1	P12111|CO6A3_HUMAN	38639.7	45724.4	58204.9	39432.4	94436	104445	113130
854.447	2	32.689	VAVVTYNNEVTTEIR	90.08	5.0135	0.99	4	CO6A3_HUMAN	Collagen alpha-3(VI) chain OS=Homo sapiens GN=COL6A3 PE=1 SV=4	174	241	130.064	1	P12111|CO6A3_HUMAN	64696.1	102023	132908	144544	285758	107971	102896
743.371	3	48.649	DVVFLIDGSQSAGPEFQ[129.0426]YVR		5.4678	0.99	7	CO6A3_HUMAN	Collagen alpha-3(VI) chain OS=Homo sapiens GN=COL6A3 PE=1 SV=4	174		313.057	1		83279.7	53268.1	145102	95941.1	210993	119275	130989
685.101	4	43.09	SVHN[115.0269]GAPAPVSGEKDVVFLLDGSEGVR		6.1419	0.99	5	CO6A3_HUMAN	Collagen alpha-3(VI) chain OS=Homo sapiens GN=COL6A3 PE=1 SV=4	174		277.29	1		354289	268851	452000	397101	1052240	440018	434097
679.375	2	32.557	QLGTVQQVISER		5.2945	0.99	5	CO6A3_HUMAN	Collagen alpha-3(VI) chain OS=Homo sapiens GN=COL6A3 PE=1 SV=4	174		277.29	1	P12111|CO6A3_HUMAN	116823	99475.3	62264.3	60400.1	214555	158969	59020
608.811	2	25.243	VVESLDVGQDR	18.73	5.4868	0.99	3	CO6A3_HUMAN	Collagen alpha-3(VI) chain OS=Homo sapiens GN=COL6A3 PE=1 SV=4	174	275	237.716	1	P12111|CO6A3_HUMAN	357795	343308	455460	448600	795549	716083	389336
734.3653, 734.3691	2	40.167	QQSLETAMSFVAR		5.271699905395508, 5.3155999183654785	0.99	7, 8	CO6A3_HUMAN	Collagen alpha-3(VI) chain OS=Homo sapiens GN=COL6A3 PE=1 SV=4	174		1692.676025390625, 485.96978759765625	1	P12111|CO6A3_HUMAN	12470.3	15285.9	55264.8	36843.6	163703	22347.2	23109.5
723.717	3	41.454	KMKPLDGSALYTGSALDFVR		5.7122	0.99	8	CO6A3_HUMAN	Collagen alpha-3(VI) chain OS=Homo sapiens GN=COL6A3 PE=1 SV=4	174		1692.68	1	P12111|CO6A3_HUMAN	7812.01	6899.19	11370.1	14012.9	37303.3	10044.2	9138.21
625.98	3	36.056	GN[115.0269]RGDSIDQC[160.0307]ALIQSIK		5.3759	0.99	5	CO6A3_HUMAN	Collagen alpha-3(VI) chain OS=Homo sapiens GN=COL6A3 PE=1 SV=4	174		277.29	1		90264.8	67330.4	59546.8	108073	187634	88414.6	60017.6
525.268	2	24.933	DQN[115.0269]VFVAQK		5.2576	0.99	1	CO6A3_HUMAN	Collagen alpha-3(VI) chain OS=Homo sapiens GN=COL6A3 PE=1 SV=4	174		202.759	1		507.768	544.383	652.94	445.36	2128.64	0	0
456.25427, 683.86896	2, 3	31.758	KVAVFFSNTPTR	37.96	5.05109977722168, 6.375999927520752	0.98, 1.0	8	CO6A3_HUMAN	Collagen alpha-3(VI) chain OS=Homo sapiens GN=COL6A3 PE=1 SV=4	174	1377	1692.676025390625, 393.2312927246094	1	P12111|CO6A3_HUMAN	163335	94824.4	205845	179742	413084	260697	249816
577.97095, 866.44885, 866.451	2, 3	50.923	ISLSPEYVFSVSTFR	26.05	5.867599964141846, 7.494800090789795	0.98, 0.99, 1.0	1, 8	CO6A3_HUMAN	Collagen alpha-3(VI) chain OS=Homo sapiens GN=COL6A3 PE=1 SV=4	174	1377	1692.676025390625, 393.2312927246094	1	P12111|CO6A3_HUMAN	727593	666376	1.02918e+06	769181	1.95862e+06	1.10281e+06	1.0181e+06
706.0249, 706.0252, 1058.533	2, 3	48.541	DVVLSIVN[115.0269]DLTIAESNC[160.0307]PR	1.53, 12.92, 42.19	5.288300037384033, 5.521999835968018, 5.930300235748291	0.98, 0.99, 1.0	5, 6, 7	CO6A3_HUMAN	Collagen alpha-3(VI) chain OS=Homo sapiens GN=COL6A3 PE=1 SV=4	174	208, 510	277.2904968261719, 313.0570983886719, 780.7777099609375	1		297324	324439	533488	341728	636873	415399	437222
706.024	3	54.975	DVVLSIVNDLTIAESN[115.0269]C[160.0307]PR	38.95		0.98	7	CO6A3_HUMAN	Collagen alpha-3(VI) chain OS=Homo sapiens GN=COL6A3 PE=1 SV=4	174	561		1		24869.2	9674.31	18879.5	24392.8	25439.7	15888.1	14047
1114.55	2	48.593	DVVFLIDGSQ[129.0426]SAGPEFQYVR		5.6341	0.98	7	CO6A3_HUMAN	Collagen alpha-3(VI) chain OS=Homo sapiens GN=COL6A3 PE=1 SV=4	174		485.97	1		24037	26872.5	68389.6	33645.8	208807	46087.2	67855.7
817.226	5	54.878	LLASTRYPPPAVESDAADIVFLIDSSEGVRPDGFAHIR	16.9	6.0986	0.98	8	CO6A3_HUMAN	Collagen alpha-3(VI) chain OS=Homo sapiens GN=COL6A3 PE=1 SV=4	174	1377	1692.68	1	P12111|CO6A3_HUMAN	43346.9	77502.4	397751	124572	384314	133092	128979
732.379	2	36.478	QINVGN[115.0269]ALEYVSR		4.9696	0.98	5	CO6A3_HUMAN	Collagen alpha-3(VI) chain OS=Homo sapiens GN=COL6A3 PE=1 SV=4	174		277.29	1		55115.9	54215.8	42509.2	84433.5	234678	116042	104125
335.202	2	29.893	YIFVK	15.62	6.333	0.98	7	CO6A3_HUMAN	Collagen alpha-3(VI) chain OS=Homo sapiens GN=COL6A3 PE=1 SV=4	174	561	485.97	1	REVERSE|REVERSE5130;P12111|CO6A3_HUMAN;REVERSE|REVERSE5129	33761.4	40821.1	34011.8	49620.6	124795	69343.8	70992.6
574.0022, 580.0093, 869.5086, 869.5096	2, 3	56.601	ITEGVPQLLIVLTADR	21.28, 50.15, 61.37	5.45359992980957, 6.855999946594238, 7.425000190734863	0.97, 1.0	1, 8	CO6A3_HUMAN	Collagen alpha-3(VI) chain OS=Homo sapiens GN=COL6A3 PE=1 SV=4	174	1377, 283	1692.676025390625, 620.3323974609375	1	P12111|CO6A3_HUMAN	866364	985115	1.42286e+06	1.13581e+06	48534.7	1.52004e+06	1.58467e+06
762.066	3	42.972	VEFLLNAHSSKDEVQNAVQR		5.4753	0.97	8	CO6A3_HUMAN	Collagen alpha-3(VI) chain OS=Homo sapiens GN=COL6A3 PE=1 SV=4	174		524.875	1	P12111|CO6A3_HUMAN	74488	75293	83923	108868	1899.94	68676.4	59029.6
1258.62	3	43.445	LLPSFVSSENAFYLSPDIRKQC[160.0307]DWFQGDQPTK		5.9118	0.97	8	CO6A3_HUMAN	Collagen alpha-3(VI) chain OS=Homo sapiens GN=COL6A3 PE=1 SV=4	174		1692.68	1		4756.83	11995.7	7806.1	9054.93	14129.9	6562.51	6682.65
539.9892, 809.48	2, 3	55.475	AAPLQGMLPGLLAPLR	15.14, 21.91	7.7848	0.96, 1.0	8	CO6A3_HUMAN	Collagen alpha-3(VI) chain OS=Homo sapiens GN=COL6A3 PE=1 SV=4	174	1377	1692.68	1	P12111|CO6A3_HUMAN	214672	278159	496323	423916	1.45731e+06	589269	528385
1303.24	3	58.586	C[160.0307]PC[160.0307]C[160.0307]YGPLEC[160.0307]PVFPTELAFALDTSEGVNQDTFGR		5.7082	0.96	8	CO6A3_HUMAN	Collagen alpha-3(VI) chain OS=Homo sapiens GN=COL6A3 PE=1 SV=4	174		518.458	1		18704.5	33360.1	20869.5	25090.6	66428.9	17723	17869.9
520.648	3	33.315	RQIIDAINKVVYK	11.78	5.5766	0.96	8	CO6A3_HUMAN	Collagen alpha-3(VI) chain OS=Homo sapiens GN=COL6A3 PE=1 SV=4	174	794	1692.68	1	P12111|CO6A3_HUMAN	39321.5	29221.7	24860.6	51662.2	75691.2	47957.9	44548.6
644.796	2	37.807	GDSIDQC[160.0307]ALIQS		5.1331	0.96	5	CO6A3_HUMAN	Collagen alpha-3(VI) chain OS=Homo sapiens GN=COL6A3 PE=1 SV=4	174		277.29	1		22293.7	23462.6	9489.86	20745.8	16903	27152	25078.9
448.73508, 448.73532	2	30.74	TNFPYVR		4.903200149536133, 6.054999828338623	0.95, 1.0	6, 7	CO6A3_HUMAN	Collagen alpha-3(VI) chain OS=Homo sapiens GN=COL6A3 PE=1 SV=4	174		394.6553039550781, 780.7777099609375	1	P12111|CO6A3_HUMAN	121565	156617	106649	110390	111676	120651	129943
860.934	4	56.148	YPPPAVESDAADIVFLIDSSEGVRPDGFAHIR	24.91	5.8128	0.95	7	CO6A3_HUMAN	Collagen alpha-3(VI) chain OS=Homo sapiens GN=COL6A3 PE=1 SV=4	174	561	485.97	1	P12111|CO6A3_HUMAN	222266	384870	1.47861e+06	365466	1.32021e+06	788159	761710
550.634	3	35.782	DFSTKRQ[129.0426]IIDAINK		5.0666	0.95	7	CO6A3_HUMAN	Collagen alpha-3(VI) chain OS=Homo sapiens GN=COL6A3 PE=1 SV=4	174		485.97	1		13930.1	17217.2	13092.2	21506.5	49983.4	25503.2	22719.2
599.984	3	34.179	FDEHQSKPEILN[115.0269]LVK		4.9026	0.95	4	CO6A3_HUMAN	Collagen alpha-3(VI) chain OS=Homo sapiens GN=COL6A3 PE=1 SV=4	174		130.064	1		21049.6	29477.2	46321.7	32760.9	30119.1	52097.8	60898.1
581.339	3	42.927	LDQRVPQIAFVITGGK		5.144	0.94	8	CO6A3_HUMAN	Collagen alpha-3(VI) chain OS=Homo sapiens GN=COL6A3 PE=1 SV=4	174		620.332	1	P12111|CO6A3_HUMAN	64475.5	48739.1	67592.1	50549.7	2019.17	72736.9	69325.7
400.73474, 400.73547	2	23.655	VDAILNR	31.04	5.147799968719482, 5.422100067138672	0.93, 1.0	4, 5	CO6A3_HUMAN	Collagen alpha-3(VI) chain OS=Homo sapiens GN=COL6A3 PE=1 SV=4	174	241	130.06350708007812, 55.208499908447266	1	P12111|CO6A3_HUMAN;REVERSE|REVERSE5556	87864.6	188416	267716	84600.1	432229	110714	98272.4
635.831	4	40.352	GARVAVVTYNNEVTTEIRFADSK		5.0702	0.93	8	CO6A3_HUMAN	Collagen alpha-3(VI) chain OS=Homo sapiens GN=COL6A3 PE=1 SV=4	174		518.458	1	P12111|CO6A3_HUMAN	42024.8	28360.6	25466.3	49590.6	34247.1	13409.8	13324.6
771.382	3	37.135	GFPGYPGPKGNP[113.0477]GEPGLNGTTGPK		5.2274	0.93	8	CO6A3_HUMAN	Collagen alpha-3(VI) chain OS=Homo sapiens GN=COL6A3 PE=1 SV=4	174		620.332	1		16374.2	18478.4	20470.1	19632.8	13563.7	18174.3	21597.4
659.821	2	30.754	STELNEEPLMR	7.67	4.9129	0.93	1	CO6A3_HUMAN	Collagen alpha-3(VI) chain OS=Homo sapiens GN=COL6A3 PE=1 SV=4	174	92	202.759	1	P12111|CO6A3_HUMAN	4408.14	3444.32	6935.15	5582.33	18062.3	4202.16	17259.3
1005.4698, 1005.4725	3	46.012	VSVVANTPSGPVEAFDFDEYQPEM[147.0354]LEK		4.698599815368652, 5.638500213623047	0.92, 1.0	5, 6	CO6A3_HUMAN	Collagen alpha-3(VI) chain OS=Homo sapiens GN=COL6A3 PE=1 SV=4	174		149.3363037109375, 277.2904968261719	1		78351.6	107064	94368.5	99895.4	180300	100871	91629.4
769.369	2	48.695	AC[160.0307]N[115.0269]LDVILGFDGSR		5.4167	0.92	7	CO6A3_HUMAN	Collagen alpha-3(VI) chain OS=Homo sapiens GN=COL6A3 PE=1 SV=4	174		485.97	1		37417.4	36840.1	85433	49601.8	114029	76729.7	91723.1
558.6576, 558.6591	3	42.447	IEDGVPQHLVLVLGGK	17.04	7.401	0.91, 1.0	1, 8	CO6A3_HUMAN	Collagen alpha-3(VI) chain OS=Homo sapiens GN=COL6A3 PE=1 SV=4	174	283	1692.68	1	P12111|CO6A3_HUMAN	1.45695e+06	1635789	1.77766e+06	1.70308e+06	1.5227e+06	2.04015e+06	2.04833e+06
483.99478, 488.4976, 488.4977, 488.4983, 650.99536	3, 4	35.561	VVIHFTDGADGDLADLHR	27.84, 46.36, 70.21	5.0665998458862305, 5.228300094604492, 5.740799903869629, 7.174600124359131	0.91, 0.98, 1.0	6, 8	CO6A3_HUMAN	Collagen alpha-3(VI) chain OS=Homo sapiens GN=COL6A3 PE=1 SV=4	174	208, 794	130.46640014648438, 485.96978759765625, 780.7777099609375	1	P12111|CO6A3_HUMAN	2.81638e+06	2.41201e+06	1.62594e+06	3.20502e+06	4580451	1.7208e+06	2990303
546.835	4	40.176	HIVLKPPTIVTQVIEVNKR		5.0843	0.91	8	CO6A3_HUMAN	Collagen alpha-3(VI) chain OS=Homo sapiens GN=COL6A3 PE=1 SV=4	174		579.909	1	P12111|CO6A3_HUMAN	51821.8	67858.6	109989	52667	108950	114235	105678
703.3681, 703.3701, 703.37036, 703.371, 703.37146	2	44.806	DVVFLLDGSEGVR	28.28, 33.76, 40.8	4.823699951171875, 5.40939998626709, 6.599299907684326, 6.8867998123168945	0.9, 1.0	1, 5, 6, 7	CO6A3_HUMAN	Collagen alpha-3(VI) chain OS=Homo sapiens GN=COL6A3 PE=1 SV=4	174	208, 510	111.14320373535156, 277.2904968261719, 61.591800689697266, 780.7777099609375	1	P12111|CO6A3_HUMAN	604982	674867	773277	691875	1.76195e+06	914490	939251
497.742	2	34.042	DSFQ[129.0426]EVLR	64.14		0.9	2	CO6A3_HUMAN	Collagen alpha-3(VI) chain OS=Homo sapiens GN=COL6A3 PE=1 SV=4	174	226		1		20622.3	18985.7	25582.3	22713.5	43213.6	22640.2	27838.4
1069.02	6	30.286	SADVNVFAIGVEDADEGALKEIASEPLN[115.0269]MHMFNLENFTSLHDIVGNLVSC[160.0307]VHSSVSPER		4.8192	0.9	7	CO6A3_HUMAN	Collagen alpha-3(VI) chain OS=Homo sapiens GN=COL6A3 PE=1 SV=4	174		237.716	1		2212.36	5607.24	10741.9	7208.78	8451.22	8862.81	8826.02
521.894	3	11.979	GETGDDGRDGVGSEGR	11	4.9937	0.89	1	CO6A3_HUMAN	Collagen alpha-3(VI) chain OS=Homo sapiens GN=COL6A3 PE=1 SV=4	174	92	202.759	1	P12111|CO6A3_HUMAN	305981	191914	183994	279404	438273	77726.3	72790.9
761.41	3	43.584	IVVLMLTGEVPEQQLEEAQR		5.4162	0.89	6	CO6A3_HUMAN	Collagen alpha-3(VI) chain OS=Homo sapiens GN=COL6A3 PE=1 SV=4	174		780.778	1	P12111|CO6A3_HUMAN	76493.8	55919.2	61071.1	85602.1	87556.5	97812.9	104187
491.25467, 500.26013	2	26.935	ELPNIEER	44.01	4.1072998046875, 6.241199970245361	0.88, 1.0	1	CO6A3_HUMAN	Collagen alpha-3(VI) chain OS=Homo sapiens GN=COL6A3 PE=1 SV=4	174	283	202.759	1	P12111|CO6A3_HUMAN	391174	356525	530809	433940	891948	183729	201976
404.87604, 606.8053, 606.81104	2, 3	21.237	VNHFVPEAGSR	19.22, 32.43	5.601200103759766, 6.253499984741211	0.88, 1.0	2, 4	CO6A3_HUMAN	Collagen alpha-3(VI) chain OS=Homo sapiens GN=COL6A3 PE=1 SV=4	174	241	130.06350708007812, 237.71600341796875	1	P12111|CO6A3_HUMAN	47204.6	40365.5	92229.3	35928.4	410125	76152.1	76668.6
705.68823, 705.6954, 705.6964, 705.6971, 705.6973, 1058.0403	2, 3	54.057	DVVLSIVNDLTIAESNC[160.0307]PR	.08, 60.42, 62.57	4.990099906921387, 5.3180999755859375, 5.337600231170654, 6.185500144958496	0.88, 0.91, 0.94, 0.99, 1.0	1, 5, 6, 7, 8	CO6A3_HUMAN	Collagen alpha-3(VI) chain OS=Homo sapiens GN=COL6A3 PE=1 SV=4	174	1377, 283	154.24330139160156, 1692.676025390625, 485.96978759765625, 531.0913696289062	1		493382	463456	518303	548967	730531	484981	464734
555.796	2	23.075	GNSGPPGIVGQK		4.5346	0.88	3	CO6A3_HUMAN	Collagen alpha-3(VI) chain OS=Homo sapiens GN=COL6A3 PE=1 SV=4	174		60.269	1	P12111|CO6A3_HUMAN	87248.4	91456	210134	80484.5	112380	121940	126989
572.045	4	31.544	VEFLLN[115.0269]AHSSKDEVQNAVQR		5.5723	0.87	7	CO6A3_HUMAN	Collagen alpha-3(VI) chain OS=Homo sapiens GN=COL6A3 PE=1 SV=4	174		485.97	1		78786.8	100792	69248	103479	214787	131321	116236
936.75	4	63.909	RGGAVPIGIGIGNADITEMQ[129.0426]TISFIPDFAVAIPTFR		5.5716	0.87	8	CO6A3_HUMAN	Collagen alpha-3(VI) chain OS=Homo sapiens GN=COL6A3 PE=1 SV=4	174		524.875	1		10002.7	12548.4	32850.6	27542.3	64977.8	19610.2	20707.9
1418.99	4	68.504	AELEQIAFNPSLVYLMDDFSSLPALPQQLIQPLTTYVSGGVEEVPLAQPESK	15.97	6.4674	0.87	8	CO6A3_HUMAN	Collagen alpha-3(VI) chain OS=Homo sapiens GN=COL6A3 PE=1 SV=4	174	1377	1692.68	1	P12111|CO6A3_HUMAN	7091.37	16769.9	16851	16827	107764	26407.9	20272.5
610.295	3	43.434	QLDMSPDPKASQ[129.0426]HFAR		4.9702	0.86	6	CO6A3_HUMAN	Collagen alpha-3(VI) chain OS=Homo sapiens GN=COL6A3 PE=1 SV=4	174		313.057	1		24841.8	22984.3	4408.93	33182.6	1811.89	20130.8	23257.4
552.94	3	21.831	GP[113.0477]KGETGDLGPM[147.0354]GVPGR		4.7596	0.86	4	CO6A3_HUMAN	Collagen alpha-3(VI) chain OS=Homo sapiens GN=COL6A3 PE=1 SV=4	174		277.29	1		9198.21	14490.5	34621.7	7279.69	32052.1	9373.1	11366.4
742.37396, 743.04034, 1114.0549, 1114.056	2, 3	47.888	DVVFLIDGSQSAGPEFQYVR	60.4, 66.56	5.030799865722656, 5.2596001625061035, 6.229599952697754, 6.8902997970581055	0.85, 0.98, 1.0	2, 7, 8	CO6A3_HUMAN	Collagen alpha-3(VI) chain OS=Homo sapiens GN=COL6A3 PE=1 SV=4	174	561	109.0114974975586, 1692.676025390625, 263.78948974609375, 531.0913696289062	1	P12111|CO6A3_HUMAN	1.05024e+06	916510	1.36904e+06	1.18744e+06	2.36231e+06	1.46291e+06	1.31528e+06
644.338	2	32.81	TELQTITNDPR		4.941	0.85	7	CO6A3_HUMAN	Collagen alpha-3(VI) chain OS=Homo sapiens GN=COL6A3 PE=1 SV=4	174		235.978	1	P12111|CO6A3_HUMAN	147418	135528	72737.4	69578.8	18226.3	162540	153480
836.157	2	26.156	GP[113.0477]KGETGDLGP[113.0477]M[147.0354]GVPGR		5.3849	0.85	4	CO6A3_HUMAN	Collagen alpha-3(VI) chain OS=Homo sapiens GN=COL6A3 PE=1 SV=4	174		237.716	1		70197	140176	70079.2	57708.5	47722	67170.9	58417.1
808.137	2	26.191	P[113.0477]KGETGDLGP[113.0477]M[147.0354]GVPGR		5.1453	0.85	4	CO6A3_HUMAN	Collagen alpha-3(VI) chain OS=Homo sapiens GN=COL6A3 PE=1 SV=4	174		237.716	1		30550.2	45965.9	36290	32096.5	27498.9	35172.1	34123.8
573.8108, 573.81085	2	31.12	SSGIVSLGVGDR	79.42	4.641900062561035, 6.178999900817871	0.84, 1.0	4, 5	CO6A3_HUMAN	Collagen alpha-3(VI) chain OS=Homo sapiens GN=COL6A3 PE=1 SV=4	174	510	277.2904968261719, 44.050899505615234	1	P12111|CO6A3_HUMAN	449300	412163	272375	310059	1066770	610655	315750
518.285	3	44.792	VDAILNRISQMHR		5.0263	0.84	8	CO6A3_HUMAN	Collagen alpha-3(VI) chain OS=Homo sapiens GN=COL6A3 PE=1 SV=4	174		393.231	1	P12111|CO6A3_HUMAN	84072.2	98312.2	123803	130220	112074	131176	134102
1000.1402, 1000.1403, 1000.14056, 1499.7087	2, 3	48.244	VSVVANTPSGPVEAFDFDEYQPEMLEK	25.16, 28.49	5.238800048828125, 6.27839994430542, 7.72790002822876	0.83, 0.97, 1.0	5, 6	CO6A3_HUMAN	Collagen alpha-3(VI) chain OS=Homo sapiens GN=COL6A3 PE=1 SV=4	174	208	172.99429321289062, 277.2904968261719, 780.7777099609375	1	P12111|CO6A3_HUMAN	1314254	1.32829e+06	1.88874e+06	2.31811e+06	5.30912e+06	1.51775e+06	1.54615e+06
766.377	3	27.818	GFPGYPGPKGN[115.0269]PGEPGLNGTTGPK		5.5777	0.83	8	CO6A3_HUMAN	Collagen alpha-3(VI) chain OS=Homo sapiens GN=COL6A3 PE=1 SV=4	174		531.091	1		46254.2	49915.5	36271.8	56477.2	45170	56320.6	53884.3
789.894	4	27.723	GAQGPAGPAGPP[113.0477]GLIGEQGISGP[113.0477]RGSGGAAGAP[113.0477]GER		5.1764	0.83	6	CO6A3_HUMAN	Collagen alpha-3(VI) chain OS=Homo sapiens GN=COL6A3 PE=1 SV=4	174		172.994	1		9984.64	9624.78	3424.41	3355.09	7949.84	5364.35	11158.3
800.069	3	27.011	GPPGVNGTQGFQGC[160.0307]PGQRGVKGSR		4.9351	0.83	5	CO6A3_HUMAN	Collagen alpha-3(VI) chain OS=Homo sapiens GN=COL6A3 PE=1 SV=4	174		277.29	1		2.92123e+06	2.37971e+06	1479507	343725	73575.5	3030675	2198622
504.929, 510.9326, 510.93307, 765.8934	2, 3	28.695	SQHPYVLTEDTLK	31.62, 42.19	4.435999870300293, 5.1458001136779785, 5.32289981842041, 6.222899913787842	0.82, 0.97, 1.0	3, 5	CO6A3_HUMAN	Collagen alpha-3(VI) chain OS=Homo sapiens GN=COL6A3 PE=1 SV=4	174	275	113.9229965209961, 129.2321014404297, 237.71600341796875	1	P12111|CO6A3_HUMAN	706199	627126	860720	726182	1.40462e+06	750621	820750
719.708	3	33.681	GAQGPAGPAGP[113.0477]PGLIGEQGISGPR	75.17	6.3593	0.82	5	CO6A3_HUMAN	Collagen alpha-3(VI) chain OS=Homo sapiens GN=COL6A3 PE=1 SV=4	174	510	277.29	1		977239	908479	626314	734681	1.1769e+06	1.14077e+06	662986
434.252	2	22.903	GLP[113.0477]GPIGP[113.0477]K	28.57		1	3	CO8A1_HUMAN	Collagen alpha-1(VIII) chain OS=Homo sapiens GN=COL8A1 PE=2 SV=2	1	29		0.68		778594	879555	1.4899e+06	1.21188e+06	1.67509e+06	1.29041e+06	1.25391e+06
562.809	2	31.862	GPAGVP[113.0477]GLLGDR	52.13		1	5	CO8A2_HUMAN	Collagen alpha-2(VIII) chain OS=Homo sapiens GN=COL8A2 PE=1 SV=2	1	52		0.68		230342	189644	90615.3	106058	117397	250992	115938
728.853	2	44.504	AIEDYIN[115.0269]EFSVR	39.83		1	5	CO9_HUMAN	Complement component C9 OS=Homo sapiens GN=C9 PE=1 SV=2	2	108		0.87		27119.7	15980	12179.6	5112.2	4508.59	14014.4	15318.2
733.391	2	44.538	DVVLTTTFVDDIK	67.72		0.98	5	CO9_HUMAN	Complement component C9 OS=Homo sapiens GN=C9 PE=1 SV=2	2	108		0.87	P02748|CO9_HUMAN	56366.6	41034	16790.6	7550.04	13296.8	35604.4	35843.2
747.057	3	43.428	TVGLLPPQNIHISDEWYTR	46.25	5.692	1	8	COCA1_HUMAN	Collagen alpha-1(XII) chain OS=Homo sapiens GN=COL12A1 PE=1 SV=2	69	349	248.704	1	Q99715|COCA1_HUMAN	457730	334868	296741	387687	239328	339198	340637
790.706	2	32.758	GEVQTVTFDTEEVK		6.299	1	3	COCA1_HUMAN	Collagen alpha-1(XII) chain OS=Homo sapiens GN=COL12A1 PE=1 SV=2	69		97.6555	1	Q99715|COCA1_HUMAN	131141	107323	135869	146932	105418	123764	128387
915.155	3	52.281	LFYAPAAGGPEELVPIPGNTNYAILR	20.76	5.8665	1	8	COCA1_HUMAN	Collagen alpha-1(XII) chain OS=Homo sapiens GN=COL12A1 PE=1 SV=2	69	616	248.704	1	Q99715|COCA1_HUMAN	521424	513695	380614	481206	399112	459805	460519
682.3373, 682.3376	3	36.264	ITVIAVYEDGDGGHLTGN[115.0269]GR	46.06, 50.73		1	4, 5	COCA1_HUMAN	Collagen alpha-1(XII) chain OS=Homo sapiens GN=COL12A1 PE=1 SV=2	69	106, 226		1		665785	680485	646096	701748	561423	713457	722057
439.914	3	22.437	IIYRPVAGGESR	21.95	5.5948	1	6	COCA1_HUMAN	Collagen alpha-1(XII) chain OS=Homo sapiens GN=COL12A1 PE=1 SV=2	69	235	129.516	1	Q99715|COCA1_HUMAN	164609	117036	50306.7	42413.9	95821.2	32706.1	97824.1
479.291	2	29.006	VLVVVTDGR	51.13	6.1895	1	6	COCA1_HUMAN	Collagen alpha-1(XII) chain OS=Homo sapiens GN=COL12A1 PE=1 SV=2	69	235	129.516	1	Q99715|COCA1_HUMAN	453463	390429	104410	103875	2596.71	115850	356508
700.36633, 1050.0441	2, 3	54.466	LLPETPSDPFAIWQITDR	5.26, 60.98	5.533400058746338, 5.913899898529053	1	8	COCA1_HUMAN	Collagen alpha-1(XII) chain OS=Homo sapiens GN=COL12A1 PE=1 SV=2	69	616	187.15550231933594, 248.70359802246094	1	Q99715|COCA1_HUMAN	1.17858e+06	1.04283e+06	872075	1.023e+06	873357	1.04099e+06	1095220
546.284	2	22.462	YRPVAGGESR		5.3878	1	7	COCA1_HUMAN	Collagen alpha-1(XII) chain OS=Homo sapiens GN=COL12A1 PE=1 SV=2	69		129.516	1	Q99715|COCA1_HUMAN	3471.15	3475.99	88.724	2697.25	2697.96	0	3094.11
570.344	2	40.016	ALALGALQNIR	66.01	6.7116	1	8	COCA1_HUMAN	Collagen alpha-1(XII) chain OS=Homo sapiens GN=COL12A1 PE=1 SV=2	69	616	248.704	1	Q99715|COCA1_HUMAN	748896	816357	472497	594693	566287	652725	634086
558.819	2	41.117	IVEVFDIGPK	65.66	5.8456	1	8	COCA1_HUMAN	Collagen alpha-1(XII) chain OS=Homo sapiens GN=COL12A1 PE=1 SV=2	69	616	248.704	1	Q99715|COCA1_HUMAN	202449	270491	180691	200563	153175	233327	246472
729.863	2	39.295	IYIDC[160.0307]YEIIEK	41.96	5.1984	1	5	COCA1_HUMAN	Collagen alpha-1(XII) chain OS=Homo sapiens GN=COL12A1 PE=1 SV=2	69	226	103.578	1		794693	657343	227281	542874	457621	590789	520787
676.346	2	27.277	VYDPSTSTLNVR	63.31	4.2512	1	5	COCA1_HUMAN	Collagen alpha-1(XII) chain OS=Homo sapiens GN=COL12A1 PE=1 SV=2	69	226	49.3648	1	Q99715|COCA1_HUMAN	403739	343873	184196	117476	281615	320713	156436
458.279	2	31.224	IGVLITDGK		6.2844	1	6	COCA1_HUMAN	Collagen alpha-1(XII) chain OS=Homo sapiens GN=COL12A1 PE=1 SV=2	69		129.516	1	Q99715|COCA1_HUMAN	120614	98275.9	47173.5	48657.3	83386.3	65834.5	98361.3
539.7698, 539.7722	2	33.497	VLTWESGMR	31.89	5.2118	1	7, 8	COCA1_HUMAN	Collagen alpha-1(XII) chain OS=Homo sapiens GN=COL12A1 PE=1 SV=2	69	113	64.7443	1	Q99715|COCA1_HUMAN	152732	144825	74128.3	193062	233113	119467	121716
699.863	2	36.818	WDPAPGPVLQYR	36.1	5.9935	1	7	COCA1_HUMAN	Collagen alpha-1(XII) chain OS=Homo sapiens GN=COL12A1 PE=1 SV=2	69	113	102.624	1	Q99715|COCA1_HUMAN	319168	278157	190630	275797	215093	247084	254051
495.289	2	35.685	VMILITDGK	54.27	4.881	1	8	COCA1_HUMAN	Collagen alpha-1(XII) chain OS=Homo sapiens GN=COL12A1 PE=1 SV=2	69	616	187.156	1	Q99715|COCA1_HUMAN	65299.9	72862	42482.9	103859	75942.9	36724.5	39096.4
428.732	2	35.977	TLSFFNK	29.04	5.0652	1	8	COCA1_HUMAN	Collagen alpha-1(XII) chain OS=Homo sapiens GN=COL12A1 PE=1 SV=2	69	616	143.756	1	Q99715|COCA1_HUMAN	98273.7	113983	71843.6	105507	80129.6	97112.2	98340.5
947.024	2	45.431	LQPQTTYDITVLPIYK	41.01	5.741	1	8	COCA1_HUMAN	Collagen alpha-1(XII) chain OS=Homo sapiens GN=COL12A1 PE=1 SV=2	69	616	248.704	1	Q99715|COCA1_HUMAN	161977	117747	75029.1	120728	89279.9	97043.2	95125.4
631.362	2	44.882	NVGVEVFSLGIK	43.85	5.0111	1	8	COCA1_HUMAN	Collagen alpha-1(XII) chain OS=Homo sapiens GN=COL12A1 PE=1 SV=2	69	616	248.704	1	Q99715|COCA1_HUMAN	183150	138276	87092.3	133019	76317.7	99731.2	96799.9
759.36	2	43.469	TYQIGWDTFC[160.0307]VK	42.19	5.5072	1	8	COCA1_HUMAN	Collagen alpha-1(XII) chain OS=Homo sapiens GN=COL12A1 PE=1 SV=2	69	616	248.704	1		321571	216189	198684	250926	175496	199795	207354
465.287	2	29.775	VAIIITDGK		5.2261	1	5	COCA1_HUMAN	Collagen alpha-1(XII) chain OS=Homo sapiens GN=COL12A1 PE=1 SV=2	69		103.578	1	Q99715|COCA1_HUMAN	77192.1	65869.3	14053.4	40706.7	32669.3	39882.1	30460.8
621.281	2	25.928	SLYDDVDTGEK	39.91		1	1	COCA1_HUMAN	Collagen alpha-1(XII) chain OS=Homo sapiens GN=COL12A1 PE=1 SV=2	69	58		1	Q99715|COCA1_HUMAN	214177	179780	124878	151971	102076	33934.7	61232.2
870.962	2	39.77	N[115.0269]NVILQPLQPDTPYK	37.16	5.4428	1	6	COCA1_HUMAN	Collagen alpha-1(XII) chain OS=Homo sapiens GN=COL12A1 PE=1 SV=2	69	235	129.516	1		156154	119954	63965.3	136839	135735	138231	142296
537.9282, 806.39026	2, 3	44.299	HVFIVDDFESFEK	26.69, 75.15	6.2225	0.99, 1.0	5	COCA1_HUMAN	Collagen alpha-1(XII) chain OS=Homo sapiens GN=COL12A1 PE=1 SV=2	69	207	103.578	1	Q99715|COCA1_HUMAN	369941	373478	220960	315519	302325	302474	303904
706.0455, 1058.5635	2, 3	49.383	LGELVVGPYDN[115.0269]TVVLEELR	26.71, 47.64	5.0141	0.99, 1.0	6	COCA1_HUMAN	Collagen alpha-1(XII) chain OS=Homo sapiens GN=COL12A1 PE=1 SV=2	69	235	84.6593	1		89860.8	81546.5	57802.2	69820.4	56600.3	75964	87939.1
604.802	2	39.379	ITWAPFGSSDK	22.36	5.3673	0.99	8	COCA1_HUMAN	Collagen alpha-1(XII) chain OS=Homo sapiens GN=COL12A1 PE=1 SV=2	69	616	248.704	1	Q99715|COCA1_HUMAN	158985	196281	109023	143104	140428	165511	170424
511.301	3	44.569	LKDEGVELFAIGIK		5.4315	0.99	7	COCA1_HUMAN	Collagen alpha-1(XII) chain OS=Homo sapiens GN=COL12A1 PE=1 SV=2	69		102.624	1	Q99715|COCA1_HUMAN	286341	263713	203682	255178	192497	253820	244428
969.793	3	48.574	SELEAIASPPAETHVFTVEDFDAFQ[129.0426]R		4.594	0.99	6	COCA1_HUMAN	Collagen alpha-1(XII) chain OS=Homo sapiens GN=COL12A1 PE=1 SV=2	69		49.3648	1		5072.51	8395.03	13726.9	11670.5	19268.1	10272	13664.7
443.218	2	31.748	FYGSFHK		4.2034	0.99	8	COCA1_HUMAN	Collagen alpha-1(XII) chain OS=Homo sapiens GN=COL12A1 PE=1 SV=2	69		100.796	1	Q05707|COEA1_HUMAN;Q99715|COCA1_HUMAN	32922.4	29266.4	15452.2	21745.7	15742.4	27379.9	30165.9
893.094	3	40.111	VFGETTNSLSVAWDHADGPVQQYR	26.92	4.7289	0.99	8	COCA1_HUMAN	Collagen alpha-1(XII) chain OS=Homo sapiens GN=COL12A1 PE=1 SV=2	69	616	143.756	1	Q99715|COCA1_HUMAN	184872	168848	114989	165888	123202	119192	105917
789.402	3	39.928	LKPDTPYTITVSSLYPDGEGGR	1.7	4.9884	0.99	8	COCA1_HUMAN	Collagen alpha-1(XII) chain OS=Homo sapiens GN=COL12A1 PE=1 SV=2	69	616	129.411	1	Q99715|COCA1_HUMAN	67531.4	78659.7	178165	53225.7	322585	97704.1	57994.7
1261.6	3	46.572	GSETSHC[160.0307]FTGLSPDTDYGVTVFVQTPNLEGPGVSVK	9.33	5.6339	0.99	8	COCA1_HUMAN	Collagen alpha-1(XII) chain OS=Homo sapiens GN=COL12A1 PE=1 SV=2	69	616	248.704	1		270512	222530	157767	248178	175954	192902	173387
705.718, 1058.0712	2, 3	49.573	LGELVVGPYDNTVVLEELR	14.16, 59.69	5.2367	0.98, 1.0	7	COCA1_HUMAN	Collagen alpha-1(XII) chain OS=Homo sapiens GN=COL12A1 PE=1 SV=2	69	113	102.624	1	Q99715|COCA1_HUMAN	355448	217967	184797	269295	154260	208113	190505
785.0452, 1177.06	2, 3	42.038	NFASVQGVSLESGSFPSYSAYR	26.35, 47.06	4.567399978637695, 5.791600227355957	0.98, 1.0	8	COCA1_HUMAN	Collagen alpha-1(XII) chain OS=Homo sapiens GN=COL12A1 PE=1 SV=2	69	616	129.4105987548828, 248.70359802246094	1	Q99715|COCA1_HUMAN	439970	425713	230178	325615	215484	336539	327835
982.833	3	51.72	LIPDTLYSVNLVALYSDGEGNPSPAQGR		5.5856	0.97	8	COCA1_HUMAN	Collagen alpha-1(XII) chain OS=Homo sapiens GN=COL12A1 PE=1 SV=2	69		248.704	1	Q99715|COCA1_HUMAN	790801	717446	587007	687186	532802	724071	682063
522.327	2	28.396	KIGVLITDGK		4.6953	0.97	6	COCA1_HUMAN	Collagen alpha-1(XII) chain OS=Homo sapiens GN=COL12A1 PE=1 SV=2	69		129.516	1	Q99715|COCA1_HUMAN	25673.5	20686	5264.27	5641.79	20521.6	4195.14	20799.5
823.4017, 1234.6002	2, 3	39.506	NLQPDTSYTVTVVPVYTEGDGGR	13.29, 27.63	5.6986	0.96, 1.0	6	COCA1_HUMAN	Collagen alpha-1(XII) chain OS=Homo sapiens GN=COL12A1 PE=1 SV=2	69	149, 235	129.516	1	Q99715|COCA1_HUMAN	868510	687803	200563	725791	557539	601771	614923
777.0776, 777.07916	3	33.123	VVYSPVDGTRPSESIVVPGNTR	34.72	5.13040018081665, 5.1875	0.96, 1.0	7, 8	COCA1_HUMAN	Collagen alpha-1(XII) chain OS=Homo sapiens GN=COL12A1 PE=1 SV=2	69	113	102.62419891357422, 187.15550231933594	1	Q99715|COCA1_HUMAN	820610	802643	382714	781564	596204	627545	645674
744.8933, 745.37695	1	29.052	VVVTDGR		4.980599880218506, 5.872799873352051	0.96, 1.0	2	COCA1_HUMAN	Collagen alpha-1(XII) chain OS=Homo sapiens GN=COL12A1 PE=1 SV=2	69		129.5157012939453, 82.58390045166016	1	Q99715|COCA1_HUMAN	62795.3	73341.5	58273.7	52964.7	26463.5	67543.5	63436.8
658.88	2	45.594	SLLQAVANLPYK		4.7775	0.96	8	COCA1_HUMAN	Collagen alpha-1(XII) chain OS=Homo sapiens GN=COL12A1 PE=1 SV=2	69		187.156	1	Q99715|COCA1_HUMAN	60473	83901.9	118850	75945.4	103372	96894.1	94458.3
1004.19	3	60.125	N[115.0269]AFVNQPTADLHPN[115.0269]GLPPSYTIILLFR	9.73	5.165	0.96	8	COCA1_HUMAN	Collagen alpha-1(XII) chain OS=Homo sapiens GN=COL12A1 PE=1 SV=2	69	616	187.156	1		270628	373889	346906	279024	302498	363005	374011
705.336	3	40.725	TNWSPAGENVFSYHITYK	5.44	4.7966	0.95	8	COCA1_HUMAN	Collagen alpha-1(XII) chain OS=Homo sapiens GN=COL12A1 PE=1 SV=2	69	349	187.156	1	Q99715|COCA1_HUMAN	146067	150376	68000.4	112535	67319.9	74017.7	77134.9
1050.55	2	55.217	LLPETPSDPFAIWQ[129.0426]ITDR		4.8535	0.95	8	COCA1_HUMAN	Collagen alpha-1(XII) chain OS=Homo sapiens GN=COL12A1 PE=1 SV=2	69		248.704	1		28513.8	35989.6	23842.8	37522.6	40212.7	36199.5	30200.4
638.66644, 639.3406	2	39.422	NSDVEIFAVGVK	53.09	5.117300033569336, 5.686299800872803	0.94, 1.0	4, 5	COCA1_HUMAN	Collagen alpha-1(XII) chain OS=Homo sapiens GN=COL12A1 PE=1 SV=2	69	226	103.5780029296875, 49.36479949951172	1	Q99715|COCA1_HUMAN	119262	98182.8	19325	83563.3	62034.5	59078.9	51796.2
433.269	3	27.219	VPPTVTSTVLKR		4.6571	0.94	7	COCA1_HUMAN	Collagen alpha-1(XII) chain OS=Homo sapiens GN=COL12A1 PE=1 SV=2	69		72.7805	1	Q99715|COCA1_HUMAN	37363.9	19984.1	9189.43	29057.5	26240	11211.5	24845.6
525.273	3	29.989	RVQIALAQYSGDPR		4.873	0.94	6	COCA1_HUMAN	Collagen alpha-1(XII) chain OS=Homo sapiens GN=COL12A1 PE=1 SV=2	69		129.516	1	Q99715|COCA1_HUMAN	61801.5	51537.2	52127	35530.6	33189.3	64996.6	7228.66
502.628	3	38.082	EVTLPLPRPQDLK		4.7143	0.93	7	COCA1_HUMAN	Collagen alpha-1(XII) chain OS=Homo sapiens GN=COL12A1 PE=1 SV=2	69		102.624	1	Q99715|COCA1_HUMAN	55549.9	54639.9	49344.8	46780.6	35077.7	50942	48578
790.135	2	32.651	EAGNITTDGYEILGK		4.7261	0.93	5	COCA1_HUMAN	Collagen alpha-1(XII) chain OS=Homo sapiens GN=COL12A1 PE=1 SV=2	69		129.516	1	Q99715|COCA1_HUMAN	19883.3	15422.6	14163.3	11169.7	15522.1	22231.7	6356.09
667.328	5	32.929	GSPQDLVTKDITDTSIGAYWTSAPGMVRGYR		5.1733	0.93	4	COCA1_HUMAN	Collagen alpha-1(XII) chain OS=Homo sapiens GN=COL12A1 PE=1 SV=2	69		248.704	1	Q99715|COCA1_HUMAN	44610.8	52491.4	37543.4	42054.1	29195.3	49436.2	45701.7
1171.2261, 1171.227	3	61.719	IEDNLITFVC[160.0307]ETATSSC[160.0307]PLIYLDGYTSPGFK	1.22, 67.22	4.892199993133545, 5.868000030517578	0.92, 1.0	8	COCA1_HUMAN	Collagen alpha-1(XII) chain OS=Homo sapiens GN=COL12A1 PE=1 SV=2	69	616	119.96540069580078, 248.70359802246094	1		615530	793944	434430	578433	485458	527803	492885
766.399	2	38.054	VSWDPSPSPVLGYK		4.7562	0.92	7	COCA1_HUMAN	Collagen alpha-1(XII) chain OS=Homo sapiens GN=COL12A1 PE=1 SV=2	69		72.7805	1	Q99715|COCA1_HUMAN	314360	268979	207509	224540	153732	245267	251361
921.734	4	50.928	LLPETPSDPFAIWQITDRDYKPQVGVIADPSSK		4.9371	0.92	8	COCA1_HUMAN	Collagen alpha-1(XII) chain OS=Homo sapiens GN=COL12A1 PE=1 SV=2	69		187.156	1	Q99715|COCA1_HUMAN	103106	55712.5	84994.5	92741.3	83044.7	40462.8	34918.1
731.708	3	40.772	IIYSPTVGDPIDEYTTVPGR		4.9538	0.91	7	COCA1_HUMAN	Collagen alpha-1(XII) chain OS=Homo sapiens GN=COL12A1 PE=1 SV=2	69		102.624	1	Q99715|COCA1_HUMAN	90446.3	59655.4	63930.6	76765.1	47938.4	74769.9	65739.2
1065.19	3	57.76	FIFNTVGGFDEISPAGIQVSFVQYSDEVK		5.2763	0.91	8	COCA1_HUMAN	Collagen alpha-1(XII) chain OS=Homo sapiens GN=COL12A1 PE=1 SV=2	69		248.704	1	Q99715|COCA1_HUMAN	20222.4	33238.7	19597	28183.2	23687.5	15782.2	14629.7
969.467	3	47.78	SELEAIASPPAETHVFTVEDFDAFQR	9.71	4.8807	0.9	7	COCA1_HUMAN	Collagen alpha-1(XII) chain OS=Homo sapiens GN=COL12A1 PE=1 SV=2	69	113	102.624	1	Q99715|COCA1_HUMAN	428527	370640	256494	344774	244863	248779	225097
596.839	2	34.311	VQISLVQYSR	14.16	4.5399	0.9	7	COCA1_HUMAN	Collagen alpha-1(XII) chain OS=Homo sapiens GN=COL12A1 PE=1 SV=2	69	113	102.624	1	Q99715|COCA1_HUMAN	68621.2	47774.2	31639.2	45619.1	27736.2	43975	42841.4
572.317	2	35.755	TLENLIPDTK	23.45	4.7069	0.9	5	COCA1_HUMAN	Collagen alpha-1(XII) chain OS=Homo sapiens GN=COL12A1 PE=1 SV=2	69	226	103.578	1	Q99715|COCA1_HUMAN	182054	143824	46742.5	134500	90179.6	111719	61016.5
767.0441, 767.0447, 1150.0657	2, 3	51.694	SAAFQIQSFDIVC[160.0307]SPVWTSR	17.77	5.128499984741211, 5.50540018081665	0.89, 0.93, 0.97	1, 8	COCA1_HUMAN	Collagen alpha-1(XII) chain OS=Homo sapiens GN=COL12A1 PE=1 SV=2	69	616	187.15550231933594, 248.70359802246094	1		278234	185380	188809	217483	175587	267138	231821
436.756	2	35.109	DELLAAIK		4.282	0.89	3	COCA1_HUMAN	Collagen alpha-1(XII) chain OS=Homo sapiens GN=COL12A1 PE=1 SV=2	69		14.0458	1	Q99715|COCA1_HUMAN	25181.5	21964.8	11466.9	18056.4	10879	15965.2	18689
643.32	5	37.32	GEPGPGGRPGFPGTPGMQGPPGERGLPGEKGER		4.8864	0.88	8	COCA1_HUMAN	Collagen alpha-1(XII) chain OS=Homo sapiens GN=COL12A1 PE=1 SV=2	69		143.756	1	Q99715|COCA1_HUMAN	67016.9	69320.7	99394.6	145857	126422	67408.8	71445.2
1071.29	4	49.232	DLFSQTLYTVSVSAVHDEGESPPVTAQETTRPVPAPTNLK		4.9322	0.88	8	COCA1_HUMAN	Collagen alpha-1(XII) chain OS=Homo sapiens GN=COL12A1 PE=1 SV=2	69		187.156	1	Q99715|COCA1_HUMAN	517771	500130	333375	502374	351092	429111	431373
823.732	3	41.021	N[115.0269]LQPDTSYTVTVVPVYTEGDGGR		5.1276	0.88	5	COCA1_HUMAN	Collagen alpha-1(XII) chain OS=Homo sapiens GN=COL12A1 PE=1 SV=2	69		103.578	1		63245.8	48537.8	36581.2	42778.9	37480	66475	63893.9
964.121	3	41.549	ISVFATYSSGEGEPLTGDATTELSQDSK	8.12	4.8808	0.88	6	COCA1_HUMAN	Collagen alpha-1(XII) chain OS=Homo sapiens GN=COL12A1 PE=1 SV=2	69	149	129.516	1	Q99715|COCA1_HUMAN	304766	240580	142148	260078	162392	206293	204894
961.809	3	47.722	YEVSVIPEYFSGPGTPLTGNAATEEVR		4.9995	0.87	7	COCA1_HUMAN	Collagen alpha-1(XII) chain OS=Homo sapiens GN=COL12A1 PE=1 SV=2	69		102.624	1	Q99715|COCA1_HUMAN	94286.6	82466.8	38795.3	79648.2	46781.6	49975.6	43951.3
840.926	2	46.199	VEDIIEAIN[115.0269]TFPYR	31.84		0.86	6	COCA1_HUMAN	Collagen alpha-1(XII) chain OS=Homo sapiens GN=COL12A1 PE=1 SV=2	69	235		1		22244.5	25293.6	15295	14334.4	14284	20725.5	21632.6
683.837	4	53.878	VSWTPPSDSVDRYKVEYYP[113.0477]VSGGK		4.9993	0.86	8	COCA1_HUMAN	Collagen alpha-1(XII) chain OS=Homo sapiens GN=COL12A1 PE=1 SV=2	69		143.756	1		9012.5	15292.7	10817.9	17063	5359.36	41861.3	39020.5
1016.41	1	44.314	DDFESFEK		4.8465	0.86	5	COCA1_HUMAN	Collagen alpha-1(XII) chain OS=Homo sapiens GN=COL12A1 PE=1 SV=2	69		49.3648	1	Q99715|COCA1_HUMAN	4004.19	3821.16	1511.69	3067.61	1328	1928.28	2362.22
980.129	3	49.137	SELEAIASP[113.0477]P[113.0477]AETHVFTVEDFDAFQR		4.7644	0.85	6	COCA1_HUMAN	Collagen alpha-1(XII) chain OS=Homo sapiens GN=COL12A1 PE=1 SV=2	69		129.516	1		133448	141081	223864	278939	1.0138e+06	217938	234141
639.833	2	41.6	N[115.0269]SDVEIFAVGVK	36.27	4.2276	0.84	4	COCA1_HUMAN	Collagen alpha-1(XII) chain OS=Homo sapiens GN=COL12A1 PE=1 SV=2	69	106	10.0492	1		86860.4	95119.8	58383.1	71098.3	48372.7	53639.3	56898.9
1302.14	3	22.515	DNC[160.0307]PTVPNSAQEDSDHDGQGDAC[160.0307]DDDDDNDGVPDSR		6.313	1	1	COMP_HUMAN	Cartilage oligomeric matrix protein OS=Homo sapiens GN=COMP PE=1 SV=2	51		963.001	1		46312.4	27386.1	30434	40169.1	19521.5	17715.2	15453.3
912.344	2	17.895	DSDGDGIGDAC[160.0307]DNC[160.0307]PQK		6.1151	1	1	COMP_HUMAN	Cartilage oligomeric matrix protein OS=Homo sapiens GN=COMP PE=1 SV=2	51		963.001	1		426466	320995	334816	330748	196356	382716	428230
1200.52	2	28.733	GSFQC[160.0307]GPC[160.0307]QPGFVGDQASGC[160.0307]QR		5.4069	1	4	COMP_HUMAN	Cartilage oligomeric matrix protein OS=Homo sapiens GN=COMP PE=1 SV=2	51		206.563	1		351724	359798	470706	393978	271021	562947	593718
880.1	4	25.813	SNPDQADVDHDFVGDAC[160.0307]DSDQDQDGDGHQDSR		6.8413	1	1	COMP_HUMAN	Cartilage oligomeric matrix protein OS=Homo sapiens GN=COMP PE=1 SV=2	51		963.001	1		5.1754e+06	3.32033e+06	5157025	4508260	2.78381e+06	2.86972e+06	3268181
538.595	3	25.14	NALWHTGDTESQVR	46.28		1	3	COMP_HUMAN	Cartilage oligomeric matrix protein OS=Homo sapiens GN=COMP PE=1 SV=2	51	151		1	P49747|COMP_HUMAN	589537	572385	789036	915520	547685	1.16507e+06	661072
619.241	3	18.337	NTDEDKWGDAC[160.0307]DNC[160.0307]R		6.1513	1	1	COMP_HUMAN	Cartilage oligomeric matrix protein OS=Homo sapiens GN=COMP PE=1 SV=2	51		963.001	1		106400	62832.7	62232	73765.8	28269.2	78514.5	78356.2
689.688, 689.6891	3	56.327	LGVFC[160.0307]FSQENIIWANLR	17.92	5.919400215148926, 6.092199802398682	1	1, 8	COMP_HUMAN	Cartilage oligomeric matrix protein OS=Homo sapiens GN=COMP PE=1 SV=2	51	93	574.8796997070312, 752.9481811523438	1		44884.6	46216.1	395026	111258	21969.4	223059	170368
774.055	3	41.366	VVDKIDVC[160.0307]PENAEVTLTDFR	33.06	5.5277	1	6	COMP_HUMAN	Cartilage oligomeric matrix protein OS=Homo sapiens GN=COMP PE=1 SV=2	51	88	39.6896	1		774822	537005	463985	703524	344155	1.07906e+06	1.08144e+06
655.824	2	19.396	LVPNPGQEDADR	42.2	5.5435	1	2	COMP_HUMAN	Cartilage oligomeric matrix protein OS=Homo sapiens GN=COMP PE=1 SV=2	51	98	173.207	1	P49747|COMP_HUMAN	183492	156204	119726	254163	162652	236655	330232
961.4834, 961.4842	3	49.802	AFQTVVLDPEGDAQIDPNWVVLN[115.0269]QGR		6.974699974060059, 7.21999979019165	1	1, 7	COMP_HUMAN	Cartilage oligomeric matrix protein OS=Homo sapiens GN=COMP PE=1 SV=2	51		816.1708984375, 941.663818359375	1		2.96834e+06	1.71249e+06	3.62783e+06	2.64244e+06	1.48394e+06	4.38925e+06	4.14019e+06
983.091	3	31.157	LVPNPGQEDADRDGVGDVC[160.0307]QDDFDADK	16.73	6.0765	1	1	COMP_HUMAN	Cartilage oligomeric matrix protein OS=Homo sapiens GN=COMP PE=1 SV=2	51	250	921.896	1		80766	50810.9	311506	87447.2	64500.5	391616	1.26539e+06
828.325	2	28.081	DGVGDVC[160.0307]QDDFDADK		5.5945	1	1	COMP_HUMAN	Cartilage oligomeric matrix protein OS=Homo sapiens GN=COMP PE=1 SV=2	51		963.001	1		34774.2	46337.8	37143.4	31648.7	16700.3	31461.7	59322.4
957.744	3	30.298	DGIGDAC[160.0307]DPDADGDGVPNEKDNC[160.0307]PLVR	16.56	6.4084	1	1	COMP_HUMAN	Cartilage oligomeric matrix protein OS=Homo sapiens GN=COMP PE=1 SV=2	51	250	963.001	1		829419	672683	730437	574100	284759	328502	1.02233e+06
807.037	1	30.382	DGFPDEK		6.433	1	2	COMP_HUMAN	Cartilage oligomeric matrix protein OS=Homo sapiens GN=COMP PE=1 SV=2	51		963.001	1	P49747|COMP_HUMAN	18795.2	18696	9764.46	27304.8	5746.06	21791	29276.2
538.923	3	28.821	N[115.0269]ALWHTGDTESQVR	18.76	5.505	1	2	COMP_HUMAN	Cartilage oligomeric matrix protein OS=Homo sapiens GN=COMP PE=1 SV=2	51	98	165.783	1		452506	302555	680905	527922	307628	900376	989274
1008.91	2	25.019	DGIGDAC[160.0307]DPDADGDGVPNEK		5.7024	1	1	COMP_HUMAN	Cartilage oligomeric matrix protein OS=Homo sapiens GN=COMP PE=1 SV=2	51		963.001	1		56465.1	75562.9	74469.1	52558.2	40019.5	42411.7	43753.8
1034.14	1	30.382	DLDGFPDEK		6.7244	1	4	COMP_HUMAN	Cartilage oligomeric matrix protein OS=Homo sapiens GN=COMP PE=1 SV=2	51		963.001	1	P49747|COMP_HUMAN	2446421	3430929	5.805e+06	8398470	6.79255e+06	4.4274e+06	4479752
437.218	2	17.825	DNC[160.0307]PLVR		6.2313	1	2	COMP_HUMAN	Cartilage oligomeric matrix protein OS=Homo sapiens GN=COMP PE=1 SV=2	51		963.001	1		47988.6	44444.6	48637	57106.2	44125.3	40658.1	42704.7
961.81067, 961.81165	3	50.351	AFQTVVLDPEGDAQIDPN[115.0269]WVVLN[115.0269]QGR		6.029399871826172, 6.265200138092041	1	7, 8	COMP_HUMAN	Cartilage oligomeric matrix protein OS=Homo sapiens GN=COMP PE=1 SV=2	51		766.4904174804688, 941.663818359375	1		737147	416242	929553	545063	358005	1.06563e+06	967327
531.559	3	20.842	GDAC[160.0307]DDDIDGDRIR		5.9235	1	1	COMP_HUMAN	Cartilage oligomeric matrix protein OS=Homo sapiens GN=COMP PE=1 SV=2	51		963.001	1		223000	126112	156378	152539	87746.6	116764	128554
586.933	3	12.607	NQADNC[160.0307]PRVP[113.0477]NSDQK		5.6751	1	1	COMP_HUMAN	Cartilage oligomeric matrix protein OS=Homo sapiens GN=COMP PE=1 SV=2	51		963.001	1		937440	644776	891408	735911	282021	730796	783863
1009.41	2	25.619	DGIGDAC[160.0307]DPDADGDGVPN[115.0269]EK		5.5437	1	1	COMP_HUMAN	Cartilage oligomeric matrix protein OS=Homo sapiens GN=COMP PE=1 SV=2	51		921.896	1		34730.4	50177.3	43044.7	28533.7	19319.2	29588.2	33422.7
961.15393, 961.15497, 961.15564, 1441.23	2, 3	49.057	AFQTVVLDPEGDAQIDPNWVVLNQGR	26.73, 30.69, 4.87	7.179900169372559, 7.24560022354126, 7.351900100708008	0.99, 1.0	1, 7, 8	COMP_HUMAN	Cartilage oligomeric matrix protein OS=Homo sapiens GN=COMP PE=1 SV=2	51	173, 93	801.3201293945312, 816.1708984375, 941.663818359375	1	P49747|COMP_HUMAN	967115	660265	1.2583e+06	1.69044e+06	801718	2121874	2.11447e+06
989.951	4	46.709	DGVGDVC[160.0307]QDDFDADKVVDKIDVC[160.0307]PENAEVTLTDFR	53.1	5.4865	0.99	4	COMP_HUMAN	Cartilage oligomeric matrix protein OS=Homo sapiens GN=COMP PE=1 SV=2	51	141	206.563	1		852994	704746	821304	869630	424010	1.37519e+06	1.37927e+06
699.642	3	31.786	DGVGDVC[160.0307]QDDFDADKVVDK	11.44	5.8412	0.99	1	COMP_HUMAN	Cartilage oligomeric matrix protein OS=Homo sapiens GN=COMP PE=1 SV=2	51	250	841.136	1		96811.1	127285	116872	97329.6	54995.7	199091	300524
662.246	2	14.544	GDAC[160.0307]DDDIDGDR		5.2249	0.99	1	COMP_HUMAN	Cartilage oligomeric matrix protein OS=Homo sapiens GN=COMP PE=1 SV=2	51		752.948	1		22326.1	22640.7	9342.6	10282.9	7873.53	22302.3	24779.5
375.724	2	33.428	EITFLK	25.94		0.99	5	COMP_HUMAN	Cartilage oligomeric matrix protein OS=Homo sapiens GN=COMP PE=1 SV=2	51	51		1	P49747|COMP_HUMAN;REVERSE|REVERSE5580	253790	163018	147812	162083	132467	359951	249198
464.276	2	27.568	LLWKDPR		5.5179	0.98	8	COMP_HUMAN	Cartilage oligomeric matrix protein OS=Homo sapiens GN=COMP PE=1 SV=2	51		593.409	1	P49747|COMP_HUMAN	41938.6	25924.8	9075.19	47608.3	23500.1	54862	52176.9
1136.54	2	43.43	FYEGPELVADSNVVLDTTM[147.0354]R	34.99		0.98	6	COMP_HUMAN	Cartilage oligomeric matrix protein OS=Homo sapiens GN=COMP PE=1 SV=2	51	88		1		31150.8	47025.5	6477.73	33020.4	39327.8	72176.8	77190.5
698.361	3	23.321	PDGSPSEC[160.0307]HEHADC[160.0307]VLER		5.0066	0.98	4	COMP_HUMAN	Cartilage oligomeric matrix protein OS=Homo sapiens GN=COMP PE=1 SV=2	51		165.783	1		5354.09	14087.1	49054.3	9930.21	91158.5	7120.11	2913.27
496.25626, 496.25754, 743.8766, 743.8788, 743.8807	2, 3	29.648	ELQETNAALQDVR	32.86, 60.43	5.247300148010254, 5.561399936676025, 5.877600193023682, 7.221199989318848	0.97, 1.0	1, 2, 3, 7	COMP_HUMAN	Cartilage oligomeric matrix protein OS=Homo sapiens GN=COMP PE=1 SV=2	51	250	143.22889709472656, 173.20669555664062, 801.3201293945312, 921.896484375	1	P49747|COMP_HUMAN	1.80646e+06	1374116	1653677	1.44038e+06	787837	738494	1.41018e+06
657.559	4	20.954	SSTGPGEQ[129.0426]LRN[115.0269]ALWHTGDTESQVR		5.5818	0.97	1	COMP_HUMAN	Cartilage oligomeric matrix protein OS=Homo sapiens GN=COMP PE=1 SV=2	51		753.066	1		22299.4	152466	11499.2	28286.3	9599.81	10864.8	14800.4
919.4056, 919.4092, 919.41113	2	40.407	SC[160.0307]VC[160.0307]AVGWAGN[115.0269]GILC[160.0307]GR	54.23, 60.94, 71.18	5.633900165557861, 5.964399814605713	0.96, 1.0	1, 7	COMP_HUMAN	Cartilage oligomeric matrix protein OS=Homo sapiens GN=COMP PE=1 SV=2	51	173, 250	816.1708984375, 941.663818359375	1		1.14175e+06	1.07944e+06	1.19774e+06	1.20545e+06	755931	1.66534e+06	1.55396e+06
839.918	4	47.482	TGLPSVRPLLHC[160.0307]APGFC[160.0307]FPGVAC[160.0307]IQ[129.0426]TESGAR	46.35	5.8467	0.95	8	COMP_HUMAN	Cartilage oligomeric matrix protein OS=Homo sapiens GN=COMP PE=1 SV=2	51	93	625.192	1		924868	574965	1.10415e+06	993894	513684	1.06749e+06	991112
704.271	3	16.348	DTDQDGRGDAC[160.0307]DDDIDGDR		5.3294	0.94	1	COMP_HUMAN	Cartilage oligomeric matrix protein OS=Homo sapiens GN=COMP PE=1 SV=2	51		921.896	1		132851	130086	88055	117992	69096.7	168560	165333
1234.59	6	45.328	SNPDQADVDHDFVGDAC[160.0307]DSDQDQDGDGHQDSRDNC[160.0307]PTVPNSAQEDSDHDGQGDAC[160.0307]DDDDDNDGVPDSR		5.2109	0.94	6	COMP_HUMAN	Cartilage oligomeric matrix protein OS=Homo sapiens GN=COMP PE=1 SV=2	51		593.409	1		34848.9	36724.8	29070.8	56580.5	26262	39177.7	44584.7
1128.5452, 1128.5455, 1128.5459, 1128.5475	2	47.388	FYEGPELVADSNVVLDTTMR	12.78, 29.96	6.241399765014648, 6.249199867248535, 6.555600166320801, 6.623600006103516	0.93, 1.0	1, 2, 7, 8	COMP_HUMAN	Cartilage oligomeric matrix protein OS=Homo sapiens GN=COMP PE=1 SV=2	51	173, 250	580.2658081054688, 801.3201293945312, 816.1708984375, 941.663818359375	1	P49747|COMP_HUMAN	680658	487829	1.00075e+06	1109331	1.0347e+06	1.02931e+06	973831
507.58	3	33.076	DTDLDGFPDEKLR	11.78	4.9667	0.93	2	COMP_HUMAN	Cartilage oligomeric matrix protein OS=Homo sapiens GN=COMP PE=1 SV=2	51	98	173.207	1	P49747|COMP_HUMAN	107070	78864.1	106163	86155.2	53428.2	42800.7	38483.9
876.418	3	35.115	SSTGPGEQLRNALWHTGDTESQ[129.0426]VR		5.3893	0.93	8	COMP_HUMAN	Cartilage oligomeric matrix protein OS=Homo sapiens GN=COMP PE=1 SV=2	51		574.88	1		17169	21244.7	38887.5	41459.9	30826.3	38292.4	41407.3
1129.04	2	48.205	FYEGPELVADSN[115.0269]VVLDTTMR	25.19	3.939	0.91	6	COMP_HUMAN	Cartilage oligomeric matrix protein OS=Homo sapiens GN=COMP PE=1 SV=2	51	88	24.8059	1		14132.6	13675.9	50052.7	37910.8	42263.4	47762.2	54159.6
617.26196, 626.271, 626.2735	2	29.68	DTDLDGFPDEK	26.93, 58.83	4.934999942779541, 7.44789981842041	0.9, 0.99, 1.0	1	COMP_HUMAN	Cartilage oligomeric matrix protein OS=Homo sapiens GN=COMP PE=1 SV=2	51	250	963.001	1	P49747|COMP_HUMAN	4748787	2.69933e+06	5036964	3646178	2.03781e+06	2251227	6344608
601.246	4	23.354	FC[160.0307]PDGSPSEC[160.0307]HEHADC[160.0307]VLER	29.51	5.6753	0.9	2	COMP_HUMAN	Cartilage oligomeric matrix protein OS=Homo sapiens GN=COMP PE=1 SV=2	51	98	173.207	1		2.4487e+06	1.89379e+06	2.69793e+06	2373691	1.42855e+06	1.83697e+06	2021882
839.66785, 839.6686	4	46.787	TGLPSVRPLLHC[160.0307]APGFC[160.0307]FPGVAC[160.0307]IQTESGAR	33.21	5.603799819946289, 6.910299777984619	0.87, 1.0	1, 8	COMP_HUMAN	Cartilage oligomeric matrix protein OS=Homo sapiens GN=COMP PE=1 SV=2	51	93	595.4069213867188, 625.1917724609375	1		2.89855e+06	1.99622e+06	4.14394e+06	3.51926e+06	1.68495e+06	4128880	3.6567e+06
769.019	3	33.791	C[160.0307]EAC[160.0307]PPGYSGPTHQ[129.0426]GVGLAFAK	10.77	4.8316	0.85	6	COMP_HUMAN	Cartilage oligomeric matrix protein OS=Homo sapiens GN=COMP PE=1 SV=2	51	88	39.6896	1		1.83758e+06	1.19231e+06	1.3187e+06	1.7862e+06	1.05617e+06	991461	2.67167e+06
1165	4	32.279	DNC[160.0307]VTVPNSGQEDVDRDGIGDAC[160.0307]DPDADGDGVPNEKDNC[160.0307]PLVR		6.2309	0.85	1	COMP_HUMAN	Cartilage oligomeric matrix protein OS=Homo sapiens GN=COMP PE=1 SV=2	51		963.001	1		21743.1	9592.28	13499.6	15543.6	7450.36	8399.95	12515.9
629.2594, 943.3931	2, 3	25.882	NTVMEC[160.0307]DAC[160.0307]GMQQSVR		4.576200008392334, 4.956299781799316	0.84, 0.97	1, 2	COMP_HUMAN	Cartilage oligomeric matrix protein OS=Homo sapiens GN=COMP PE=1 SV=2	51		137.681396484375, 173.20669555664062	1		108937	97564.4	173481	240463	223894	35207.5	102839
595.75	4	20.961	DTDQDGRGDAC[160.0307]DDDIDGDRIR		5.0542	0.84	1	COMP_HUMAN	Cartilage oligomeric matrix protein OS=Homo sapiens GN=COMP PE=1 SV=2	51		963.001	1		367950	154824	232003	267318	138217	227288	250413
1306.86	4	52.161	NTVMEC[160.0307]DAC[160.0307]GMQ[129.0426]QSVRTGLPSVRPLLHC[160.0307]APGFC[160.0307]FPGVAC[160.0307]IQ[129.0426]TESGAR		5.2619	0.84	8	COMP_HUMAN	Cartilage oligomeric matrix protein OS=Homo sapiens GN=COMP PE=1 SV=2	51		625.192	1		55688.9	73289.9	96334.6	69190	21883.4	112570	129877
768.68805, 768.69006	3	32.922	C[160.0307]EAC[160.0307]PPGYSGPTHQGVGLAFAK	27.07	4.325799942016602, 5.790900230407715	0.82, 1.0	7, 8	COMP_HUMAN	Cartilage oligomeric matrix protein OS=Homo sapiens GN=COMP PE=1 SV=2	51	173	24.80590057373047, 941.663818359375	1		174947	138389	571545	235432	366026	485399	428784
496.58392, 743.0477, 744.3718	2, 3	27.664	ELQETN[115.0269]AALQDVR	18.73, 41.92	6.911799907684326, 7.0416998863220215	0.82, 0.96, 1.0	1, 5	COMP_HUMAN	Cartilage oligomeric matrix protein OS=Homo sapiens GN=COMP PE=1 SV=2	51	176	921.896484375, 963.0012817382812	1		1.68421e+06	1.27969e+06	1.62001e+06	881056	824856	1236994	1.15642e+06
912.836	2	19.805	DSDGDGIGDAC[160.0307]DN[115.0269]C[160.0307]PQK		5.2604	0.82	1	COMP_HUMAN	Cartilage oligomeric matrix protein OS=Homo sapiens GN=COMP PE=1 SV=2	51		841.136	1		10718.6	6307.29	8805.35	6520.61	4968.28	542.684	972.041
603.633	6	18.121	SDASVGLSGFAIEFKEKPREAC[160.0307]FDPGNIM[147.0354]NGTR		3.6108	0.84	2	CSMD1_HUMAN	CUB and sushi domain-containing protein 1 OS=Homo sapiens GN=CSMD1 PE=1 SV=2	1		7.7343	0.46		19053.5	19148	20097.9	16029.9	6807.27	29182.8	44996.4
517.768	2	13.474	QPGFGQTTAK	1.44	4.5664	1	1	CTTB2_HUMAN	Cortactin-binding protein 2 OS=Homo sapiens GN=CTTNBP2 PE=1 SV=1	1		18.3507	0.67	Q8WZ74|CTTB2_HUMAN	6.50558e+06	2.88423e+06	2273977	5838707	4.16384e+06	278422	234462
922.126	6	40.64	EEHPDPPGN[115.0269]DGLPKVAPGPLLP[113.0477]GGSTPDC[160.0307]PSLHPQQESEAGERLHP[113.0477]DPLSFK		3.5047	0.93	4	CUX2_HUMAN	Homeobox protein cut-like 2 OS=Homo sapiens GN=CUX2 PE=1 SV=4	1		8.2265	0.57		178386	161150	139028	69036.4	15505.8	184538	196264
774.426	2	45.036	ASEQVLSLVAQFQK		4.8329	0.96	7	DCMC_HUMAN	Malonyl-CoA decarboxylase, mitochondrial OS=Homo sapiens GN=MLYCD PE=1 SV=3	1		43.9627	0.61	O95822|DCMC_HUMAN	658105	568927	784694	577136	618915	659909	698908
493.759	2	22.607	IPAC[160.0307]IAGER	38.43		1	3	DEF3_HUMAN	Neutrophil defensin 3 OS=Homo sapiens GN=DEFA3 PE=1 SV=1	1	38		0.68		352153	422698	283942	181967	96237.5	266084	316264
599.302	6	23.575	MGHEAVELGHGEANITGLEENTLIASLC[160.0307]DLLER		3.4749	0.99	2	DEN5B_HUMAN	DENN domain-containing protein 5B OS=Homo sapiens GN=DENND5B PE=1 SV=2	1		21.6532	0.66		18316.4	12125.3	17009.6	16903.8	13553.1	5397.83	6533.48
514.757	2	33.807	YFESVLDR	54.54		1	6	DERM_HUMAN	Dermatopontin OS=Homo sapiens GN=DPT PE=2 SV=2	1	55		0.68	Q07507|DERM_HUMAN	60045.2	65228.5	32035	91188.8	41334.8	47669.3	121008
577.293	6	21.065	ITFQ[129.0426]C[160.0307]KHTSALSSHVLN[115.0269]KEDLIEDLSQTNK		3.5931	0.86	4	DPOLZ_HUMAN	DNA polymerase zeta catalytic subunit OS=Homo sapiens GN=REV3L PE=1 SV=2	1		8.8383	0.48		76837.4	79353	181879	175918	670443	71918.2	70073.8
931.946	6	35.95	HFLLYGHAVSSDEMDAHANEEIPEQPPTLEQFKEQIDIYEALYVQMSK		4.0225	0.92	7	DYH11_HUMAN	Dynein heavy chain 11, axonemal OS=Homo sapiens GN=DNAH11 PE=1 SV=2	1		12.4529	0.56	Q96DT5|DYH11_HUMAN	36496.1	32810.6	20120.8	40201.1	25813.4	34173.6	35635.3
719.866	2	47.46	LFELEEQDLFR	40.17		1	7	EHD2_HUMAN	EH domain-containing protein 2 OS=Homo sapiens GN=EHD2 PE=1 SV=2	1	39		0.79	Q9NZN4|EHD2_HUMAN	35440.7	22065.1	48592.3	40815.6	28711.3	39168.7	36891.7
1010.9	3	52.423	YGAAVPGVLGGLGALGGVGIP[113.0477]GGVVGAGPAAAAAAAK		5.3929	0.97	8	ELN_HUMAN	Elastin OS=Homo sapiens GN=ELN PE=1 SV=2	4		235.085	1		18923.3	28531	12885.4	23849.1	24790.1	25748.3	26069.3
1005.56	3	54.237	YGAAVPGVLGGLGALGGVGIPGGVVGAGPAAAAAAAK		5.5182	0.94	8	ELN_HUMAN	Elastin OS=Homo sapiens GN=ELN PE=1 SV=2	4		235.085	1	P15502|ELN_HUMAN	68374.4	91727.1	67056.3	86715.9	50786.7	84505.6	90802.9
941.516	4	54.191	FGAGAAGVLPGVGGAGVPGVPGAIPGIGGIAGVGTPAAAAAAAAAAK		5.5066	0.87	8	ELN_HUMAN	Elastin OS=Homo sapiens GN=ELN PE=1 SV=2	4		235.085	1	P15502|ELN_HUMAN	88240.3	112869	74139.2	140310	72149.4	121009	128443
1273.94	4	55.406	YGAAAGLVPGGPGFGPGVVGVPGAGVP[113.0477]GVGVPGAGIPVVPGAGIPGAAVPGVVSPEAAAK		4.8552	0.86	8	ELN_HUMAN	Elastin OS=Homo sapiens GN=ELN PE=1 SV=2	4		235.085	1		23041.6	37932.6	22757.1	41816.6	25779.4	40863.1	39146.9
1086.54	3	68.4	YGASAGNVGDEGGVAPNIQTAEEALDLIVDAIK	27.26	5.6708	0.99	7	ENO1_YEAST	Enolase 1 OS=Saccharomyces cerevisiae GN=ENO1 PE=1 SV=2	1		188.121	0.66	P00924|ENO1_YEAST	35523	28656.7	12698.3	26407	568.436	16194.6	5783.69
415.771	2	27.857	IVTSLGLK	34.53		0.97	7	ETUD1_HUMAN	Elongation factor Tu GTP-binding domain-containing protein 1 OS=Homo sapiens GN=EFTUD1 PE=1 SV=2	1	35		0.62	Q7Z2Z2|ETUD1_HUMAN	19466.3	12620.3	11453.9	16471.1	7207.41	2838.04	10511.7
767.0299, 1150.0393	2, 3	53.595	NTEISFILGQEFDEVTADDR	65.04	5.2095	0.87	5, 6	FABP4_HUMAN	Fatty acid-binding protein, adipocyte OS=Homo sapiens GN=FABP4 PE=1 SV=3	1	65	156.66	0.82	P15090|FABP4_HUMAN	30590	45065.8	97492.4	18745.5	18792.6	17651.1	19780.2
589.778	2	33.41	TGYYFDGISR	45.04		1	5	FBLN1_HUMAN	Fibulin-1 OS=Homo sapiens GN=FBLN1 PE=1 SV=4	2	45		0.93	P23142|FBLN1_HUMAN	159632	125682	24770.1	28057.2	62037.4	154543	98579.4
517.285	3	42.835	EFTRPEEIIFLR	25.58	4.5774	0.99	7	FBLN1_HUMAN	Fibulin-1 OS=Homo sapiens GN=FBLN1 PE=1 SV=4	2	33	29.0597	0.93	P23142|FBLN1_HUMAN	290009	161841	130661	71401.1	79517.3	271587	277818
[truncated: 417 more rows]
