# Supplementary material for: Proteomic Differences between Male and Female Anterior Cruciate Ligament and Patellar Tendon
Source: PLoS One. 2014 May 12;9(5):e96526. doi: 10.1371/journal.pone.0096526 (PMC4018326; doi:10.1371/journal.pone.0096526)
Supplement: Table S3 — Summed intensities of all peptides in anterior cruciate ligament (ACL) for each protein by subject and differential abundance. (XLSX) [file pone.0096526.s004.xlsx]

## Sheet: ACL protein_S3
Primary Protein Name	Protein Description	ProteinTeller Probability	Peptide Count	Intensity [ID05379 (female-ACL)]	Intensity [ID05380 (female-ACL)]	Intensity [ID05381 (female-ACL)]	Intensity [ID05382 (male-ACL)]	Intensity [ID05383 (male-ACL)]	Intensity [ID05384 (male-ACL)]	Fold Change M/F	ANOVA p-value	Average Variation	T-Test p-value	Cohens d
A1AG1_HUMAN	Alpha-1-acid glycoprotein 1 OS=Homo sapiens GN=ORM1 PE=1 SV=1	0.66	1	83662.4	115693	72576.1	36981.4	151041	50618.4	-1.1395	0.853	0.515038	0.785962	-0.290375
A1AT_HUMAN	Alpha-1-antitrypsin OS=Homo sapiens GN=SERPINA1 PE=1 SV=3	0.99	3	453977	388053	271895	378081	626430	292589	1.16444	0.914	0.324681	0.61881	0.538486
AACT_HUMAN	Alpha-1-antichymotrypsin OS=Homo sapiens GN=SERPINA3 PE=1 SV=2	0.64	1	75103	74743.8	35146	23076.5	72973.8	22450.4	-1.56111	0.62	0.553187	0.35791	-1.03796
ABCBA_HUMAN	ATP-binding cassette sub-family B member 10, mitochondrial OS=Homo sapiens GN=ABCB10 PE=1 SV=2	0.4	1	4588.2	17808.5	13497.5	4471.59	13207.5	20425.7	1.06159	0.846	0.596241	0.908714	0.122093
ACTG_HUMAN	Actin, cytoplasmic 2 OS=Homo sapiens GN=ACTG1 PE=1 SV=1	0.91	1	138120	56551.4	111513	127987	135221	51204.2	1.02687	0.956	0.425914	0.94301	0.0760785
ACTH_HUMAN	Actin, gamma-enteric smooth muscle OS=Homo sapiens GN=ACTG2 PE=1 SV=1	1	8	1.14429e+06	637358	1.60923e+06	1.83093e+06	587974	561377	-1.13777	0.829	0.580137	0.79946	-0.271476
ADH1_YEAST	Alcohol dehydrogenase 1 OS=Saccharomyces cerevisiae GN=ADH1 PE=1 SV=4	1	22	9574384	10010000	10320000	9202257	10170000	10220000	-1.01055	0.996	0.0478688	0.805531	-0.263015
ADH1B_HUMAN	Alcohol dehydrogenase 1B OS=Homo sapiens GN=ADH1B PE=1 SV=2	0.69	2	95939.9	188816	188832	66974.1	13698.4	14419	-4.98034	0.002	0.651801	0.0240002	-3.54061
AHNK_HUMAN	Neuroblast differentiation-associated protein AHNAK OS=Homo sapiens GN=AHNAK PE=1 SV=2	0.93	2	43532.7	46198.6	25897.5	98506.2	37930.1	52438.2	1.63346	0.296	0.394302	0.275377	1.26244
AKAP9_HUMAN	A-kinase anchor protein 9 OS=Homo sapiens GN=AKAP9 PE=1 SV=3	0.41	1	29170.9	28173.8	20320.1	3793.89	15539.7	16676.7	-2.15674	0.139	0.390728	0.0493799	-2.78865
ALBU_HUMAN	Serum albumin OS=Homo sapiens GN=ALB PE=1 SV=2	1	40	5992944	9447912	9304862	20950000	18740000	15715000	2.23897	1.407e-08	0.18964	0.0056755	5.40441
AMBP_HUMAN	Protein AMBP OS=Homo sapiens GN=AMBP PE=1 SV=1	1	7	1.40345e+06	7670411	1.05442e+06	714301	1.43483e+06	1.67207e+06	-2.65055	0.635	0.747187	0.38724	-0.9694
AMPQ_HUMAN	Aminopeptidase Q OS=Homo sapiens GN=AQPEP PE=1 SV=4	0.64	1	6600.45	10469.7	20773.6	15701.4	5166.72	12378.2	-1.13828	0.84	0.533364	0.784861	-0.291922
ANGL2_HUMAN	Angiopoietin-related protein 2 OS=Homo sapiens GN=ANGPTL2 PE=2 SV=1	0.67	1	31172.6	25436.2	36594.8	25684.3	25981.3	27916.1	-1.17117	0.468	0.112646	0.240459	-1.37733
ANK3_HUMAN	Ankyrin-3 OS=Homo sapiens GN=ANK3 PE=1 SV=3	0.43	1	30188.4	50976.2	65724.5	56248.2	37470.3	50973.4	-1.01518	0.951	0.282716	0.953199	-0.0624523
ANS1A_HUMAN	Ankyrin repeat and SAM domain-containing protein 1A OS=Homo sapiens GN=ANKS1A PE=1 SV=4	0.48	1	13265.5	38000.5	11689.4	9644.1	15864.9	104473	2.06467	0.669	0.963743	0.520907	0.702838
ANXA1_HUMAN	Annexin A1 OS=Homo sapiens GN=ANXA1 PE=1 SV=2	1	4	405744	261094	356948	332200	386511	333754	1.02801	0.956	0.151884	0.845798	0.207441
ANXA2_HUMAN	Annexin A2 OS=Homo sapiens GN=ANXA2 PE=1 SV=2	1	3	296604	229644	465465	761222	246641	364652	1.38398	0.825	0.478413	0.49846	0.743532
ANXA5_HUMAN	Annexin A5 OS=Homo sapiens GN=ANXA5 PE=1 SV=2	1	5	462771	240808	384898	368938	534157	350614	1.1518	0.84	0.276148	0.562676	0.630363
ANXA6_HUMAN	Annexin A6 OS=Homo sapiens GN=ANXA6 PE=1 SV=3	0.75	1	46245.6	21108	48960.5	71312.5	47841.6	26531.5	1.25252	0.895	0.428671	0.566208	0.624407
APOA1_HUMAN	Apolipoprotein A-I OS=Homo sapiens GN=APOA1 PE=1 SV=1	1	12	718000	12260000	525296	774221	598538	1.4817e+06	-4.73059	0.827	0.992167	0.413045	-0.912678
APOA4_HUMAN	Apolipoprotein A-IV OS=Homo sapiens GN=APOA4 PE=1 SV=3	0.99	3	121080	272414	84398	103020	717761	264528	2.27103	0.472	0.753295	0.352873	1.05023
APOE_HUMAN	Apolipoprotein E OS=Homo sapiens GN=APOE PE=1 SV=1	0.94	2	197679	102857	78717.9	81251.6	116717	108260	-1.23847	0.825	0.339445	0.555142	-0.643151
ARHG9_HUMAN	Rho guanine nucleotide exchange factor 9 OS=Homo sapiens GN=ARHGEF9 PE=1 SV=3	0.43	1	73150.8	24180.9	40309.7	245193	188214	24956.3	3.33013	0.296	0.646053	0.188684	1.58258
ASPN_HUMAN	Asporin OS=Homo sapiens GN=ASPN PE=1 SV=2	1	17	4834410	6.5862e+06	6.04202e+06	10090000	3.38376e+06	5.80574e+06	1.10404	0.951	0.341229	0.780076	0.298655
ATS7_HUMAN	A disintegrin and metalloproteinase with thrombospondin motifs 7 OS=Homo sapiens GN=ADAMTS7 PE=1 SV=2	0.52	1	1.30295e+06	927206	1.01645e+06	1.34854e+06	1.34876e+06	388659	-1.05206	0.785	0.360105	0.882307	-0.157736
BGH3_HUMAN	Transforming growth factor-beta-induced protein ig-h3 OS=Homo sapiens GN=TGFBI PE=1 SV=1	1	10	3786697	1.84211e+06	3.33091e+06	4100903	2.4256e+06	2.70689e+06	1.03054	0.958	0.316003	0.912863	0.116511
C4BPA_HUMAN	C4b-binding protein alpha chain OS=Homo sapiens GN=C4BPA PE=1 SV=2	0.93	2	46133.1	203228	34920.4	17490.4	50447.7	76215	-1.97208	0.62	0.802824	0.457999	-0.820526
CAV1_HUMAN	Caveolin-1 OS=Homo sapiens GN=CAV1 PE=1 SV=4	0.66	1	246225	138193	303008	388296	167239	227072	1.13846	0.921	0.40184	0.717937	0.38777
CC067_HUMAN	Uncharacterized protein C3orf67 OS=Homo sapiens GN=C3orf67 PE=2 SV=2	0.49	1	8071.07	2034.97	2594.71	1627.12	1233.61	447.115	-3.83958	0.058	0.666337	0.184791	-1.60027
CC88B_HUMAN	Coiled-coil domain-containing protein 88B OS=Homo sapiens GN=CCDC88B PE=2 SV=1	0.47	1	228089	1373291	66672.4	652009	715897	969831	1.40148	0.472	0.748467	0.625277	0.528248
CCD12_HUMAN	Coiled-coil domain-containing protein 12 OS=Homo sapiens GN=CCDC12 PE=1 SV=1	0.58	1	4.20841e+06	2168118	4335978	3386721	2882877	4.61023e+06	1.01562	0.84	0.292804	0.951941	0.0641335
CCD24_HUMAN	Coiled-coil domain-containing protein 24 OS=Homo sapiens GN=CCDC24 PE=2 SV=1	0.65	1	14544.3	91144.2	75799.2	26735	44564.2	107141	-1.01708	0.956	0.689936	0.977459	-0.0300609
CDC5L_HUMAN	Cell division cycle 5-like protein OS=Homo sapiens GN=CDC5L PE=1 SV=2	0.55	1	118580	48518.2	117017	164621	105004	101747	1.30712	0.785	0.354192	0.399039	0.94308
CEBPD_HUMAN	CCAAT/enhancer-binding protein delta OS=Homo sapiens GN=CEBPD PE=1 SV=2	0.59	1	62200.7	93902.9	39783	21840.9	80050.9	117772	1.12138	0.827	0.538244	0.816669	0.247551
CEP68_HUMAN	Centrosomal protein of 68 kDa OS=Homo sapiens GN=CEP68 PE=1 SV=2	0.42	1	32524.9	32410	86496.4	68026.8	4707.09	30100.4	-1.47258	0.83	0.773803	0.563364	-0.6292
CHAD_HUMAN	Chondroadherin OS=Homo sapiens GN=CHAD PE=2 SV=2	1	4	85813.3	102106	149188	114155	729794	146778	2.9389	0.213	0.670911	0.339139	1.08449
CHD6_HUMAN	Chromodomain-helicase-DNA-binding protein 6 OS=Homo sapiens GN=CHD6 PE=1 SV=3	0.49	1	107313	274420	168457	78438.5	296138	187140	1.02095	0.958	0.52118	0.963807	0.0482811
CILP1_HUMAN	Cartilage intermediate layer protein 1 OS=Homo sapiens GN=CILP PE=1 SV=3	1	62	79730000	39790000	72140000	56590000	76800000	68460000	1.05317	0.827	0.241475	0.814779	0.25017
CILP2_HUMAN	Cartilage intermediate layer protein 2 OS=Homo sapiens GN=CILP2 PE=2 SV=2	1	10	3.37487e+06	1.79152e+06	3542448	2.02861e+06	4.46976e+06	2.75996e+06	1.0631	0.956	0.369389	0.850853	0.200525
CJ062_HUMAN	Uncharacterized protein C10orf62 OS=Homo sapiens GN=C10orf62 PE=1 SV=1	0.42	1	5.17605e+06	5070816	8548245	7.31921e+06	6.98074e+06	2.00714e+06	-1.15257	0.785	0.431427	0.708122	-0.402171
CLUS_HUMAN	Clusterin OS=Homo sapiens GN=CLU PE=1 SV=1	1	16	6343659	8529314	7428730	1973805	7.29384e+06	7.21064e+06	-1.3534	0.785	0.35094	0.357726	-1.03841
CO1A1_HUMAN	Collagen alpha-1(I) chain OS=Homo sapiens GN=COL1A1 PE=1 SV=4	1	210	1115000000	1113000000	1164000000	882300000	933500000	1019150000	-1.19649	0.0008827	0.0493581	0.0127269	-4.29191
CO1A2_HUMAN	Collagen alpha-2(I) chain OS=Homo sapiens GN=COL1A2 PE=1 SV=6	1	186	799000000	857500000	897200000	606900000	750000000	718950000	-1.23019	0.007	0.0834087	0.0375046	-3.0642
CO2A1_HUMAN	Collagen alpha-1(II) chain OS=Homo sapiens GN=COL2A1 PE=1 SV=3	1	7	30020000	35370000	24230000	24740000	31450000	33135000	-1.0033	0.956	0.167829	0.982074	-0.0239046
CO3_HUMAN	Complement C3 OS=Homo sapiens GN=C3 PE=1 SV=2	0.97	2	101828	100422	92348.8	63351	200254	105034	1.25133	0.679	0.311587	0.576291	0.607545
CO3A1_HUMAN	Collagen alpha-1(III) chain OS=Homo sapiens GN=COL3A1 PE=1 SV=4	1	136	664900000	694600000	682800000	499600000	491600000	771450000	-1.15865	0.827	0.146557	0.370046	-1.00902
CO4A2_HUMAN	Collagen alpha-2(IV) chain OS=Homo sapiens GN=COL4A2 PE=1 SV=4	0.91	1	74657.2	91714.6	125091	135149	44191.7	78173.3	-1.13183	0.83	0.399739	0.728495	-0.372387
CO4B_HUMAN	Complement C4-B OS=Homo sapiens GN=C4B PE=1 SV=1	0.93	2	84744.4	137726	176448	132649	337220	131875	1.50844	0.785	0.46808	0.408589	0.922255
CO5A1_HUMAN	Collagen alpha-1(V) chain OS=Homo sapiens GN=COL5A1 PE=1 SV=3	0.98	1	5982637	4.13413e+06	5.19886e+06	4.86476e+06	5627872	4.28529e+06	-1.03639	0.83	0.159219	0.799945	-0.270799
CO5A2_HUMAN	Collagen alpha-2(V) chain OS=Homo sapiens GN=COL5A2 PE=1 SV=3	1	2	7.29152e+06	5.43414e+06	7.11271e+06	6.05783e+06	7.64655e+06	6008103	-1.00639	0.927	0.14839	0.960664	-0.0524781
CO6A1_HUMAN	Collagen alpha-1(VI) chain OS=Homo sapiens GN=COL6A1 PE=1 SV=3	1	50	28300000	18840000	22120000	28750000	20940000	19285000	-1.00413	0.899	0.213964	0.982305	-0.0235963
CO6A2_HUMAN	Collagen alpha-2(VI) chain OS=Homo sapiens GN=COL6A2 PE=1 SV=4	1	20	11620000	8071250	9897156	13880000	9306117	8.25367e+06	1.06257	0.996	0.232676	0.773929	0.307329
CO6A3_HUMAN	Collagen alpha-3(VI) chain OS=Homo sapiens GN=COL6A3 PE=1 SV=4	1	165	74250000	44890000	58900000	95930000	53070000	52000000	1.12896	0.921	0.310737	0.671795	0.456385
CO9_HUMAN	Complement component C9 OS=Homo sapiens GN=C9 PE=1 SV=2	0.99	3	367949	518926	264359	55708.1	118145	78359	-4.56454	1.153e-09	0.354784	0.0170121	-3.93634
COCA1_HUMAN	Collagen alpha-1(XII) chain OS=Homo sapiens GN=COL12A1 PE=1 SV=2	1	8	408147	369825	251150	529562	700798	300969	1.48799	0.532	0.315802	0.251811	1.33829
COEA1_HUMAN	Collagen alpha-1(XIV) chain OS=Homo sapiens GN=COL14A1 PE=1 SV=3	0.66	1	3916.51	4972.29	7380.71	35641	6237.64	4011.05	2.8206	0.058	0.740758	0.389712	0.963829
COGA1_HUMAN	Collagen alpha-1(XVI) chain OS=Homo sapiens GN=COL16A1 PE=1 SV=2	0.92	1	221421	200479	180507	172296	210969	288686	1.11544	0.672	0.183266	0.556819	0.640294
COLA1_HUMAN	Collagen alpha-1(XXI) chain OS=Homo sapiens GN=COL21A1 PE=2 SV=1	0.66	1	49038.9	54410	36525.3	42798.7	16991	52541.2	-1.24609	0.935	0.343647	0.480437	-0.777209
COMP_HUMAN	Cartilage oligomeric matrix protein OS=Homo sapiens GN=COMP PE=1 SV=2	1	48	35740000	28160000	59170000	42940000	56720000	60535000	1.30166	0.203	0.283703	0.313992	1.15063
CRAC1_HUMAN	Cartilage acidic protein 1 OS=Homo sapiens GN=CRTAC1 PE=1 SV=2	0.59	1	21121.6	8706.67	25828.1	22502.1	20632.3	23824.1	1.20307	0.882	0.274314	0.508101	0.725891
CRTAM_HUMAN	Cytotoxic and regulatory T-cell molecule OS=Homo sapiens GN=CRTAM PE=1 SV=2	0.39	1	157576	177721	240865	199944	197392	214321	1.06161	0.827	0.135515	0.668411	0.461515
CSMD1_HUMAN	CUB and sushi domain-containing protein 1 OS=Homo sapiens GN=CSMD1 PE=1 SV=2	0.74	1	10920.6	7340.71	7265.1	5847.06	6905.89	4455.73	-1.48335	0.15	0.229869	0.11861	-1.98141
CSPG2_HUMAN	Versican core protein OS=Homo sapiens GN=VCAN PE=1 SV=3	0.94	2	164455	112379	120943	94854.7	147418	117032	-1.10707	0.829	0.215467	0.594166	-0.578126
D19L3_HUMAN	Protein dpy-19 homolog 3 OS=Homo sapiens GN=DPY19L3 PE=2 SV=1	0.44	1	33797.3	15529.2	14044.6	23080	33414.4	17242.7	1.16358	0.935	0.426981	0.685075	0.43639
DDX4_HUMAN	Probable ATP-dependent RNA helicase DDX4 OS=Homo sapiens GN=DDX4 PE=2 SV=2	0.43	1	942487	742371	306044	740112	964655	656612	1.18609	0.827	0.346398	0.586722	0.590306
DEF3_HUMAN	Neutrophil defensin 3 OS=Homo sapiens GN=DEFA3 PE=1 SV=1	0.6	1	18039.2	118993	1	2899.37	13123.4	5866.03	-6.26041	1.252e-07	1.06244	0.359904	-1.03315
DERM_HUMAN	Dermatopontin OS=Homo sapiens GN=DPT PE=2 SV=2	1	5	571692	783354	756266	870354	415545	617088	-1.10947	0.827	0.261466	0.662159	-0.47103
DMRT1_HUMAN	Doublesex- and mab-3-related transcription factor 1 OS=Homo sapiens GN=DMRT1 PE=1 SV=2	0.45	1	5.96401e+06	4.31836e+06	6790397	5078498	5182846	3758443	-1.21776	0.611	0.195514	0.301755	-1.18459
DRD3_HUMAN	D(3) dopamine receptor OS=Homo sapiens GN=DRD3 PE=1 SV=2	0.63	1	151954	167139	154226	125332	153713	212423	1.03834	0.827	0.161519	0.827933	0.231988
ELN_HUMAN	Elastin OS=Homo sapiens GN=ELN PE=1 SV=2	1	5	415303	491477	414703	528510	265437	281725	-1.22852	0.468	0.255675	0.408576	-0.922281
EPN2_HUMAN	Epsin-2 OS=Homo sapiens GN=EPN2 PE=1 SV=3	0.83	1	690486	352827	428644	580988	517425	370755	-1.0019	0.928	0.290622	0.994177	-0.00776385
ETUD1_HUMAN	Elongation factor Tu GTP-binding domain-containing protein 1 OS=Homo sapiens GN=EFTUD1 PE=1 SV=2	0.61	1	26072	8052.55	17475.6	15306.1	10433.5	11625.5	-1.38097	0.532	0.363969	0.429672	-0.877682
EZRI_HUMAN	Ezrin OS=Homo sapiens GN=EZR PE=1 SV=4	0.67	1	69414.2	39951.6	64934.5	34835.8	95030.7	57388	1.07432	0.927	0.380233	0.838089	0.218014
F13A_HUMAN	Coagulation factor XIII A chain OS=Homo sapiens GN=F13A1 PE=1 SV=4	0.61	1	25499.8	36662.9	39108.7	40604.5	30358.6	20247.2	-1.11031	0.825	0.27485	0.666303	-0.464718
F1891_HUMAN	Protein FAM189A1 OS=Homo sapiens GN=FAM189A1 PE=2 SV=4	0.63	1	8361613	6420431	6.64442e+06	6004245	8.04027e+06	5155571	-1.11596	0.594	0.190169	0.519781	-0.704849
FABP4_HUMAN	Fatty acid-binding protein, adipocyte OS=Homo sapiens GN=FABP4 PE=1 SV=3	0.99	2	143547	258142	433193	206370	42761.6	141459	-2.13749	0.188	0.578462	0.200483	-1.53116
FBLN1_HUMAN	Fibulin-1 OS=Homo sapiens GN=FBLN1 PE=1 SV=4	0.45	1	108770	122430	93132.4	90083.6	167445	45442.2	-1.07051	0.83	0.373415	0.855342	-0.194392
FBN1_HUMAN	Fibrillin-1 OS=Homo sapiens GN=FBN1 PE=1 SV=2	1	34	6548195	5.88253e+06	8558128	10090000	5.58492e+06	5.39214e+06	1.00373	0.895	0.288831	0.988716	0.0150456
FIBA_HUMAN	Fibrinogen alpha chain OS=Homo sapiens GN=FGA PE=1 SV=2	1	17	6.72624e+06	17520000	2921209	2.41383e+06	3.97039e+06	6.51494e+06	-2.10614	0.203	0.65888	0.353264	-1.04927
FIBB_HUMAN	Fibrinogen beta chain OS=Homo sapiens GN=FGB PE=1 SV=2	1	4	206278	473152	49233.7	40619.2	111155	293525	-1.63634	0.83	0.880807	0.549979	-0.651983
FIBG_HUMAN	Fibrinogen gamma chain OS=Homo sapiens GN=FGG PE=1 SV=3	1	6	819536	1.70931e+06	210503	164376	481345	1.01835e+06	-1.64617	0.84	0.80187	0.514291	-0.714696
FINC_HUMAN	Fibronectin OS=Homo sapiens GN=FN1 PE=1 SV=3	1	72	17600000	41140000	24210000	10920000	34180000	36045000	-1.02224	0.956	0.478322	0.957849	-0.0562387
FLNA_HUMAN	Filamin-A OS=Homo sapiens GN=FLNA PE=1 SV=4	1	5	147226	122888	200033	223817	50798.7	50989.1	-1.44392	0.827	0.585759	0.480328	-0.777417
FMOD_HUMAN	Fibromodulin OS=Homo sapiens GN=FMOD PE=1 SV=2	1	6	1.09121e+06	336741	1.13289e+06	913054	802621	664224	-1.07603	0.895	0.34106	0.833296	-0.224601
GAGB1_HUMAN	G antigen family B member 1 OS=Homo sapiens GN=PAGE1 PE=1 SV=2	0.4	1	21694.5	20270.7	29011.3	17727.6	28885.3	20333.6	-1.0602	0.956	0.229893	0.771516	-0.310742
GBRP_HUMAN	Gamma-aminobutyric acid receptor subunit pi OS=Homo sapiens GN=GABRP PE=1 SV=1	0.66	1	112040	73664.4	75374.1	104646	95308	60087.4	-1.00399	0.892	0.260105	0.985954	-0.0187299
GLTL6_HUMAN	Polypeptide N-acetylgalactosaminyltransferase 10 OS=Homo sapiens GN=GALNT10 PE=1 SV=2	0.4	1	2221163	1.60237e+06	2742199	2.23522e+06	1.69813e+06	1.57378e+06	-1.19222	0.62	0.226108	0.413391	-0.911937
H2A2A_HUMAN	Histone H2A type 2-A OS=Homo sapiens GN=HIST2H2AA3 PE=1 SV=3	1	5	1.17026e+06	537572	1.42073e+06	1.51957e+06	593888	866060	-1.05002	0.927	0.457737	0.90233	-0.130689
H2AZ_HUMAN	Histone H2A.Z OS=Homo sapiens GN=H2AFZ PE=1 SV=2	0.65	1	15535	7183.67	17229.1	19481.9	10569.1	11857.8	1.04909	0.956	0.374345	0.882989	0.156813
H2B1A_HUMAN	Histone H2B type 1-K OS=Homo sapiens GN=HIST1H2BK PE=1 SV=3	0.68	1	10704.6	3745.54	16088.5	16755.4	7005.47	10700	1.12843	0.958	0.518212	0.788807	0.286381
H31T_HUMAN	Histone H3.1 OS=Homo sapiens GN=HIST1H3A PE=1 SV=2	0.99	2	70334.3	47202.1	106494	58898	45515.4	81646.6	-1.20407	0.84	0.34735	0.565315	-0.625911
H4_HUMAN	Histone H4 OS=Homo sapiens GN=HIST1H4A PE=1 SV=2	1	3	1.12793e+06	419083	1.21275e+06	1444191	588650	873844	1.05324	0.951	0.461674	0.897163	0.137656
HBA_HUMAN	Hemoglobin subunit alpha OS=Homo sapiens GN=HBA1 PE=1 SV=2	1	5	419242	1.81033e+06	1.10068e+06	7075657	222619	1.54571e+06	2.65565	0.827	0.929887	0.43825	0.860061
HBB_HUMAN	Hemoglobin subunit beta OS=Homo sapiens GN=HBB PE=1 SV=2	1	14	1.11562e+06	4.85236e+06	2.39442e+06	16360000	536607	3.53342e+06	2.44308	0.829	0.957774	0.464123	0.808542
HEMO_HUMAN	Hemopexin OS=Homo sapiens GN=HPX PE=1 SV=2	0.45	1	51093.1	87365.5	68907.8	100218	124870	85513.7	1.49784	0.159	0.227235	0.0911706	2.21448
HRG_HUMAN	Histidine-rich glycoprotein OS=Homo sapiens GN=HRG PE=1 SV=1	0.98	2	34651.1	111764	46690.7	30985.2	69457.4	72116.6	-1.11907	0.882	0.522332	0.814873	-0.25004
HTRA1_HUMAN	Serine protease HTRA1 OS=Homo sapiens GN=HTRA1 PE=1 SV=1	1	7	555449	554992	452769	519577	784063	776343	1.33058	0.058	0.165309	0.138819	1.84483
HYLS1_HUMAN	Hydrolethalus syndrome protein 1 OS=Homo sapiens GN=HYLS1 PE=1 SV=1	0.5	1	12383.6	15767.3	7315.68	6748.87	7726.3	12580.4	-1.31088	0.83	0.353054	0.409531	-0.920222
IGHG1_HUMAN	Ig gamma-1 chain C region OS=Homo sapiens GN=IGHG1 PE=1 SV=1	1	10	968766	6.15488e+06	4501554	6079899	7.00379e+06	4.26462e+06	1.4923	0.635	0.462319	0.331595	1.10385
IGHG2_HUMAN	Ig gamma-2 chain C region OS=Homo sapiens GN=IGHG2 PE=1 SV=2	0.94	1	21128.9	108964	76058.1	125756	141831	106506	1.81466	0.282	0.3938	0.112242	2.02977
IGHM_HUMAN	Ig mu chain C region OS=Homo sapiens GN=IGHM PE=1 SV=3	0.96	2	3594.53	83762.3	309551	91720.9	27703.6	41745.2	-2.46267	0.055	0.912725	0.448572	-0.839224
IGKC_HUMAN	Ig kappa chain C region OS=Homo sapiens GN=IGKC PE=1 SV=1	0.99	3	171489	1.2603e+06	1.1183e+06	1.2281e+06	1.67382e+06	649771	1.39277	0.895	0.565017	0.501473	0.737991
ITIH1_HUMAN	Inter-alpha-trypsin inhibitor heavy chain H1 OS=Homo sapiens GN=ITIH1 PE=1 SV=3	0.62	1	91146.9	25073.4	69298.2	51834.7	74371.3	66525.2	1.03888	0.958	0.361213	0.912404	0.117128
K1C24_HUMAN	Keratin, type I cytoskeletal 24 OS=Homo sapiens GN=KRT24 PE=1 SV=1	0.43	1	22879.9	4118.41	3704.53	10947.4	14700.2	2631.56	-1.0857	0.84	0.862745	0.916756	-0.111278
KANK1_HUMAN	KN motif and ankyrin repeat domain-containing protein 1 OS=Homo sapiens GN=KANK1 PE=2 SV=3	0.49	1	424683	557265	479545	153479	665642	624013	-1.01272	0.958	0.364025	0.972796	-0.0362821
KPYM_HUMAN	Pyruvate kinase isozymes M1/M2 OS=Homo sapiens GN=PKM2 PE=1 SV=4	0.81	1	22942.6	16177.6	18147.9	235.681	28645.6	21671.5	-1.13284	0.829	0.530448	0.811354	-0.254922
LAC1_HUMAN	Ig lambda-1 chain C regions OS=Homo sapiens GN=IGLC1 PE=1 SV=1	0.98	2	153737	963534	611979	788577	549347	700119	1.17857	0.861	0.441262	0.695544	0.420773
LDHA_HUMAN	L-lactate dehydrogenase A chain OS=Homo sapiens GN=LDHA PE=1 SV=2	0.67	1	14607.7	12940.1	13835.2	24316.8	24569.7	15200	1.54862	0.121	0.155192	0.0722864	2.42608
LDHB_HUMAN	L-lactate dehydrogenase B chain OS=Homo sapiens GN=LDHB PE=1 SV=2	0.67	1	5032.2	10083.2	13115.8	12615.4	4903.28	2776.68	-1.39102	0.827	0.599585	0.525382	-0.69488
LONM_HUMAN	Lon protease homolog, mitochondrial OS=Homo sapiens GN=LONP1 PE=1 SV=2	0.46	1	123191	75348.8	187887	151828	22154.1	202174	-1.0273	0.956	0.589604	0.959113	-0.0545502
LTBP2_HUMAN	Latent-transforming growth factor beta-binding protein 2 OS=Homo sapiens GN=LTBP2 PE=1 SV=2	0.94	2	318799	522809	303058	335678	792524	765638	1.65449	0.121	0.363676	0.202616	1.5222
LUM_HUMAN	Lumican OS=Homo sapiens GN=LUM PE=1 SV=2	1	13	2928289	2.70214e+06	3.13892e+06	4313006	2326357	1.9458e+06	-1.02145	0.827	0.259463	0.938254	-0.0824447
M3K11_HUMAN	Mitogen-activated protein kinase kinase kinase 11 OS=Homo sapiens GN=MAP3K11 PE=1 SV=1	0.48	1	9390.95	18630.9	6783.73	5444.61	17203.9	14643.9	1.07145	0.935	0.517033	0.87796	0.163627
MACF4_HUMAN	Microtubule-actin cross-linking factor 1, isoform 4 OS=Homo sapiens GN=MACF1 PE=1 SV=1	0.43	1	108364	125373	128153	93098	92496.7	187088	1.02982	0.84	0.263518	0.915986	0.112312
MADCA_HUMAN	Mucosal addressin cell adhesion molecule 1 OS=Homo sapiens GN=MADCAM1 PE=1 SV=2	0.5	1	1.03872e+06	741995	1.01673e+06	806849	1.13503e+06	529747	-1.13182	0.708	0.27254	0.614738	-0.544967
MARCS_HUMAN	Myristoylated alanine-rich C-kinase substrate OS=Homo sapiens GN=MARCKS PE=1 SV=4	0.51	1	32588.5	16863.1	13035.8	30493	22364.7	12945.2	1.05306	0.956	0.448927	0.894741	0.140926
MFAP5_HUMAN	Microfibrillar-associated protein 5 OS=Homo sapiens GN=MFAP5 PE=2 SV=1	0.93	1	53102.4	24427.6	67253.4	58957.2	38136.8	36742.6	-1.08179	0.846	0.36551	0.813734	-0.251619
MFGM_HUMAN	Lactadherin OS=Homo sapiens GN=MFGE8 PE=1 SV=2	1	3	575520	332806	586085	177792	455089	469717	-1.35535	0.785	0.36758	0.358296	-1.03703
MIME_HUMAN	Mimecan OS=Homo sapiens GN=OGN PE=1 SV=1	1	15	3159554	1645755	3.39951e+06	6.20497e+06	1.40045e+06	3.09908e+06	1.30466	0.83	0.515239	0.610451	0.551818
MMP10_HUMAN	Stromelysin-2 OS=Homo sapiens GN=MMP10 PE=1 SV=1	0.67	1	66909.8	76381.8	40948.9	15987.5	51324.1	22111.3	-2.06033	0.139	0.466114	0.106103	-2.07933
MMP11_HUMAN	Stromelysin-3 OS=Homo sapiens GN=MMP11 PE=1 SV=2	0.92	2	257533	156429	295966	255770	264266	151545	-1.0571	0.861	0.29249	0.828181	-0.231646
MTU1_HUMAN	Mitochondrial tRNA-specific 2-thiouridylase 1 OS=Homo sapiens GN=TRMU PE=1 SV=2	0.55	1	56612.2	27596.5	28169.2	73430.9	66256.1	40119.4	1.60002	0.45	0.367691	0.182065	1.61289
MUT7_HUMAN	Probable exonuclease mut-7 homolog OS=Homo sapiens GN=EXD3 PE=1 SV=3	0.4	1	6902.33	13632.7	7214.42	6065.46	7583.69	13567.4	-1.01958	0.895	0.423946	0.958014	-0.0560177
MYH11_HUMAN	Myosin-11 OS=Homo sapiens GN=MYH11 PE=1 SV=3	0.94	1	48633	30473.6	44753.6	45922.4	5464.52	7093.69	-2.11797	0.672	0.703255	0.202931	-1.52089
MYH9_HUMAN	Myosin-9 OS=Homo sapiens GN=MYH9 PE=1 SV=4	0.97	2	73272.8	56031.5	83018	137753	35259.5	64796.6	1.12004	0.84	0.429316	0.800513	0.270007
MYOC_HUMAN	Myocilin OS=Homo sapiens GN=MYOC PE=1 SV=2	0.99	3	29874.4	132768	74723.3	468671	188851	263627	3.88071	0.002	0.561916	0.0621701	2.56709
NCKP5_HUMAN	Nck-associated protein 5 OS=Homo sapiens GN=NCKAP5 PE=1 SV=2	0.39	1	424755	186448	169032	341485	258192	157243	-1.0308	0.895	0.457522	0.940717	-0.0791476
NCOA7_HUMAN	Nuclear receptor coactivator 7 OS=Homo sapiens GN=NCOA7 PE=1 SV=2	0.43	1	1736.04	1102.33	1985.83	3426.46	5735.96	3054.66	2.53246	0.027	0.319968	0.048629	2.80368
NHRF2_HUMAN	Na(+)/H(+) exchange regulatory cofactor NHE-RF2 OS=Homo sapiens GN=SLC9A3R2 PE=1 SV=2	0.7	2	87898.1	114639	16140.1	387200	388620	7115.11	3.58033	0.198	0.770595	0.222353	1.44355
NKAP_HUMAN	NF-kappa-B-activating protein OS=Homo sapiens GN=NKAP PE=1 SV=1	0.4	1	3470.05	1668.85	1103.74	486.801	5136.24	2470.51	1.29649	0.83	0.729329	0.706364	0.404761
PA2GA_HUMAN	Phospholipase A2, membrane associated OS=Homo sapiens GN=PLA2G2A PE=1 SV=2	0.99	2	771813	2084277	1.2433e+06	1.12793e+06	1.68154e+06	1.00121e+06	-1.07576	0.927	0.385686	0.836485	-0.220217
PCLO_HUMAN	Protein piccolo OS=Homo sapiens GN=PCLO PE=1 SV=3	0.51	1	36252	40532.1	30627.1	39370.1	31130.4	25425.2	-1.11973	0.719	0.179002	0.483323	-0.771753
PDPN_HUMAN	Podoplanin OS=Homo sapiens GN=PDPN PE=1 SV=3	0.66	2	525929	437396	456895	390340	440252	301936	-1.25403	0.099	0.141905	0.119432	-1.97537
PGBM_HUMAN	Basement membrane-specific heparan sulfate proteoglycan core protein OS=Homo sapiens GN=HSPG2 PE=1 SV=3	1	6	257426	190970	328455	352314	245383	192345	1.01698	0.927	0.287464	0.946476	0.071441
PGCA_HUMAN	Aggrecan core protein OS=Homo sapiens GN=ACAN PE=1 SV=2	0.98	2	105472	40607.8	275399	12362	49565	66327.4	-3.28627	0.555	0.75455	0.245041	-1.36136
PGS1_HUMAN	Biglycan OS=Homo sapiens GN=BGN PE=1 SV=2	1	22	9964259	6281235	8636544	10760000	8243431	8746001	1.11524	0.785	0.184435	0.510069	0.722322
PGS2_HUMAN	Decorin OS=Homo sapiens GN=DCN PE=1 SV=1	1	26	14720000	15370000	16020000	12460000	13040000	12420000	-1.21598	9.45e-09	0.0348708	0.00303022	-6.41746
PKHH1_HUMAN	Pleckstrin homology domain-containing family H member 1 OS=Homo sapiens GN=PLEKHH1 PE=2 SV=2	0.53	1	132085	117204	152412	126186	144149	109210	-1.05837	0.827	0.135048	0.633894	-0.514703
PMFBP_HUMAN	Polyamine-modulated factor 1-binding protein 1 OS=Homo sapiens GN=PMFBP1 PE=2 SV=1	0.94	2	106038	118687	98054.2	57744.5	109914	48594.7	-1.4926	0.23	0.277798	0.150806	-1.77359
POSTN_HUMAN	Periostin OS=Homo sapiens GN=POSTN PE=1 SV=2	1	12	735483	1.78284e+06	386293	2461600	922735	1.15122e+06	1.5615	0.814	0.649952	0.441585	0.853285
PPIA_HUMAN	Peptidyl-prolyl cis-trans isomerase A OS=Homo sapiens GN=PPIA PE=1 SV=2	0.75	1	18063.9	26206.5	30443.3	35937.9	23753.6	14735.1	-1.00386	0.958	0.340768	0.989944	-0.0134079
PRELP_HUMAN	Prolargin OS=Homo sapiens GN=PRELP PE=1 SV=1	1	40	31610000	23390000	26470000	14900000	27480000	35595000	-1.04482	0.958	0.277053	0.866066	-0.179779
PRG4_HUMAN	Proteoglycan 4 OS=Homo sapiens GN=PRG4 PE=1 SV=2	1	4	461713	631826	851641	597101	797332	1.09776e+06	1.28121	0.362	0.302421	0.378116	0.99023
PSMD6_HUMAN	26S proteasome non-ATPase regulatory subunit 6 OS=Homo sapiens GN=PSMD6 PE=1 SV=1	0.65	1	2510.24	1816.27	1621.47	1729.57	2508.34	1592.98	-1.02008	0.956	0.244842	0.925566	-0.09945
PTRF_HUMAN	Polymerase I and transcript release factor OS=Homo sapiens GN=PTRF PE=1 SV=1	0.58	1	26172.9	27658.2	37914.1	69757.1	18987.3	23566.3	1.22416	0.83	0.479607	0.701298	0.412242
PZRN4_HUMAN	PDZ domain-containing RING finger protein 4 OS=Homo sapiens GN=PDZRN4 PE=1 SV=3	0.66	1	21081.9	11887.2	23122.6	19514	24660	28285.7	1.29181	0.472	0.251303	0.272506	1.27134
RBNS5_HUMAN	Rabenosyn-5 OS=Homo sapiens GN=ZFYVE20 PE=1 SV=2	0.7	1	17496.4	9212.06	9393.82	5052.97	9355.89	6466.24	-1.72944	0.237	0.35418	0.167115	-1.68579
RCOR1_HUMAN	REST corepressor 1 OS=Homo sapiens GN=RCOR1 PE=1 SV=1	0.55	1	11717.3	5900.67	9482.2	5018.21	7198.67	14033.6	-1.03237	0.83	0.431185	0.933742	-0.0884881
RN145_HUMAN	RING finger protein 145 OS=Homo sapiens GN=RNF145 PE=2 SV=2	0.65	1	89039.5	108244	115833	63504.5	111701	112009	-1.09018	0.951	0.21195	0.656191	-0.480161
S4A7_HUMAN	Sodium bicarbonate cotransporter 3 OS=Homo sapiens GN=SLC4A7 PE=1 SV=2	0.45	1	104778	36645.4	172229	120615	83854.9	44481.6	-1.25989	0.827	0.553614	0.656013	-0.480434
SAMP_HUMAN	Serum amyloid P-component OS=Homo sapiens GN=APCS PE=1 SV=2	1	8	2619105	3220852	2.29963e+06	1.78998e+06	5539877	3.18415e+06	1.29171	0.827	0.35661	0.521266	0.702199
SCMC2_HUMAN	Calcium-binding mitochondrial carrier protein SCaMC-2 OS=Homo sapiens GN=SLC25A25 PE=1 SV=1	0.43	1	297296	361725	501474	205714	406974	289126	-1.28685	0.643	0.303109	0.362184	-1.02767
SP30L_HUMAN	Histone deacetylase complex subunit SAP30L OS=Homo sapiens GN=SAP30L PE=1 SV=1	0.98	1	26560000	19070000	15290000	19950000	25380000	21400000	1.09537	0.827	0.20443	0.62726	0.525121
SPAT7_HUMAN	Spermatogenesis-associated protein 7 OS=Homo sapiens GN=SPATA7 PE=2 SV=3	0.44	1	50897.7	67351.8	68127.2	59808.1	70581.1	63052.3	1.03791	0.934	0.121175	0.733953	0.364476
SPDL1_HUMAN	Putative speedy protein-like protein LOC442572 OS=Homo sapiens PE=5 SV=4	0.61	1	819759	638208	851234	582696	1572407	453325	1.12958	0.895	0.426734	0.795254	0.277351
SPRY3_HUMAN	SPRY domain-containing protein 3 OS=Homo sapiens GN=SPRYD3 PE=1 SV=2	0.41	1	3264.42	3419.34	3271.17	1714.88	3326.66	4018.12	-1.09882	0.935	0.208874	0.685238	-0.436146
SREC_HUMAN	Endothelial cells scavenger receptor OS=Homo sapiens GN=SCARF1 PE=1 SV=3	0.95	2	8775165	3.88701e+06	6.53806e+06	5721885	4669790	1.05071e+07	1.08847	0.83	0.414479	0.816522	0.247755
SRPX_HUMAN	Sushi repeat-containing protein SRPX OS=Homo sapiens GN=SRPX PE=2 SV=1	0.86	2	45204.3	73511	29563	50440.3	11672.9	38601.8	-1.47226	0.778	0.52124	0.409632	-0.920004
TAGL_HUMAN	Transgelin OS=Homo sapiens GN=TAGLN PE=1 SV=4	0.62	1	134248	130736	231661	132696	32142.3	22983.8	-2.64423	0.138	0.659141	0.0998555	-2.13313
TARSH_HUMAN	Target of Nesh-SH3 OS=Homo sapiens GN=ABI3BP PE=1 SV=1	0.95	1	8928.69	21534.3	22178.4	7158.24	11913.4	26307	-1.16005	0.956	0.542453	0.753361	-0.336566
TBA1B_HUMAN	Tubulin alpha-1B chain OS=Homo sapiens GN=TUBA1B PE=1 SV=1	0.97	1	181908	104889	107493	280363	117411	107252	1.28085	0.84	0.454915	0.580772	0.600114
TBB2B_HUMAN	Tubulin beta-2B chain OS=Homo sapiens GN=TUBB2B PE=1 SV=1	0.96	2	282251	450514	342319	395285	334334	251936	-1.09529	0.824	0.228914	0.653682	-0.484013
TENA_HUMAN	Tenascin OS=Homo sapiens GN=TNC PE=1 SV=2	1	6	562782	403188	228222	508149	857245	469554	1.53656	0.468	0.384773	0.24442	1.3635
TENX_HUMAN	Tenascin-X OS=Homo sapiens GN=TNXB PE=1 SV=2	1	28	2.43372e+06	1.34314e+06	3.71612e+06	4342162	3.79035e+06	3.51205e+06	1.55406	0.139	0.292204	0.130048	1.90127
TIMP3_HUMAN	Metalloproteinase inhibitor 3 OS=Homo sapiens GN=TIMP3 PE=1 SV=2	0.78	1	74116.4	159955	114826	129311	99637.2	153640	1.09656	0.827	0.290638	0.72099	0.383311
TPM2_HUMAN	Tropomyosin beta chain OS=Homo sapiens GN=TPM2 PE=1 SV=1	0.48	1	27028.5	7082.59	12020.3	57618.7	22675.4	20901.9	2.19365	0.472	0.644686	0.241869	1.37238
TSP1_HUMAN	Thrombospondin-1 OS=Homo sapiens GN=THBS1 PE=1 SV=2	0.98	3	636561	286503	526222	181555	457766	462079	-1.31586	0.827	0.404131	0.450703	-0.83497
TSP4_HUMAN	Thrombospondin-4 OS=Homo sapiens GN=THBS4 PE=1 SV=2	1	10	4375950	3.22867e+06	7797885	6.47733e+06	8767210	7739228	1.49221	0.064	0.306351	0.172577	1.65839
TTHY_HUMAN	Transthyretin OS=Homo sapiens GN=TTR PE=1 SV=1	1	14	414641	297687	1.3827e+06	264796	44680000	549237	21.7152	0.672	1.2692	0.382583	0.979978
UBC_HUMAN	Polyubiquitin-B OS=Homo sapiens GN=UBB PE=1 SV=1	0.68	1	53358.4	82237.3	73813.7	66981.3	106698	69772.1	1.16256	0.829	0.24297	0.502252	0.736563
VIME_HUMAN	Vimentin OS=Homo sapiens GN=VIM PE=1 SV=4	1	6	587956	587101	445967	1.48425e+06	506842	698069	1.65893	0.324	0.36457	0.304822	1.17596
VTNC_HUMAN	Vitronectin OS=Homo sapiens GN=VTN PE=1 SV=1	1	6	3.87612e+06	2.37835e+06	3143650	1.32757e+06	2.55532e+06	2343816	-1.50933	0.139	0.277653	0.139819	-1.83864
YP021_HUMAN	Putative uncharacterized protein MGC34800 OS=Homo sapiens PE=2 SV=1	0.48	1	531531	538997	479742	318092	425813	448404	-1.30023	0.099	0.118833	0.0545048	-2.69271
ZBT24_HUMAN	Zinc finger and BTB domain-containing protein 24 OS=Homo sapiens GN=ZBTB24 PE=1 SV=2	0.47	1	45113.8	62931.2	48775.5	56416.3	44801.9	48864.4	-1.04489	0.84	0.148911	0.743743	-0.350356
ZFHX4_HUMAN	Zinc finger homeobox protein 4 OS=Homo sapiens GN=ZFHX4 PE=1 SV=1	0.45	1	30763.6	23765.9	35473.8	13964.9	35896.3	24475.8	-1.21074	0.834	0.319514	0.507793	-0.726452
ZN532_HUMAN	Zinc finger protein 532 OS=Homo sapiens GN=ZNF532 PE=1 SV=2	0.44	1	7772.56	7322.8	4724.48	20934.9	9030.23	6893.45	1.85968	0.468	0.432427	0.272764	1.27053
ZSA5B_HUMAN	Zinc finger and SCAN domain-containing protein 5B OS=Homo sapiens GN=ZSCAN5B PE=2 SV=1	0.63	1	271.713	3079.22	2338.79	575.982	1670.49	1507.03	-1.51585	0.708	0.619546	0.515846	-0.711899
ZSCA1_HUMAN	Zinc finger and SCAN domain-containing protein 1 OS=Homo sapiens GN=ZSCAN1 PE=2 SV=2	0.55	1	540346	345112	513677	350566	353189	767016	1.0512	0.827	0.357942	0.882225	0.157848
