# Supplementary material for: Proteomic Differences between Male and Female Anterior Cruciate Ligament and Patellar Tendon
Source: PLoS One. 2014 May 12;9(5):e96526. doi: 10.1371/journal.pone.0096526 (PMC4018326; doi:10.1371/journal.pone.0096526)
Supplement: Table S5 — Quantitative values for each protein, in both anterior cruciate ligament (ACL) and patellar tendon (PT) for each sample. For proteins which were present in both ACL and PT at quantifiable levels, the fold-changes between both PT and ACL and male and female within these tissues and the statistical confidence of these changes are also reported. (XLSX) [file pone.0096526.s006.xlsx]

## Sheet: ngQuant_S5
Primary Protein Name	Protein Description	ACL Peptides	PT Peptides	ng/ng [ID05379 (female-ACL)]	ng/ng [ID05380 (female-ACL)]	ng/ng [ID05381 (female-ACL)]	ng/ng [ID05382 (male-ACL)]	ng/ng [ID05383 (male-ACL)]	ng/ng [ID05384 (male-ACL)]	ng/ng [ID05031 (female-PT)]	ng/ng [ID05032 (female-PT)]	ng/ng [ID05033 (female-PT)]	ng/ng [ID05034 (male-PT)]	ng/ng [ID05035 (male-PT)]	ng/ng [ID05036 (male-PT)]	Avg Female ACL	SD Female ACL	Avg Male ACL	SD Male ACL	average ACL	SD ACL	Avg Female PT	SD female PT	Avg Male PT	SD male PT	average PT	SD mean PT	Count	Female FC ACL/PT	Female p-value ACL/PT	Male FC ACL/PT	Male p-value ACL/PT	FC ACL/PT	p-value ACL/PT	Average Variation (CV)	Power	Cohens d
A1AT_HUMAN	Alpha-1-antitrypsin OS=Homo sapiens GN=SERPINA1 PE=1 SV=3	3	4	0.000169409	0.00013193	9.19154e-05	0.000178151	0.000247513	0.000109133	7.5702e-05	0.000121801	4.64607e-05	0.000108255	0.000112031	7.65296e-05	0.000131085	3.87539e-05	0.000178266	6.919e-05	0.000154675	5.64221e-05	8.13211e-05	3.7983e-05	9.89385e-05	1.94984e-05	9.01298e-05	2.86753e-05	2	1.61194	0.18739	1.80178	0.128543	1.71614	0.0315519	0.341466	0.930896	1.57991
ACTH_HUMAN	Actin, gamma-enteric smooth muscle OS=Homo sapiens GN=ACTG2 PE=1 SV=1	8	0	0.000265037	0.000135312	0.000339129	0.000491599	0.000104893	0.000114269	ACTS						0.000246493	0.000103166	0.000236921	0.000220608	0.000241707	0.000154117							1
ACTS_HUMAN	Actin, alpha skeletal muscle OS=Homo sapiens GN=ACTA1 PE=1 SV=1	0	9	ACTH						0.000125703	8.06799e-05	5.88598e-05	0.000366557	0.000120174	0.000170184							8.84144e-05	3.40864e-05	0.000218971	0.000130236	0.000153693	0.000111188	1
ADH1_YEAST	Alcohol dehydrogenase 1 OS=Saccharomyces cerevisiae GN=ADH1 PE=1 SV=4	21	18	0.00146123	0.00132161	0.00138538	0.00179622	0.00158574	0.00148533	0.000901121	0.00119571	0.000932106	0.00152356	0.00063907	0.00151102	0.00138941	6.98983e-05	0.00162243	0.000158661	0.00150592	0.000168266	0.00100965	0.000161881	0.00122455	0.000507081	0.0011171	0.000356637	2	1.37613	0.02029	1.32492	0.264372	1.34806	0.0363578	0.215495	0.759495	1.62154
ADH1B_HUMAN	Alcohol dehydrogenase 1B OS=Homo sapiens GN=ADH1B PE=1 SV=2	2	0	4.57938e-05	8.21101e-05	8.1652e-05	4.03658e-05	6.92309e-06	6.88675e-06							6.9852e-05	2.08362e-05	1.80586e-05	1.93187e-05	4.39553e-05	3.35814e-05							1
AHNK_HUMAN	Neuroblast differentiation-associated protein AHNAK OS=Homo sapiens GN=AHNAK PE=1 SV=2	2	0	0.000327999	0.000317128	0.000176765	0.00093717	0.000302594	0.000395055							0.000273964	8.43519e-05	0.00054494	0.000342813	0.000409452	0.00026811							1
ALBU_HUMAN	Serum albumin OS=Homo sapiens GN=ALB PE=1 SV=2	40	62	0.00112777	0.00140525	0.00137037	0.0049383	0.00370161	0.00271597	0.00111866	0.00168025	0.000952087	0.0047873	0.00340307	0.00387122	0.00130113	0.000151146	0.0037853	0.00111352	0.00254321	0.00153507	0.00125033	0.000381522	0.00402053	0.000704089	0.00263543	0.0015996	2	1.04063	0.84072	-1.06214	0.772562	-1.03626	0.92086	0.605276	0.921283	0.0628806
AMBP_HUMAN	Protein AMBP OS=Homo sapiens GN=AMBP PE=1 SV=1	7	10	0.000403245	0.00196964	0.000265833	0.000254322	0.000430988	0.000478593	0.00238834	0.00298308	0.0019267	0.00319627	0.00173455	0.00268498	0.000879572	0.00094652	0.000387968	0.000118163	0.00063377	0.000660642	0.00243271	0.000529588	0.0025386	0.000741774	0.00248565	0.000579345	2	-2.76579	0.0681912	-6.54332	0.00771041	-3.92201	0.00042372	0.637738	0.999995	-3.06956
ANXA1_HUMAN	Annexin A1 OS=Homo sapiens GN=ANXA1 PE=1 SV=2	4	2	0.000107322	6.43392e-05	8.70782e-05	0.00011024	0.00010869	9.26309e-05	2.33758e-05	1.61442e-05	2.3476e-05	5.13773e-05	1.9931e-05	5.29278e-05	8.62464e-05	2.15034e-05	0.000103853	9.74987e-06	9.50499e-05	1.7776e-05	2.09987e-05	4.20441e-06	4.1412e-05	1.86193e-05	3.12054e-05	1.64546e-05	2	4.10723	0.00670775	2.50781	0.0067642	3.04595	7.29001e-05	0.357159	1	3.86349
ANXA2_HUMAN	Annexin A2 OS=Homo sapiens GN=ANXA2 PE=1 SV=2	3	6	9.14236e-05	6.44893e-05	0.000129973	0.000296273	8.04947e-05	0.000112367	5.04053e-05	4.26561e-05	6.7307e-05	0.000129304	6.02209e-05	0.000106577	9.52952e-05	3.29128e-05	0.000163045	0.000116474	0.00012917	8.50695e-05	5.34562e-05	1.26055e-05	9.87008e-05	3.52087e-05	7.60785e-05	3.4257e-05	2	1.78268	0.108928	1.65191	0.411537	1.69785	0.186575	0.554435	0.805146	0.743142
ANXA5_HUMAN	Annexin A5 OS=Homo sapiens GN=ANXA5 PE=1 SV=2	5	4	0.000102151	4.82341e-05	7.69428e-05	9.27065e-05	0.000126593	7.4351e-05	2.46863e-05	1.52158e-05	2.44121e-05	3.78898e-05	2.22827e-05	4.7758e-05	7.57759e-05	2.69772e-05	9.78834e-05	2.65028e-05	8.68296e-05	2.68084e-05	2.14381e-05	5.39039e-06	3.59769e-05	1.28449e-05	2.87075e-05	1.18757e-05	2	3.53464	0.0267534	2.72073	0.0219503	3.02463	0.000665828	0.361213	1	2.54377
APOA1_HUMAN	Apolipoprotein A-I OS=Homo sapiens GN=APOA1 PE=1 SV=1	12	1	5.15299e-05	0.00192603	3.45616e-05	6.44114e-05	5.63055e-05	0.000183906	1 peptide to match						0.000670706	0.00108717	0.000101541	7.14455e-05	0.000386124	0.00075631							1
APOA4_HUMAN	Apolipoprotein A-IV OS=Homo sapiens GN=APOA4 PE=1 SV=3	3	0	4.38913e-05	8.99672e-05	2.77153e-05	4.71546e-05	0.00027549	9.59133e-05							5.38579e-05	3.23005e-05	0.000139519	0.000120251	9.66886e-05	9.1667e-05							1
APOE_HUMAN	Apolipoprotein E OS=Homo sapiens GN=APOE PE=1 SV=1	2	1	8.55979e-05	4.05776e-05	3.08787e-05	4.44255e-05	5.35125e-05	4.68478e-05	1 peptide to match						5.23514e-05	2.91979e-05	4.8262e-05	4.70566e-06	5.03067e-05	1.88383e-05							1
ASPN_HUMAN	Asporin OS=Homo sapiens GN=ASPN PE=1 SV=2	17	9	0.00087429	0.00117701	0.000918536	0.00212664	0.000675975	0.001029	0.000226363	0.000433319	0.000249589	0.000510665	0.000236554	0.000421799	0.000989944	0.000163504	0.0012772	0.000756511	0.00113357	0.000514172	0.00030309	0.000113378	0.000389673	0.000139851	0.000346382	0.000123345	2	3.26617	0.0039323	3.27763	0.116359	3.27262	0.00448682	0.404841	1	1.77754
BGH3_HUMAN	Transforming growth factor-beta-induced protein ig-h3 OS=Homo sapiens GN=TGFBI PE=1 SV=1	10	11	0.00168442	0.000728079	0.00125732	0.00222917	0.00113587	0.00116606	0.000356307	0.000367729	0.000381556	0.000445817	0.000485526	0.000595796	0.00122327	0.000479078	0.00151037	0.000622683	0.00136682	0.000521178	0.000368531	1.26435e-05	0.000509047	7.77066e-05	0.000438789	9.1666e-05	2	3.31932	0.0366047	2.96705	0.0506507	3.11498	0.00157199	0.295107	1	2.06096
C4BPA_HUMAN	C4b-binding protein alpha chain OS=Homo sapiens GN=C4BPA PE=1 SV=2	2	0	3.70366e-05	0.000148645	2.53969e-05	1.77303e-05	4.28826e-05	6.11665e-05							7.03597e-05	6.80468e-05	4.05931e-05	2.18084e-05	5.54764e-05	4.80438e-05							1
CHAD_HUMAN	Chondroadherin OS=Homo sapiens GN=CHAD PE=2 SV=2	4	0	2.57307e-05	2.84205e-05	4.10372e-05	4.46324e-05	0.000234557	4.57608e-05							3.17295e-05	8.17217e-06	0.000108317	0.000109329	7.00231e-05	8.10401e-05							1
CILP1_HUMAN	Cartilage intermediate layer protein 1 OS=Homo sapiens GN=CILP PE=1 SV=3	62	39	0.045502	0.0205165	0.0363141	0.0428507	0.0440074	0.0383761	0.0153196	0.0114097	0.0164258	0.0187224	0.00825183	0.0240813	0.0341109	0.0126376	0.0417448	0.00297414	0.0379278	0.00921438	0.014385	0.00263544	0.0170185	0.00805113	0.0157018	0.00554861	2	2.37128	0.0571848	2.4529	0.00754465	2.41551	0.00049084	0.29816	0.999999	2.65227
CILP2_HUMAN	Cartilage intermediate layer protein 2 OS=Homo sapiens GN=CILP2 PE=2 SV=2	10	13	0.00205814	0.000951237	0.00193048	0.00164463	0.00287161	0.00168955	0.0011874	0.000911291	0.00164232	0.00200932	0.00274465	0.00142494	0.00164662	0.000605592	0.0020686	0.00069579	0.00185761	0.000627508	0.001247	0.000369139	0.00205964	0.000661291	0.00165332	0.000653866	2	1.32046	0.38436	1.00435	0.987873	1.12356	0.59296	0.366645	0.651333	0.334134
CLUS_HUMAN	Clusterin OS=Homo sapiens GN=CLU PE=1 SV=1	16	12	0.00145496	0.00188231	0.00163804	0.000536077	0.001814	0.00175359	0.000531879	0.000607357	0.000374134	0.000383203	0.000180516	0.000497768	0.00165843	0.000214405	0.00136789	0.000721004	0.00151316	0.000501649	0.000504457	0.000119005	0.000353829	0.000160653	0.000429143	0.000150981	2	3.28757	0.00123299	3.86597	0.076176	3.52601	0.00048586	0.341672	1	2.42294
CO1A1_HUMAN	Collagen alpha-1(I) chain OS=Homo sapiens GN=COL1A1 PE=1 SV=4	200	520	0.308857	0.304176	0.284055	0.292249	0.277041	0.294357	0.461283	0.451224	0.50803	0.497286	0.448356	0.450596	0.299029	0.0131775	0.287882	0.00944814	0.293456	0.011935	0.473512	0.0303133	0.465413	0.0276259	0.469462	0.0263157	2	-1.5835	0.000794163	-1.61668	0.000459724	-1.59977	3.6803e-08	0.0483626	1	-11.9439
CO1A2_HUMAN	Collagen alpha-2(I) chain OS=Homo sapiens GN=COL1A2 PE=1 SV=6	183	374	0.217232	0.23147	0.252014	0.231008	0.261412	0.210694	0.369824	0.391882	0.346014	0.272216	0.392072	0.340893	0.233572	0.0174861	0.234371	0.0255258	0.233972	0.0195735	0.36924	0.0229396	0.33506	0.0601405	0.35215	0.0448076	2	-1.58084	0.00123545	-1.42961	0.0558434	-1.5051	0.000147002	0.105449	0.999997	-4.82663
CO2A1_HUMAN	Collagen alpha-1(II) chain OS=Homo sapiens GN=COL2A1 PE=1 SV=3	7	7	0.0321043	0.0354379	0.0225301	0.0344172	0.036784	0.0353587	0.0349907	0.0349048	0.0270945	0.0208242	0.0043447	0.026297	0.0300241	0.00670063	0.03552	0.00119162	0.0327721	0.0052525	0.03233	0.00453429	0.0171553	0.0114268	0.0247427	0.0113813	2	-1.0768	0.647431	2.07049	0.0504	1.32452	0.147707	0.31013	0.642894	-1.26052
CO3_HUMAN	Complement C3 OS=Homo sapiens GN=C3 PE=1 SV=2	2	2	0.00022824	0.000205069	0.000187516	0.000179298	0.000475254	0.000235614	0.000150746	0.000186151	7.48606e-05	0.000183754	0.000107009	0.000285749	0.000206942	2.04267e-05	0.000296722	0.000157156	0.000251832	0.000111643	0.000137252	5.68588e-05	0.000192171	8.96667e-05	0.000164712	7.35801e-05	2	1.50775	0.116397	1.54405	0.373543	1.52893	0.141574	0.445023	0.722161	0.838603
CO3A1_HUMAN	Collagen alpha-1(III) chain OS=Homo sapiens GN=COL3A1 PE=1 SV=4	135	90	0.266738	0.304584	0.29043	0.231946	0.238919	0.294151	0.059607	0.0504328	0.0466522	0.0936758	0.0673085	0.0791919	0.287251	0.0191222	0.255005	0.03408	0.271128	0.0303772	0.0522307	0.00666188	0.0800587	0.013205	0.0661447	0.0178835	2	5.49965	3.61416e-05	3.18522	0.00115556	4.09901	5.74138e-08	0.191205	1	7.28645
CO4A2_HUMAN	Collagen alpha-2(IV) chain OS=Homo sapiens GN=COL4A2 PE=1 SV=4	1	2	1 peptide to match						0.00012807	0.00030338	0.000211349	0.000334968	0.000185287	0.000176992							0.000214266	8.76914e-05	0.000232416	8.89095e-05	0.000223341	7.96033e-05	1
CO4B_HUMAN	Complement C4-B OS=Homo sapiens GN=C4B PE=1 SV=1	2	0	0.000195679	0.000289733	0.00036909	0.000386754	0.000824456	0.000304231							0.000284834	8.68095e-05	0.000505147	0.000279591	0.00039499	0.000221007							1
CO5A2_HUMAN	Collagen alpha-2(V) chain OS=Homo sapiens GN=COL5A2 PE=1 SV=3	2	1	0.012655	0.0085926	0.0111831	0.0132758	0.0140518	0.0104217	1 peptide to match						0.0108102	0.00205671	0.0125831	0.00191163	0.0116967	0.00202401							1
CO6A1_HUMAN	Collagen alpha-1(VI) chain OS=Homo sapiens GN=COL6A1 PE=1 SV=3	50	61	0.00967255	0.0057578	0.00667872	0.0116273	0.00765016	0.00687117	0.00529689	0.00623036	0.00578463	0.0146286	0.00829792	0.0075144	0.00736969	0.0020468	0.00871621	0.00255099	0.00804295	0.00219607	0.00577063	0.000466892	0.010147	0.0039009	0.00795879	0.00345249	2	1.2771	0.257527	-1.16415	0.623105	1.01057	0.960813	0.353419	0.960866	0.0360378
CO6A2_HUMAN	Collagen alpha-2(VI) chain OS=Homo sapiens GN=COL6A2 PE=1 SV=4	20	30	0.00537813	0.00298462	0.00377008	0.00700146	0.00437103	0.00354045	0.0022187	0.00216934	0.00223944	0.00342265	0.00455322	0.00297856	0.00404428	0.00122009	0.00497098	0.00180682	0.00450763	0.00146933	0.00220916	3.60077e-05	0.00365148	0.000811883	0.00293032	0.000942477	2	1.83069	0.0597943	1.36136	0.31284	1.53827	0.0512718	0.323797	0.823848	1.14284
CO6A3_HUMAN	Collagen alpha-3(VI) chain OS=Homo sapiens GN=COL6A3 PE=1 SV=4	163	174	0.0340383	0.0175908	0.0225266	0.045995	0.0250103	0.0190572	0.012216	0.0128555	0.0113921	0.021256	0.0281416	0.0137815	0.0247186	0.00844003	0.0300208	0.0141507	0.0273697	0.0108178	0.0121545	0.000733616	0.0210597	0.00718206	0.0166071	0.00668123	2	2.03369	0.0620648	1.42551	0.383416	1.64807	0.0649111	0.398779	0.833715	1.05962
CO9_HUMAN	Complement component C9 OS=Homo sapiens GN=C9 PE=1 SV=2	3	2	0.000185594	0.000238469	0.000120796	3.54808e-05	6.30977e-05	3.95123e-05	3.89816e-05	2.70397e-05	1.21884e-05	8.13343e-06	8.63974e-06	2.61807e-05	0.00018162	5.89372e-05	4.60303e-05	1.49177e-05	0.000113825	8.36288e-05	2.60699e-05	1.34229e-05	1.4318e-05	1.02766e-05	2.01939e-05	1.24798e-05	2	6.96664	0.0111847	3.21486	0.0386974	5.63659	0.0218428	0.676356	1	1.21909
COCA1_HUMAN	Collagen alpha-1(XII) chain OS=Homo sapiens GN=COL12A1 PE=1 SV=2	8	69	0.000607266	0.000506944	0.000347723	0.000998317	0.00104116	0.00049394	0.00432587	0.00406975	0.00311389	0.00544691	0.00335662	0.00454616	0.000487311	0.000130881	0.000844472	0.000304324	0.000665891	0.000286646	0.0038365	0.00063877	0.0044499	0.00104846	0.0041432	0.000846047	2	-7.8728	0.000882114	-5.26944	0.00462239	-6.22203	2.45461e-06	0.317336	1	-9.01094
COMP_HUMAN	Cartilage oligomeric matrix protein OS=Homo sapiens GN=COMP PE=1 SV=2	48	51	0.00664982	0.00483665	0.0113281	0.0107407	0.0112609	0.0114842	0.0050508	0.00391926	0.00588587	0.00929741	0.0049279	0.00537515	0.00760484	0.00334942	0.011162	0.000381482	0.0093834	0.00288818	0.00495198	0.000987021	0.00653349	0.00240406	0.00574273	0.00185791	2	1.53572	0.258555	1.70842	0.0301173	1.63396	0.0266378	0.31566	0.89649	1.33407
CSPG2_HUMAN	Versican core protein OS=Homo sapiens GN=VCAN PE=1 SV=3	2	0	0.00073433	0.000457169	0.000489222	0.000534812	0.000696973	0.000522468							0.00056024	0.000151616	0.000584751	9.73828e-05	0.000572496	0.000114754							1
DERM_HUMAN	Dermatopontin OS=Homo sapiens GN=DPT PE=2 SV=2	5	1	9.85934e-05	0.000114645	0.000104388	0.00018436	7.21087e-05	9.87869e-05	1 peptide to match						0.000105875	8.12822e-06	0.000118418	5.8644e-05	0.000112147	3.80693e-05							1
ELN_HUMAN	Elastin OS=Homo sapiens GN=ELN PE=1 SV=2	5	4	0.000201795	0.00020967	0.000176882	0.000317935	0.00013822	0.000134024	6.06396e-05	8.31481e-05	4.98633e-05	0.000124833	5.21643e-05	9.47956e-05	0.000196116	1.7116e-05	0.000196727	0.000104991	0.000196421	6.72794e-05	6.45503e-05	1.69835e-05	9.05978e-05	3.65159e-05	7.7574e-05	2.91939e-05	2	3.03818	0.000699118	2.17143	0.17354	2.53205	0.00264605	0.359431	0.999994	1.88697
FABP4_HUMAN	Fatty acid-binding protein, adipocyte OS=Homo sapiens GN=FABP4 PE=1 SV=3	2	1	2.53049e-05	4.14591e-05	6.91791e-05	4.59364e-05	7.98152e-06	2.49258e-05	1 peptide to match						4.53143e-05	2.21897e-05	2.62812e-05	1.90137e-05	3.57978e-05	2.12188e-05							1
FBLN1_HUMAN	Fibulin-1 OS=Homo sapiens GN=FBLN1 PE=1 SV=4	1	2	1 peptide to match						0.000256603	0.000166665	7.99249e-05	7.80828e-05	8.39506e-05	0.000254709							0.000167731	8.83438e-05	0.000138914	0.000100324	0.000153322	8.60055e-05	1
FBN1_HUMAN	Fibrillin-1 OS=Homo sapiens GN=FBN1 PE=1 SV=2	34	58	0.00448284	0.0037202	0.00519904	0.0082297	0.00397794	0.00375896	0.00821736	0.00705373	0.00655275	0.00864327	0.00624191	0.0108917	0.00446736	0.000739541	0.0053222	0.00252035	0.00489478	0.00172594	0.00727461	0.000854006	0.00859228	0.00232529	0.00793345	0.00172494	2	-1.62839	0.0126054	-1.61442	0.17394	-1.6208	0.0122451	0.285017	0.897529	-1.79556
FIBA_HUMAN	Fibrinogen alpha chain OS=Homo sapiens GN=FGA PE=1 SV=2	17	0	0.00429617	0.00748022	0.00188151	0.00212705	0.00295488	0.00380675							0.00455263	0.00280815	0.00296289	0.000839878	0.00375776	0.00204808							1
FIBB_HUMAN	Fibrinogen beta chain OS=Homo sapiens GN=FGB PE=1 SV=2	4	0	7.59652e-05	0.000161984	1.60917e-05	1.77868e-05	4.4837e-05	0.000111907							8.46802e-05	7.33355e-05	5.81769e-05	4.84573e-05	7.14286e-05	5.74562e-05							1
FIBG_HUMAN	Fibrinogen gamma chain OS=Homo sapiens GN=FGG PE=1 SV=3	6	0	0.000209012	0.000418541	5.04556e-05	5.4094e-05	0.000131943	0.000274637							0.000226003	0.00018463	0.000153558	0.000111849	0.00018978	0.000142175							1
FINC_HUMAN	Fibronectin OS=Homo sapiens GN=FN1 PE=1 SV=3	72	32	0.00685279	0.0151961	0.00856882	0.00532911	0.0141821	0.0150301	0.000996516	0.00146416	0.00144677	0.00216706	0.000990014	0.00378849	0.0102059	0.00440601	0.0115138	0.00537284	0.0108598	0.00445256	0.00130248	0.000265118	0.00231519	0.00140511	0.00180884	0.0010609	2	7.83573	0.0250382	4.97315	0.0455199	6.00378	0.000677784	0.498257	1	2.16685
FLNA_HUMAN	Filamin-A OS=Homo sapiens GN=FLNA PE=1 SV=4	5	1	0.000232244	0.00017827	0.000278587	0.000442867	7.61386e-05	8.31042e-05	1 peptide to match						0.0002297	5.02065e-05	0.000200703	0.000209749	0.000215202	0.000137326							1
FMOD_HUMAN	Fibromodulin OS=Homo sapiens GN=FMOD PE=1 SV=2	6	15	0.000303804	8.3571e-05	0.000268771	0.000314726	0.000242462	0.000173396	0.000957656	0.000464129	0.000844244	0.000745697	0.000479567	0.000557819	0.000218715	0.000118342	0.000243528	7.06708e-05	0.000231122	8.8229e-05	0.000755343	0.000258495	0.000594361	0.000136777	0.000674852	0.000204904	2	-3.45355	0.0308079	-2.44063	0.0168605	-2.9199	0.000649625	0.342685	1	-4.33774
H2A2A_HUMAN	Histone H2A type 2-A OS=Homo sapiens GN=HIST2H2AA3 PE=1 SV=3	5	7	0.000129311	5.46142e-05	0.000140003	0.000210448	6.97329e-05	9.50125e-05	7.68973e-05	5.10621e-05	0.000105235	0.000110726	0.000135729	0.000100553	0.000107976	4.6521e-05	0.000125064	7.50167e-05	0.00011652	5.66064e-05	7.77314e-05	2.7096e-05	0.00011567	1.81016e-05	9.67005e-05	2.92666e-05	2	1.38909	0.385631	1.08122	0.843301	1.20496	0.463741	0.39423	0.617841	0.368253
H2B1M_HUMAN	Histone H2B type 1-K OS=Homo sapiens GN=HIST1H2BK PE=1 SV=3	0	4							9.83428e-06	6.02975e-06	1.42768e-05	1.59905e-05	2.46254e-05	8.82993e-06							1.00469e-05	4.12762e-06	1.64819e-05	7.90919e-06	1.32644e-05	6.6528e-06	1
H31T_HUMAN	Histone H3.1 OS=Homo sapiens GN=HIST1H3A PE=1 SV=2	2	0	1.30638e-05	7.98756e-06	1.79188e-05	1.38135e-05	8.95121e-06	1.51731e-05							1.29901e-05	4.96603e-06	1.26459e-05	3.27112e-06	1.2818e-05	3.76566e-06							1
H33_HUMAN	Histone H3.3 OS=Homo sapiens GN=H3F3A PE=1 SV=2	0	3							3.2574e-05	3.8283e-05	6.93447e-05	5.16241e-05	6.76333e-05	2.55314e-05							4.67339e-05	1.97885e-05	4.82629e-05	2.12513e-05	4.74984e-05	1.83843e-05	1
H4_HUMAN	Histone H4 OS=Homo sapiens GN=HIST1H4A PE=1 SV=2	3	7	0.000102376	3.46549e-05	9.97167e-05	0.000165515	5.65708e-05	7.92707e-05	2.6085e-05	2.64524e-05	5.26874e-05	3.59664e-05	5.96398e-05	3.85831e-05	7.89159e-05	3.83542e-05	0.000100452	5.74779e-05	8.96841e-05	4.52664e-05	3.50749e-05	1.5254e-05	4.47298e-05	1.29785e-05	3.99024e-05	1.37264e-05	2	2.24992	0.139651	2.24576	0.176782	2.24759	0.0275148	0.424366	0.998061	1.1617
HBA_HUMAN	Hemoglobin subunit alpha OS=Homo sapiens GN=HBA1 PE=1 SV=2	5	4	5.0008e-05	0.000191585	0.000114819	0.00101718	2.80361e-05	0.000181986	5.52501e-05	3.69363e-05	1.87752e-05	0.00011383	2.45492e-05	0.000178499	0.000118804	7.08727e-05	0.000409069	0.000532239	0.000263936	0.000374962	3.69872e-05	1.82375e-05	0.000105626	7.73021e-05	7.13066e-05	6.27429e-05	2	3.21203	0.124889	3.8728	0.383788	3.70143	0.242886	1.15028	0.998134	0.543695
HBB_HUMAN	Hemoglobin subunit beta OS=Homo sapiens GN=HBB PE=1 SV=2	14	5	9.30317e-05	0.000416604	0.000190816	0.00197093	4.52276e-05	0.000332207	5.77978e-05	3.6045e-05	1.82486e-05	9.15978e-05	1.98058e-05	0.000202757	0.000233484	0.000165952	0.000782788	0.00103892	0.000508136	0.000730258	3.73638e-05	1.98076e-05	0.00010472	9.21789e-05	7.10421e-05	7.01198e-05	2	6.24893	0.111896	7.47503	0.323139	7.1526	0.175136	1.21207	1	0.633386
HRG_HUMAN	Histidine-rich glycoprotein OS=Homo sapiens GN=HRG PE=1 SV=1	2	2	2.47255e-05	7.26575e-05	3.01815e-05	2.79178e-05	5.24769e-05	5.14271e-05	1.62261e-06	8.17819e-06	8.57919e-06	7.09693e-06	8.60492e-06	2.06913e-05	4.25215e-05	2.62407e-05	4.39406e-05	1.38861e-05	4.32311e-05	1.87926e-05	6.12667e-06	3.90577e-06	1.21311e-05	7.45166e-06	9.12886e-06	6.2553e-06	2	6.9404	0.0763117	3.62216	0.0249838	4.73564	0.00177871	0.559962	1	1.91034
HTRA1_HUMAN	Serine protease HTRA1 OS=Homo sapiens GN=HTRA1 PE=1 SV=1	7	1	0.000156806	0.000143613	0.000119253	0.000186589	0.0002073	0.000211346	1 peptide to match						0.000139891	1.90511e-05	0.000201745	1.32804e-05	0.000170818	3.69257e-05							1
IGHG1_HUMAN	Ig gamma-1 chain C region OS=Homo sapiens GN=IGHG1 PE=1 SV=1	10	9	0.00016512	0.00103476	0.000754359	0.00141132	0.00138558	0.000769553	0.000174441	0.000940553	0.000382361	0.000865081	0.000660321	0.000840776	0.000651412	0.000443865	0.00118882	0.00036332	0.000920114	0.00046717	0.000499118	0.000396177	0.000788726	0.000111864	0.000643922	0.000304877	2	1.30513	0.680429	1.50726	0.142397	1.42892	0.2531	0.490599	0.648787	0.613584
IGHG2_HUMAN	Ig gamma-2 chain C region OS=Homo sapiens GN=IGHG2 PE=1 SV=2	1	3	1 peptide to match						2.86526e-05	0.000118798	4.24901e-05	0.000175241	0.000132181	0.000119849							6.33135e-05	4.85463e-05	0.000142424	2.9082e-05	0.000102869	5.62009e-05	1
IGHM_HUMAN	Ig mu chain C region OS=Homo sapiens GN=IGHM PE=1 SV=3	2	0	2.12269e-06	4.50654e-05	0.000165599	6.83929e-05	1.73221e-05	2.46975e-05							7.09291e-05	8.47517e-05	3.68042e-05	2.76041e-05	5.38667e-05	5.9391e-05							1
IGKC_HUMAN	Ig kappa chain C region OS=Homo sapiens GN=IGKC PE=1 SV=1	3	4	1.58956e-05	0.000106431	9.39038e-05	0.000143739	0.000164275	6.02934e-05	2.42554e-05	0.000139172	2.63114e-05	7.34675e-05	8.48774e-05	0.000106846	7.20767e-05	4.90558e-05	0.000122769	5.50712e-05	9.74229e-05	5.4283e-05	6.32463e-05	6.57617e-05	8.83971e-05	1.69655e-05	7.58217e-05	4.51081e-05	2	1.13962	0.861185	1.38884	0.359914	1.2849	0.470713	0.576056	0.611099	0.408268
IQEC2_HUMAN	IQ motif and SEC7 domain-containing protein 2 OS=Homo sapiens GN=IQSEC2 PE=2 SV=1	0	5							0.00053933	0.000773082	0.000866761	0.000763277	0.000641321	0.000408652							0.000726391	0.000168635	0.000604417	0.00018017	0.000665404	0.000169773	1
K2C1_HUMAN	Keratin, type II cytoskeletal 1 OS=Homo sapiens GN=KRT1 PE=1 SV=6	0	2							2.9204e-05	0.000351196	4.31576e-05	4.05055e-05	2.1043e-05	6.99257e-05							0.000141186	0.000182008	4.38247e-05	2.46098e-05	9.25053e-05	0.000127815	1
LAC1_HUMAN	Ig lambda-1 chain C regions OS=Homo sapiens GN=IGLC1 PE=1 SV=1	2	4	2.09078e-05	0.000119385	7.53966e-05	0.000135418	7.91043e-05	9.51832e-05	6.43584e-05	0.000125638	0.000101121	0.000200311	0.000141916	0.000125981	7.18964e-05	4.93317e-05	0.000103235	2.90073e-05	8.75657e-05	4.00581e-05	9.70389e-05	3.08429e-05	0.000156069	3.9134e-05	0.000126554	4.51495e-05	2	-1.3497	0.495765	-1.51179	0.133495	-1.44525	0.144675	0.407112	0.668872	-0.977588
LAMB2_HUMAN	Laminin subunit beta-2 OS=Homo sapiens GN=LAMB2 PE=1 SV=2	0	2							0.000129951	9.7687e-05	8.88319e-05	0.000229296	0.000125381	0.000124159							0.00010549	2.16418e-05	0.000159612	6.03511e-05	0.000132551	5.02295e-05	1
LTBP2_HUMAN	Latent-transforming growth factor beta-binding protein 2 OS=Homo sapiens GN=LTBP2 PE=1 SV=2	2	0	0.000744769	0.00111275	0.000641376	0.00099021	0.00196037	0.00178771							0.000832965	0.000247755	0.00157943	0.000517532	0.0012062	0.000546673							1
LUM_HUMAN	Lumican OS=Homo sapiens GN=LUM PE=1 SV=2	13	9	0.000445854	0.000426366	0.000473952	0.000999683	0.000389192	0.000371054	0.000145794	0.000178235	0.000137264	0.000396113	0.00029798	0.000345871	0.000448724	2.39223e-05	0.000586643	0.000357818	0.000517683	0.000239059	0.000153764	2.16172e-05	0.000346655	4.90711e-05	0.00025021	0.00011096	2	2.91826	9.27104e-05	1.6923	0.313887	2.069	0.0322148	0.452626	0.974351	1.16455
MFAP4_HUMAN	Microfibril-associated glycoprotein 4 OS=Homo sapiens GN=MFAP4 PE=1 SV=2	0	4							3.97389e-05	3.90012e-05	4.10506e-05	7.43126e-05	3.96059e-05	3.99202e-05							3.99302e-05	1.03806e-06	5.12796e-05	1.99478e-05	4.56049e-05	1.40797e-05	1
MFGM_HUMAN	Lactadherin OS=Homo sapiens GN=MFGE8 PE=1 SV=2	3	0	0.000198159	0.000104399	0.000182808	7.72973e-05	0.000165909	0.000161584							0.000161789	5.02904e-05	0.00013493	4.99582e-05	0.000148359	4.71847e-05							1
MIME_HUMAN	Mimecan OS=Homo sapiens GN=OGN PE=1 SV=1	15	7	0.000600776	0.000260086	0.000589152	0.00146917	0.000254906	0.00053603	0.000113188	0.000106701	0.000101716	0.000182097	0.000161875	0.000169403	0.000483338	0.000193429	0.000753367	0.000635636	0.000618353	0.000445482	0.000107202	5.75259e-06	0.000171125	1.02205e-05	0.000139163	3.57892e-05	2	4.50868	0.0281322	4.40245	0.187845	4.44336	0.0253194	0.488804	1	1.12581
MMP11_HUMAN	Stromelysin-3 OS=Homo sapiens GN=MMP11 PE=1 SV=2	2	0	0.000168465	9.32271e-05	0.000175388	0.000211263	0.000183037	9.94176e-05							0.000145693	4.55688e-05	0.000164572	5.81639e-05	0.000155133	4.78618e-05							1
MMP3_HUMAN	Stromelysin-1 OS=Homo sapiens GN=MMP3 PE=1 SV=2	0	4							7.62081e-05	0.000124563	0.000152208	9.8372e-05	4.31368e-05	5.485e-05							0.00011766	3.84676e-05	6.54529e-05	2.91041e-05	9.15564e-05	4.18137e-05	1
MYH9_HUMAN	Myosin-9 OS=Homo sapiens GN=MYH9 PE=1 SV=4	2	1	0.0001988	0.000138502	0.000204046	0.000471926	0.000101291	0.000175691	1 peptide to match						0.000180449	3.64222e-05	0.000249636	0.00019607	0.000215043	0.000131697							1
MYOC_HUMAN	Myocilin OS=Homo sapiens GN=MYOC PE=1 SV=2	3	4	1.35898e-05	5.50245e-05	3.07929e-05	0.000269203	9.09605e-05	0.000120013	8.77649e-05	0.000165871	3.22662e-05	0.000256706	5.89813e-05	0.000105663	3.31357e-05	2.08165e-05	0.000160059	9.56311e-05	9.65972e-05	9.30821e-05	9.53006e-05	6.71203e-05	0.00014045	0.000103351	0.000117875	8.17689e-05	2	-2.87607	0.200243	1.13961	0.821259	-1.22028	0.682887	0.82865	0.713132	-0.232995
NHRF2_HUMAN	Na(+)/H(+) exchange regulatory cofactor NHE-RF2 OS=Homo sapiens GN=SLC9A3R2 PE=1 SV=2	2	0	3.93876e-05	4.68017e-05	6.55194e-06	0.000219086	0.000184385	3.18729e-06							3.09137e-05	2.14211e-05	0.000135553	0.000115937	8.32332e-05	9.40475e-05							1
PA2GA_HUMAN	Phospholipase A2, membrane associated OS=Homo sapiens GN=PLA2G2A PE=1 SV=2	2	2	0.000148658	0.000365749	0.000216938	0.00027432	0.00034293	0.00019294	0.00027667	0.000566456	0.000149782	0.000277062	0.000208609	0.000494222	0.000243782	0.000111007	0.000270063	7.50856e-05	0.000256922	8.59729e-05	0.000330969	0.000213578	0.000326631	0.000149119	0.0003288	0.000164762	2	-1.35765	0.56444	-1.20946	0.588828	-1.27976	0.365778	0.417863	0.62023	-0.785749
PDPN_HUMAN	Podoplanin OS=Homo sapiens GN=PDPN PE=1 SV=3	2	0	0.000105179	7.96944e-05	8.27755e-05	9.85699e-05	9.32234e-05	6.03837e-05							8.92164e-05	1.39099e-05	8.4059e-05	2.0677e-05	8.66377e-05	1.60121e-05							1
PGBM_HUMAN	Basement membrane-specific heparan sulfate proteoglycan core protein OS=Homo sapiens GN=HSPG2 PE=1 SV=3	6	4	0.000591646	0.000450197	0.000683469	0.000952734	0.000684642	0.00052223	0.000233882	0.000280279	0.000194584	0.000428633	0.000215261	0.000321116	0.000575104	0.000117513	0.000719869	0.000217403	0.000647486	0.000175261	0.000236248	4.28964e-05	0.00032167	0.000106687	0.000278959	8.64752e-05	2	2.43432	0.00936612	2.23791	0.0464895	2.32108	0.000952078	0.290336	0.999998	2.17543
PGCA_HUMAN	Aggrecan core protein OS=Homo sapiens GN=ACAN PE=1 SV=2	2	0	0.000316053	0.000110862	0.000747595	4.67747e-05	0.00015726	0.000200054							0.000391503	0.000325003	0.000134696	7.90915e-05	0.0002631	0.000254043							1
PGS1_HUMAN	Biglycan OS=Homo sapiens GN=BGN PE=1 SV=2	22	18	0.00168825	0.000910439	0.00117177	0.00201383	0.00155633	0.00135359	0.000496809	0.000280158	0.000459082	0.000588605	0.000397244	0.000615282	0.00125682	0.000395821	0.00164125	0.00033821	0.00144904	0.000390845	0.000412016	0.00011574	0.000533711	0.000118933	0.000472863	0.000124335	2	3.05042	0.0238379	3.07517	0.00588266	3.06439	0.00016606	0.266334	1	2.5929
PGS2_HUMAN	Decorin OS=Homo sapiens GN=DCN PE=1 SV=1	23	25	0.00244923	0.00234607	0.00234596	0.00268215	0.00228733	0.00215805	0.00223437	0.00214134	0.00205204	0.00288137	0.00216392	0.00224216	0.00238042	5.95914e-05	0.00237585	0.000273031	0.00237814	0.000176763	0.00214258	9.11733e-05	0.00242915	0.000393583	0.00228587	0.000299873	2	1.11101	0.0194001	-1.02243	0.85656	1.04037	0.53078	0.102757	0.616934	0.50201
PMFBP_HUMAN	Polyamine-modulated factor 1-binding protein 1 OS=Homo sapiens GN=PMFBP1 PE=2 SV=1	2	0	0.00015117	0.000154155	0.000126635	0.000103948	0.000165912	6.91539e-05							0.000143987	1.51011e-05	0.000113005	4.9011e-05	0.000128496	3.66062e-05							1
POSTN_HUMAN	Periostin OS=Homo sapiens GN=POSTN PE=1 SV=2	12	16	0.000310756	0.000703011	0.000144252	0.00148498	0.000407045	0.000518092	4.28497e-05	0.000527034	4.15568e-05	0.000125641	0.00159735	0.000116254	0.000386007	0.000286879	0.000803373	0.000592897	0.00059469	0.000475173	0.000203814	0.000279918	0.000613081	0.000852413	0.000408447	0.000610111	2	1.89392	0.475129	1.31039	0.766798	1.45598	0.568331	1.14638	0.651068	0.389354
PRELP_HUMAN	Prolargin OS=Homo sapiens GN=PRELP PE=1 SV=1	40	29	0.00346131	0.00224167	0.00241236	0.00204672	0.00359904	0.0039115	0.00107361	0.00118425	0.000964514	0.00167979	0.00111922	0.0011759	0.00270511	0.000660419	0.00318575	0.000998724	0.00294543	0.000801714	0.00107413	0.000109869	0.00132497	0.000308585	0.00119955	0.000248587	2	2.51843	0.0134828	2.40439	0.0368146	2.45545	0.000467477	0.239711	1	2.25737
PRG4_HUMAN	Proteoglycan 4 OS=Homo sapiens GN=PRG4 PE=1 SV=2	4	4	0.000553159	0.000690485	0.000918582	0.000897512	0.00101336	0.00125319	0.000462639	0.000460292	0.000705524	0.000797937	0.000436271	0.00164985	0.000720742	0.000184581	0.00105469	0.000181406	0.000887715	0.000245453	0.000542818	0.000140912	0.000961354	0.000623077	0.000752086	0.000464526	2	1.32778	0.255167	1.09709	0.815543	1.18034	0.541352	0.447075	0.630213	0.523338
SAMP_HUMAN	Serum amyloid P-component OS=Homo sapiens GN=APCS PE=1 SV=2	8	10	0.000355722	0.000398065	0.000285729	0.000308224	0.000804131	0.000425562	0.000461013	0.000316037	0.000244941	0.000445071	0.000260147	0.000470476	0.000346505	5.67319e-05	0.000512639	0.000259167	0.000429572	0.000190879	0.000340664	0.000110121	0.000391898	0.000114804	0.000366281	0.000104452	2	1.01715	0.938827	1.30809	0.501587	1.17279	0.492447	0.364757	0.619248	0.341511
SODE_HUMAN	Extracellular superoxide dismutase [Cu-Zn] OS=Homo sapiens GN=SOD3 PE=1 SV=2	0	2							2.28337e-05	1.52962e-05	2.32086e-05	5.1288e-05	1.55173e-05	3.31551e-05							2.04462e-05	4.46392e-06	3.33201e-05	1.78859e-05	2.68831e-05	1.36255e-05	1
SORC3_HUMAN	VPS10 domain-containing receptor SorCS3 OS=Homo sapiens GN=SORCS3 PE=2 SV=2	0	2							0.000229122	0.000180554	0.000238181	0.000414712	0.000164673	0.000330878							0.000215952	3.09887e-05	0.000303421	0.000127261	0.000259687	9.56946e-05	1
SREC_HUMAN	Endothelial cells scavenger receptor OS=Homo sapiens GN=SCARF1 PE=1 SV=3	2	1	0.0091885	0.00370813	0.00620184	0.00756531	0.00517735	0.0109897	1 peptide to match						0.00636615	0.00274388	0.0079108	0.00292155	0.00713848	0.00267236							1
SRPX_HUMAN	Sushi repeat-containing protein SRPX OS=Homo sapiens GN=SRPX PE=2 SV=1	2	1	2.79204e-05	4.1366e-05	1.65414e-05	3.93385e-05	7.63379e-06	2.38326e-05	1 peptide to match						2.86093e-05	1.24266e-05	2.36016e-05	1.58536e-05	2.61054e-05	1.30318e-05							1
SRPX2_HUMAN	Sushi repeat-containing protein SRPX2 OS=Homo sapiens GN=SRPX2 PE=1 SV=1	0	2							6.2319e-05	0.000111769	5.29687e-05	7.60507e-05	4.16347e-05	0.00012346							7.56857e-05	3.15972e-05	8.03819e-05	4.10844e-05	7.80338e-05	3.28807e-05	1
TBB2B_HUMAN	Tubulin beta-2B chain OS=Homo sapiens GN=TUBB2B PE=1 SV=1	2	0	0.000168862	0.000245558	0.000185528	0.000298611	0.000211786	0.000150702							0.000199983	4.03397e-05	0.000220366	7.43267e-05	0.000210174	5.46384e-05							1
TENA_HUMAN	Tenascin OS=Homo sapiens GN=TNC PE=1 SV=2	6	3	0.00069158	0.00053624	0.000210378	0.000852141	0.00134448	0.00061491	0.000127543	0.000326165	0.000124432	0.000226108	0.000264263	0.000354831	0.000479399	0.000245585	0.000937177	0.000372145	0.000708288	0.000377346	0.000192713	0.000115583	0.000281734	6.61158e-05	0.000237224	9.73124e-05	2	2.48763	0.14132	3.32646	0.0398023	2.98574	0.0142643	0.471485	0.999999	1.29084
TENX_HUMAN	Tenascin-X OS=Homo sapiens GN=TNXB PE=1 SV=2	28	9	0.00356875	0.00171656	0.00502385	0.00783537	0.00614693	0.00481286	0.000978582	0.000678864	0.00127118	0.00220657	0.00112271	0.00222661	0.00343639	0.00165761	0.00626505	0.00151471	0.00485072	0.00210172	0.000976208	0.000296164	0.00185197	0.000631635	0.00141409	0.000651733	2	3.52014	0.0646245	3.38292	0.00960698	3.43029	0.00334291	0.447083	1	1.68895
TIMP3_HUMAN	Metalloproteinase inhibitor 3 OS=Homo sapiens GN=TIMP3 PE=1 SV=2	1	2	1 peptide to match						8.81557e-05	0.000108337	3.53345e-05	5.49819e-05	5.38732e-05	0.000131783							7.72757e-05	3.76976e-05	8.02128e-05	4.46648e-05	7.87442e-05	3.70001e-05	1
TSP1_HUMAN	Thrombospondin-1 OS=Homo sapiens GN=THBS1 PE=1 SV=2	3	5	0.000657596	0.000269648	0.000492459	0.000236824	0.000500707	0.000477376	0.000689858	0.000366865	0.000320104	0.000413061	0.000142981	0.000272258	0.000473234	0.000194687	0.000404969	0.000146084	0.000439102	0.000158416	0.000458942	0.000201341	0.0002761	0.000135081	0.000367521	0.000183149	2	1.03114	0.933819	1.46675	0.324722	1.19477	0.485621	0.429553	0.604166	0.452528
TSP4_HUMAN	Thrombospondin-4 OS=Homo sapiens GN=THBS4 PE=1 SV=2	10	15	0.00264592	0.00179251	0.00446288	0.00485524	0.00548223	0.00488468	0.0013988	0.00104665	0.00156009	0.00208762	0.00115575	0.0025503	0.00296711	0.00136385	0.00507405	0.000353803	0.00402058	0.00145804	0.00133518	0.000262564	0.00193123	0.00071031	0.0016332	0.000579632	2	2.22225	0.11156	2.62737	0.00236464	2.46178	0.00392934	0.358774	0.999985	1.68708
TTHY_HUMAN	Transthyretin OS=Homo sapiens GN=TTR PE=1 SV=1	14	2	2.13658e-05	1.56574e-05	6.88482e-05	1.49737e-05	0.00402761	3.11244e-05	5.81076e-06	5.3753e-06	3.79069e-06	8.49325e-06	1.4095e-05	9.14074e-06	3.52905e-05	2.92017e-05	0.0013579	0.00231205	0.000696597	0.00163198	4.99225e-06	1.06312e-06	1.05763e-05	3.06439e-06	7.78429e-06	3.68278e-06	2	7.06905	0.146938	128.391	0.369911	89.4876	0.325558	1.40795	1	0.436453
VIME_HUMAN	Vimentin OS=Homo sapiens GN=VIM PE=1 SV=4	6	3	0.000184393	0.000160751	0.000121881	0.000604714	0.000169331	0.000214873	4.7035e-05	3.86286e-05	3.31394e-05	0.000127982	4.37324e-05	0.000121969	0.000155675	3.15637e-05	0.000329639	0.000239308	0.000242657	0.000179958	3.9601e-05	6.99867e-06	9.78945e-05	4.7002e-05	6.87478e-05	4.38487e-05	2	3.93109	0.00340418	3.36729	0.175137	3.52967	0.044264	0.689717	0.999993	0.997549
VTNC_HUMAN	Vitronectin OS=Homo sapiens GN=VTN PE=1 SV=1	6	6	0.0015573	0.000837386	0.00110651	0.000529238	0.00108326	0.000904415	0.00140614	0.000700922	0.000639636	0.000716296	0.000316508	0.000879819	0.00116706	0.000363756	0.000838971	0.00028275	0.00100302	0.000342344	0.000915567	0.000425954	0.000637541	0.000289796	0.000776554	0.000359662	2	1.27469	0.480193	1.31595	0.437446	1.29163	0.290049	0.402233	0.588719	0.666006
